# Supplementary material for: A Developmental Gene Expression Atlas Reveals Novel Biological Basis of Complex Phenotypes in Sheep
Source: Genomics Proteomics Bioinformatics. 2025 Mar 4;23(1):qzaf020. doi: 10.1093/gpbjnl/qzaf020 (PMC12228968; doi:10.1093/gpbjnl/qzaf020)
Supplement: qzaf020_Supplementary_Data [file qzaf020_supplementary_data.zip]

Archive with 29 entries (29 files):
- Table_S3.xlsx
- Figure_S2.pdf
- Table_S2.xlsx
- Figure_S9.pdf
- Figure_S17.pdf
- Figure_S1.pdf
- Figure_S18.pdf
- Figure_S16.pdf
- Figure_S4.pdf
- Figure_S13.pdf
- Table_S5.xlsx
- Figure_S22.pdf
- Figure_S21.pdf
- Figure_S20.pdf
- Figure_S12.pdf
- supplementary_material_captions.docx
- Figure_S11.pdf
- Figure_S14.pdf
- Figure_S7.pdf
- Figure_S3.pdf
- Figure_S15.pdf
- Figure_S5.pdf
- Table_S4.xlsx
- Figure_S19.pdf
- Table_S1.xlsx
- Figure_S6.pdf
- Table_S6.xlsx
- Figure_S10.pdf
- Figure_S8.pdf
