# Supplementary material for: A Developmental Gene Expression Atlas Reveals Novel Biological Basis of Complex Phenotypes in Sheep
Source: Genomics Proteomics Bioinformatics. 2025 Mar 4;23(1):qzaf020. doi: 10.1093/gpbjnl/qzaf020 (PMC12228968; doi:10.1093/gpbjnl/qzaf020)
Supplement: qzaf020_Supplementary_Data [file qzaf020_supplementary_data.zip › Table_S3.xlsx]

## Sheet: Sheet1
Table S3 Enrichment analyses of GWAS signals using tissue-specific genes, stage-specific genes, and gene clusters for 12 complex traits in sheep
Tissue-specific genes								Stage-specific genes								Stage-specific gene cluster
Trait	Tissue	setT	nset	P-value	FDR			Trait	Tissue_Stage	setT	nset	P-value	FDR			Trait	Tissue_Stage	setT	nset	P-value	FDR
MFD	Abomasum	253.43	24606	0.1967	0.233295			MFD	Rumen_Early-prenatal	674.848	64175	0.0021	0.00801818			MFD	Abomasum_Cluster1	275.259	26162	0.0339	0.0923775
MFD	Adipose	263.16	26693	0.8657	0.8657			MFD	Rumen_Late-prenatal	753.484	71841	0.0038	0.01064			MFD	Abomasum_Cluster2	196.554	19268	0.3337	0.399707
MFD	Adrenal gland	237.373	22862	0.1256	0.1884			MFD	Rumen_Neonate	249.068	23905	0.0839	0.111867			MFD	Abomasum_Cluster3	172.98	16962	0.3675	0.430726
MFD	Aortic valve	268.463	26181	0.2315	0.262367			MFD	Rumen_Lamb	726.788	70892	0.1271	0.150372			MFD	Abomasum_Cluster4	98.9656	9040	0.0155	0.0527969
MFD	Cardiac muscle	259.963	25379	0.2639	0.290809			MFD	Rumen_Adult	506.805	49283	0.1335	0.15575			MFD	Abomasum_Cluster5	110.011	9755	0.0011	0.0133222
MFD	Cecum	246.079	23798	0.1622	0.212287			MFD	Reticulum_Early-prenatal	587.022	55519	0.0008	0.0056			MFD	Abomasum_Cluster6	252.091	24967	0.495	0.545
MFD	Cerebellum	404.788	39061	0.0939	0.16507			MFD	Reticulum_Late-prenatal	880.16	84333	0.0052	0.01365			MFD	Cecum_Cluster1	276.487	27953	0.8126	0.820124
MFD	Cerebrum	396.133	38760	0.268	0.290809			MFD	Reticulum_Neonate	308.794	29250	0.0181	0.0370829			MFD	Cecum_Cluster2	156.419	14375	0.0097	0.0404857
MFD	Colon	239.827	22824	0.0495	0.109761			MFD	Reticulum_Lamb	697.595	67439	0.0398	0.0655529			MFD	Cecum_Cluster3	137.154	12441	0.0033	0.0243647
MFD	Duodenum	228.795	22072	0.1389	0.196775			MFD	Reticulum_Adult	306.654	29540	0.0942	0.120527			MFD	Cecum_Cluster4	125.038	12184	0.3004	0.367906
MFD	Embryo	270.313	25801	0.054	0.11016			MFD	Omasum_Late-prenatal	946.587	89969	0.0001	0.00168			MFD	Cecum_Cluster5	124.602	11354	0.0074	0.032264
MFD	Esophagus	228.832	21682	0.0304	0.0765			MFD	Omasum_Neonate	298.949	27838	0.0025	0.00807692			MFD	Colon_Cluster1	189.419	18031	0.0802	0.153365
MFD	Haemal node	178.317	16365	0.0033	0.02244			MFD	Omasum_Lamb	392.625	37634	0.0426	0.067517			MFD	Colon_Cluster2	180.695	16236	0	0
MFD	Heart	247.531	23888	0.1374	0.196775			MFD	Omasum_Adult	1044.31	101491	0.0418	0.067517			MFD	Colon_Cluster3	380.13	37766	0.5553	0.587648
MFD	Hippocampus	409.878	39982	0.2085	0.24167			MFD	Abomasum_Early-prenatal	566.096	53416	0.0012	0.0072			MFD	Colon_Cluster4	124.844	11727	0.0523	0.121291
MFD	Hypothalamus	385.778	37226	0.0971	0.16507			MFD	Abomasum_Late-prenatal	799.884	76961	0.0146	0.03066			MFD	Colon_Cluster5	113.707	11225	0.4586	0.515334
MFD	Ileum	219.301	20881	0.0521	0.11016			MFD	Abomasum_Neonate	161.017	14503	0.0015	0.00741176			MFD	Duodenum_Cluster1	115.804	10892	0.0689	0.147257
MFD	Jejunum	199.446	18769	0.0235	0.0736667			MFD	Abomasum_Lamb	545.783	52810	0.0769	0.109485			MFD	Duodenum_Cluster2	138.809	13403	0.2046	0.289629
MFD	Kidney	259.911	25057	0.1256	0.1884			MFD	Abomasum_Adult	385.996	36787	0.024	0.0458182			MFD	Duodenum_Cluster3	94.4133	8921	0.0977	0.174579
MFD	Lens	245.466	23819	0.1889	0.229379			MFD	Duodenum_Late-prenatal	914.788	87317	0.0013	0.00728			MFD	Duodenum_Cluster4	313.751	30561	0.2085	0.291365
MFD	Leukocyte	225.086	20866	0.0044	0.02244			MFD	Duodenum_Neonate	90.6314	8555	0.1006	0.123687			MFD	Duodenum_Cluster5	149.681	13647	0.0037	0.0243647
MFD	Limb	165.456	15717	0.0724	0.136756			MFD	Duodenum_Lamb	518.106	49405	0.0085	0.0203			MFD	Heart_Cluster1	187.969	17397	0.0062	0.032264
MFD	Liver	197.729	19081	0.1521	0.209651			MFD	Duodenum_Adult	15.1694	1428	0.2875	0.305696			MFD	Heart_Cluster2	208.051	20246	0.2464	0.319863
MFD	Lung	257.929	24399	0.026	0.0736667			MFD	Jejunum_Early-prenatal	348.168	33525	0.0839	0.111867			MFD	Heart_Cluster3	266.877	25604	0.0832	0.156359
MFD	Lymph node	195.904	18041	0.0042	0.02244			MFD	Jejunum_Late-prenatal	598.061	56724	0.0023	0.00805			MFD	Heart_Cluster4	107.66	10715	0.5494	0.587104
MFD	Macrophage	238.443	22709	0.0492	0.109761			MFD	Jejunum_Neonate	151.121	14593	0.1928	0.215936			MFD	Heart_Cluster5	191.979	18508	0.1566	0.240414
MFD	Mammary gland	273.93	26538	0.1665	0.212287			MFD	Jejunum_Lamb	67.6274	6533	0.2765	0.297769			MFD	Ileum_Cluster1	312.356	29823	0.0458	0.110938
MFD	Muscle	261.471	24621	0.0167	0.0608357			MFD	Jejunum_Adult	715.199	68921	0.0218	0.0436			MFD	Ileum_Cluster2	249.031	23916	0.0956	0.174579
MFD	Omasum	244.71	22756	0.004	0.02244			MFD	Ileum_Late-prenatal	1311.8	126303	0.0019	0.00798			MFD	Ileum_Cluster3	524.904	51759	0.3848	0.441507
MFD	Omentum	325.564	32427	0.6083	0.620466			MFD	Ileum_Neonate	26.2427	2717	0.7292	0.7292			MFD	Ileum_Cluster4	338.131	32799	0.1438	0.230503
MFD	Ovary	298.88	29026	0.1818	0.226141			MFD	Ileum_Lamb	399.013	39513	0.4953	0.50738			MFD	Ileum_Cluster5	333.731	30388	0	0
MFD	Oviduct	256.493	24004	0.0068	0.0289			MFD	Ileum_Adult	1208.34	116014	0.0009	0.00581538			MFD	Jejunum_Cluster1	139.289	13097	0.0494	0.117057
MFD	PBMC	216.23	20013	0.0031	0.02244			MFD	Cecum_Late-prenatal	831.591	81011	0.0947	0.120527			MFD	Jejunum_Cluster2	166.662	15993	0.1411	0.229551
MFD	Pituitary	346.688	32927	0.0234	0.0736667			MFD	Cecum_Neonate	181.589	17074	0.033	0.0567429			MFD	Jejunum_Cluster3	297.356	29529	0.5351	0.577484
MFD	Placenta	232.423	21978	0.0285	0.0765			MFD	Cecum_Lamb	443.193	42649	0.0581	0.08715			MFD	Jejunum_Cluster4	202.883	18744	0.0038	0.0243647
MFD	Pylorus	223.89	21470	0.0924	0.16507			MFD	Cecum_Adult	99.7146	9326	0.0639	0.0941684			MFD	Jejunum_Cluster5	159.552	15048	0.0454	0.110938
MFD	Rectum	220.54	21680	0.3817	0.39728			MFD	Colon_Late-prenatal	903.505	88325	0.1399	0.160981			MFD	Jejunum_Cluster6	113.381	11258	0.5167	0.563203
MFD	Renal medulla	334.439	32457	0.1651	0.212287			MFD	Colon_Neonate	282.999	26326	0.0032	0.0096			MFD	Kidney_Cluster1	214.716	19845	0.003	0.0243647
MFD	Reticulum	271.603	26184	0.1193	0.1884			MFD	Colon_Lamb	345.688	31168	0.0001	0.00168			MFD	Kidney_Cluster2	184.981	17318	0.0241	0.0750543
MFD	Rumen	232.644	21846	0.0146	0.0572769			MFD	Colon_Adult	548.843	53236	0.0942	0.120527			MFD	Kidney_Cluster3	317.815	31161	0.3052	0.369631
MFD	Salivary gland	252.302	22622	0	0			MFD	Pylorus_Neonate	61.153	6106	0.5485	0.555108			MFD	Kidney_Cluster4	462.694	45041	0.1548	0.240414
MFD	Skin	284.609	27065	0.0315	0.0765			MFD	Pylorus_Lamb	1.63125	151	0.3245	0.340725			MFD	Kidney_Cluster5	256.307	24542	0.0764	0.151432
MFD	Spleen	230.542	20645	0.0002	0.0034			MFD	Pylorus_Adult	463.072	44138	0.0115	0.0247692			MFD	Liver_Cluster1	455.024	43928	0.0778	0.151432
MFD	Tail	234.883	22936	0.2747	0.291869			MFD	Heart_Early-prenatal	307.985	29281	0.0301	0.0549652			MFD	Liver_Cluster2	187.196	17766	0.0591	0.131467
MFD	Testis	187.22	17348	0.0062	0.0287455			MFD	Heart_Late-prenatal	747.467	72762	0.0972	0.121863			MFD	Liver_Cluster3	202.276	19939	0.4236	0.480963
MFD	Thymus	216.308	19921	0.003	0.02244			MFD	Heart_Lamb	380.955	35766	0.0024	0.008064			MFD	Liver_Cluster4	335.934	31239	0.0009	0.0122625
MFD	Thyroid gland	267.06	24546	0.0013	0.016575			MFD	Heart_Adult	391.104	38153	0.2112	0.233432			MFD	Liver_Cluster5	282.813	27575	0.2427	0.319863
MFD	Tonsil_Tongue	195.045	17096	0	0			MFD	Lymph node_Late-prenatal	340.991	31741	0.0023	0.00805			MFD	Liver_Cluster6	159.519	13959	0.0003	0.00545
MFD	Uterus	286.014	27389	0.0668	0.131031			MFD	Lymph node_Neonate	910.691	87205	0.0041	0.0111097			MFD	Lung_Cluster1	261.576	24082	0.0006	0.00934286
MFD	Vas deferens	212.182	20391	0.113	0.185903			MFD	Lymph node_Lamb	222.617	21060	0.0326	0.0567429			MFD	Lung_Cluster2	63.9169	6175	0.2783	0.352729
MFD	Ventricle	270.93	25656	0.0248	0.0736667			MFD	Lymph node_Adult	394.478	37759	0.0331	0.0567429			MFD	Lung_Cluster3	488.786	47579	0.1519	0.239958
CV	Abomasum	622.496	24606	0.0413	0.07157			MFD	Spleen_Late-prenatal	1171.04	112656	0.002	0.008			MFD	Lung_Cluster4	161.478	16254	0.7126	0.732768
CV	Adipose	654.888	26693	0.3516	0.39848			MFD	Spleen_Lamb	183.956	18147	0.4388	0.455052			MFD	Lung_Cluster5	331.711	30304	0.0001	0.002725
CV	Adrenal gland	578.012	22862	0.0521	0.0806727			MFD	Spleen_Adult	1063.01	103728	0.0787	0.11018			MFD	Lymph_node_Cluster1	53.3077	5019	0.1392	0.229551
CV	Aortic valve	650.35	26181	0.1677	0.204474			MFD	Thymus_Late-prenatal	1255.38	119819	0.0001	0.00168			MFD	Lymph_node_Cluster2	190.164	17485	0.0034	0.0243647
CV	Cardiac muscle	630.602	25379	0.1724	0.204474			MFD	Thymus_Lamb	1136.18	108443	0.0003	0.00252			MFD	Lymph_node_Cluster3	193.873	18723	0.1651	0.249943
CV	Cecum	608.31	23798	0.0193	0.0410125			MFD	Thymus_Adult	1119.84	106982	0.0003	0.00252			MFD	Lymph_node_Cluster4	579.045	55652	0.0229	0.0734147
CV	Cerebellum	933.848	39061	0.8099	0.8099			MFD	Tonsil_Tongue_Late-prenatal	1673.34	160601	0.0002	0.0021			MFD	Lymph_node_Cluster5	116.5	11330	0.2882	0.361078
CV	Cerebrum	939.409	38760	0.5647	0.587749			MFD	Tonsil_Tongue_Lamb	931.53	89723	0.0095	0.0214421			MFD	Muscle_Cluster1	111.029	10870	0.3646	0.430726
CV	Colon	586.43	22824	0.0107	0.0255			MFD	Tonsil_Tongue_Adult	389.254	37379	0.0505	0.0785556			MFD	Muscle_Cluster2	413.933	40142	0.1275	0.220595
CV	Duodenum	553.435	22072	0.1007	0.13515			MFD	Kidney_Early-prenatal	46.4862	4439	0.2501	0.272836			MFD	Muscle_Cluster3	256.171	24715	0.1302	0.221747
CV	Embryo	666.952	25801	0.005	0.016575			MFD	Kidney_Late-prenatal	1272.8	123271	0.0097	0.0214421			MFD	Muscle_Cluster4	397.229	38072	0.0417	0.105705
CV	Esophagus	561.851	21682	0.0052	0.016575			MFD	Kidney_Lamb	468.812	45160	0.053	0.0809455			MFD	Muscle_Cluster5	171.568	16686	0.2465	0.319863
CV	Haemal node	437.411	16365	0.0006	0.00437143			MFD	Kidney_Adult	840.183	81137	0.0235	0.0458182			MFD	Muscle_Cluster6	223.265	20873	0.0104	0.0404857
CV	Heart	598.777	23888	0.0975	0.13515			MFD	Liver_Early-prenatal	916.806	88228	0.0065	0.0165455			MFD	Omasum_Cluster1	216.852	20460	0.0274	0.0807189
CV	Hippocampus	977.972	39982	0.3738	0.41443			MFD	Liver_Late-prenatal	1003.29	95889	0.0014	0.00735			MFD	Omasum_Cluster2	430.07	41960	0.2019	0.289567
CV	Hypothalamus	890.857	37226	0.7877	0.803454			MFD	Liver_Lamb	662.763	62284	0.0002	0.0021			MFD	Omasum_Cluster3	162.367	15499	0.0976	0.174579
CV	Ileum	545.488	20881	0.0028	0.01275			MFD	Liver_Juvenile	1028.56	98073	0.0006	0.00458182			MFD	Omasum_Cluster4	374.92	35661	0.0215	0.0710152
CV	Jejunum	493.638	18769	0.0013	0.00736667			MFD	Liver_Adult	810.126	77406	0.0032	0.0096			MFD	Omasum_Cluster5	159.996	15198	0.0724	0.149515
CV	Kidney	641.602	25057	0.0101	0.0255			MFD	Lung_Early-prenatal	794.962	74610	0	0			MFD	Pylorus_Cluster1	34.7896	3185	0.0766	0.151432
CV	Lens	604.216	23819	0.0385	0.070125			MFD	Lung_Late-prenatal	935.022	89254	0.0016	0.00746667			MFD	Pylorus_Cluster2	168.585	16572	0.3805	0.441218
CV	Leukocyte	554.034	20866	0.0003	0.003825			MFD	Lung_Lamb	325.791	30538	0.0037	0.01064			MFD	Pylorus_Cluster3	69.0306	6169	0.0108	0.0405931
CV	Limb	382.395	15717	0.4945	0.525406			MFD	Lung_Adult	673.016	65496	0.1016	0.123687			MFD	Pylorus_Cluster4	59.861	5270	0.007	0.032264
CV	Liver	492.114	19081	0.0109	0.0255			MFD	Muscle_Early-prenatal	1072.54	104071	0.0284	0.0530133			MFD	Pylorus_Cluster5	140.131	13481	0.1725	0.257568
CV	Lung	612.479	24399	0.0868	0.12648			MFD	Muscle_Late-prenatal	1191.06	113546	0.0002	0.0021			MFD	Reticulum_Cluster1	303.336	28957	0.0408	0.105705
CV	Lymph node	482.901	18041	0.0002	0.0034			MFD	Muscle_Neonate	544.407	51411	0.0019	0.00798			MFD	Reticulum_Cluster2	275.195	26822	0.2413	0.319863
CV	Macrophage	588.347	22709	0.0035	0.01275			MFD	Muscle_Lamb	426.365	40344	0.0087	0.0203			MFD	Reticulum_Cluster3	214.862	20303	0.0327	0.0913923
CV	Mammary gland	669.132	26538	0.0587	0.08805			MFD	Muscle_Juvenile	119.136	11445	0.1762	0.200011			MFD	Reticulum_Cluster4	209.376	19311	0.0044	0.0266444
CV	Muscle	615.594	24621	0.1158	0.151431			MFD	Muscle_Adult	383.451	36931	0.0755	0.109345			MFD	Reticulum_Cluster5	248.594	23988	0.1349	0.226217
CV	Omasum	596.212	22756	0.0007	0.0044625			MFD	Skin_Early-prenatal	1353.35	131002	0.0085	0.0203			MFD	Reticulum_Cluster6	190.977	18566	0.236	0.319863
CV	Omentum	807.85	32427	0.1211	0.154402			MFD	Skin_Late-prenatal	648.537	60969	0	0			MFD	Rumen_Cluster1	142.965	13498	0.0628	0.136904
CV	Ovary	742.014	29026	0.011	0.0255			MFD	Skin_Neonate	90.1754	8475	0.0833	0.111867			MFD	Rumen_Cluster2	141.242	13645	0.1986	0.288632
CV	Oviduct	607.231	24004	0.0421	0.07157			MFD	Skin_Lamb	706.817	68943	0.1271	0.150372			MFD	Rumen_Cluster3	148.113	13916	0.0411	0.105705
CV	PBMC	508.277	20013	0.0455	0.0748548			MFD	Skin_Juvenile	589.115	56704	0.0339	0.056952			MFD	Rumen_Cluster4	125.404	12415	0.486	0.540551
CV	Pituitary	802.932	32927	0.446	0.483957			CV	Rumen_Early-prenatal	1670.02	64175	0	0			MFD	Rumen_Cluster5	231.34	23038	0.5751	0.602749
CV	Placenta	581.157	21978	0.0005	0.00425			CV	Rumen_Late-prenatal	1803.06	71841	0.0096	0.0168			MFD	Rumen_Cluster6	293.435	28652	0.2605	0.334053
CV	Pylorus	545.383	21470	0.0369	0.0697			CV	Rumen_Neonate	591.832	23905	0.224	0.25088			MFD	Rumen_Cluster7	148.357	13593	0.0064	0.032264
CV	Rectum	543.976	21680	0.1006	0.13515			CV	Rumen_Lamb	1767.79	70892	0.0273	0.0402316			MFD	Skin_Cluster1	289.975	28261	0.2336	0.319863
CV	Renal medulla	822.226	32457	0.0229	0.0449192			CV	Rumen_Adult	1221.02	49283	0.1367	0.16065			MFD	Skin_Cluster2	245.24	22274	0.0003	0.00545
CV	Reticulum	668.527	26184	0.0142	0.031487			CV	Reticulum_Early-prenatal	1403.33	55519	0.0068	0.0124174			MFD	Skin_Cluster3	276.419	26507	0.0727	0.149515
CV	Rumen	568.444	21846	0.003	0.01275			CV	Reticulum_Late-prenatal	2149.55	84333	0.0001	0.000381818			MFD	Skin_Cluster4	357.652	36373	0.9095	0.9095
CV	Salivary gland	582.429	22622	0.0101	0.0255			CV	Reticulum_Neonate	736.96	29250	0.046	0.0623226			MFD	Skin_Cluster5	193.294	17219	0.0001	0.002725
CV	Skin	689.431	27065	0.0229	0.0449192			CV	Reticulum_Lamb	1686.9	67439	0.0225	0.0356604			MFD	Skin_Cluster6	123.3	11620	0.0555	0.126031
CV	Spleen	550.586	20645	0.0002	0.0034			CV	Reticulum_Adult	749.868	29540	0.0241	0.0374889			MFD	Spleen_Cluster1	291.117	28046	0.1013	0.178092
CV	Tail	570.717	22936	0.1696	0.204474			CV	Omasum_Late-prenatal	2296.43	89969	0	0			MFD	Spleen_Cluster2	87.3358	7861	0.0101	0.0404857
CV	Testis	475.065	17348	0	0			CV	Omasum_Neonate	694.653	27838	0.1136	0.138296			MFD	Spleen_Cluster3	338.764	33795	0.6335	0.657633
CV	Thymus	517.451	19921	0.0033	0.01275			CV	Omasum_Lamb	974.901	37634	0.0003	0.000812903			MFD	Spleen_Cluster4	381.769	37185	0.197	0.288632
CV	Thyroid gland	620.334	24546	0.0522	0.0806727			CV	Omasum_Adult	2575.52	101491	0.0003	0.000812903			MFD	Spleen_Cluster5	136.021	12381	0.0035	0.0243647
CV	Tonsil_Tongue	456.908	17096	0.0004	0.00408			CV	Abomasum_Early-prenatal	1390.19	53416	0.0001	0.000381818			MFD	Thymus_Cluster1	652.514	62329	0.0069	0.032264
CV	Uterus	713.15	27389	0.0025	0.01275			CV	Abomasum_Late-prenatal	1906.58	76961	0.0783	0.0981672			MFD	Thymus_Cluster2	158.465	14247	0.0015	0.0148636
CV	Vas deferens	526.059	20391	0.0096	0.0255			CV	Abomasum_Neonate	370.641	14503	0.0504	0.06615			MFD	Thymus_Cluster3	230.78	21618	0.0126	0.0443032
CV	Ventricle	636.324	25656	0.1931	0.22382			CV	Abomasum_Lamb	1294.49	52810	0.3115	0.335462			MFD	Thymus_Cluster4	331.784	32493	0.2949	0.365274
CN	Abomasum	560.516	24606	0.188	0.290545			CV	Abomasum_Adult	933.246	36787	0.0096	0.0168			MFD	Thymus_Cluster5	139.884	12875	0.0124	0.0443032
CN	Adipose	587.411	26693	0.7393	0.754086			CV	Duodenum_Late-prenatal	2193.32	87317	0.0034	0.00732308			MFD	Thymus_Cluster6	285.393	27028	0.0272	0.0807189
CN	Adrenal gland	534.777	22862	0.0264	0.0641143			CV	Duodenum_Neonate	240.062	8555	0	0			MFD	Tonsil_Tongue_Cluster1	332.106	30913	0.0015	0.0148636
CN	Aortic valve	595.1	26181	0.2122	0.311683			CV	Duodenum_Lamb	1238.17	49405	0.0389	0.0553831			MFD	Tonsil_Tongue_Cluster2	228.639	21294	0.0072	0.032264
CN	Cardiac muscle	558.979	25379	0.7184	0.747722			CV	Duodenum_Adult	31.5231	1428	0.8086	0.8086			MFD	Tonsil_Tongue_Cluster3	567.693	53902	0.0049	0.0281105
CN	Cecum	547.349	23798	0.0975	0.177589			CV	Jejunum_Early-prenatal	902.797	33525	0	0			MFD	Tonsil_Tongue_Cluster4	483.515	46382	0.0286	0.0820368
CN	Cerebellum	863.827	39061	0.7072	0.747722			CV	Jejunum_Late-prenatal	1443.52	56724	0.0019	0.00443333			MFD	Tonsil_Tongue_Cluster5	160.352	16172	0.731	0.744664
CN	Cerebrum	860.3	38760	0.6378	0.72284			CV	Jejunum_Neonate	388.644	14593	0.0007	0.0018375			CV	Abomasum_Cluster1	655.096	26162	0.1014	0.149359
CN	Colon	523.332	22824	0.1271	0.21607			CV	Jejunum_Lamb	162.306	6533	0.3095	0.335462			CV	Abomasum_Cluster2	486.281	19268	0.0714	0.11445
CN	Duodenum	494.674	22072	0.4326	0.551565			CV	Jejunum_Adult	1730.21	68921	0.0113	0.0193714			CV	Abomasum_Cluster3	433.064	16962	0.0491	0.0907102
CN	Embryo	595.844	25801	0.0663	0.125611			CV	Ileum_Late-prenatal	3161.78	126303	0.0012	0.00296471			CV	Abomasum_Cluster4	247.12	9040	0.001	0.0068125
CN	Esophagus	520.52	21682	0.0013	0.00788182			CV	Ileum_Neonate	72.7688	2717	0.0744	0.0946909			CV	Abomasum_Cluster5	259.981	9755	0.0038	0.0159308
CN	Haemal node	403.318	16365	0.0003	0.00255			CV	Ileum_Lamb	960.622	39513	0.5154	0.527971			CV	Abomasum_Cluster6	621.146	24967	0.1685	0.200821
CN	Heart	529.211	23888	0.621	0.719795			CV	Ileum_Adult	2903.62	116014	0.0047	0.00897273			CV	Cecum_Cluster1	697.911	27953	0.1164	0.163227
CN	Hippocampus	885.293	39982	0.6774	0.742647			CV	Cecum_Late-prenatal	2021.23	81011	0.0248	0.0378764			CV	Cecum_Cluster2	346.449	14375	0.6052	0.616512
CN	Hypothalamus	820.459	37226	0.756	0.756			CV	Cecum_Neonate	456.87	17074	0.0002	0.0006			CV	Cecum_Cluster3	321.051	12441	0.0318	0.0630218
CN	Ileum	496.041	20881	0.0058	0.0227538			CV	Cecum_Lamb	1087.54	42649	0.004	0.008			CV	Cecum_Cluster4	320.237	12184	0.0063	0.0199314
CN	Jejunum	435.649	18769	0.0665	0.125611			CV	Cecum_Adult	224.017	9326	0.6234	0.630911			CV	Cecum_Cluster5	296.915	11354	0.0136	0.0315404
CN	Kidney	574.264	25057	0.1266	0.21607			CV	Colon_Late-prenatal	2182.66	88325	0.0978	0.120812			CV	Colon_Cluster1	441.685	18031	0.3909	0.417726
CN	Lens	531.641	23819	0.503	0.625683			CV	Colon_Neonate	710.934	26326	0	0			CV	Colon_Cluster2	448.378	16236	0.0003	0.00297273
CN	Leukocyte	494.027	20866	0.0124	0.0372			CV	Colon_Lamb	819.026	31168	0.0002	0.0006			CV	Colon_Cluster3	926.267	37766	0.3328	0.35916
CN	Limb	373.693	15717	0.0149	0.0422167			CV	Colon_Adult	1329.55	53236	0.0503	0.06615			CV	Colon_Cluster4	295.224	11727	0.1392	0.17653
CN	Liver	453.408	19081	0.0096	0.0306			CV	Pylorus_Neonate	156.016	6106	0.1358	0.16065			CV	Colon_Cluster5	278.645	11225	0.267	0.29103
CN	Lung	582.658	24399	0.0023	0.009775			CV	Pylorus_Lamb	3.53902	151	0.5017	0.520281			CV	Duodenum_Cluster1	285.672	10892	0.0176	0.039151
CN	Lymph node	447.491	18041	0	0			CV	Pylorus_Adult	1140.27	44138	0	0			CV	Duodenum_Cluster2	333.46	13403	0.2324	0.261151
CN	Macrophage	527.556	22709	0.0476	0.103275			CV	Heart_Early-prenatal	745.6	29281	0.0145	0.02436			CV	Duodenum_Cluster3	245.541	8921	0.0001	0.00155714
CN	Mammary gland	620.733	26538	0.0213	0.054315			CV	Heart_Late-prenatal	1848.85	72762	0.0003	0.000812903			CV	Duodenum_Cluster4	760.788	30561	0.1396	0.17653
CN	Muscle	557.971	24621	0.2512	0.355867			CV	Heart_Lamb	927.439	35766	0.0002	0.0006			CV	Duodenum_Cluster5	358.652	13647	0.0055	0.0181667
CN	Omasum	547.693	22756	0.0016	0.00788182			CV	Heart_Adult	945.132	38153	0.1553	0.178701			CV	Heart_Cluster1	482.673	17397	0	0
CN	Omentum	769.515	32427	0.0017	0.00788182			CV	Lymph node_Late-prenatal	799.397	31741	0.0457	0.0623226			CV	Heart_Cluster2	503.044	20246	0.2021	0.229468
CN	Ovary	641.562	29026	0.6844	0.742647			CV	Lymph node_Neonate	2224.48	87205	0.0002	0.0006			CV	Heart_Cluster3	639.572	25604	0.1198	0.163227
CN	Oviduct	557.427	24004	0.0445	0.103159			CV	Lymph node_Lamb	537.518	21060	0.0265	0.03975			CV	Heart_Cluster4	258.127	10715	0.6007	0.616512
CN	PBMC	466.394	20013	0.0486	0.103275			CV	Lymph node_Adult	919.303	37759	0.4796	0.50358			CV	Heart_Cluster5	471.297	18508	0.0463	0.0870121
CN	Pituitary	733.04	32927	0.574	0.697			CV	Spleen_Late-prenatal	2871.44	112656	0	0			CV	Ileum_Cluster1	783.743	29823	0	0
CN	Placenta	515.069	21978	0.0211	0.054315			CV	Spleen_Lamb	445.426	18147	0.3639	0.386932			CV	Ileum_Cluster2	597.425	23916	0.1409	0.17653
CN	Pylorus	507.328	21470	0.0082	0.0298714			CV	Spleen_Adult	2645.23	103728	0	0			CV	Ileum_Cluster3	1251.65	51759	0.6474	0.653394
CN	Rectum	487.134	21680	0.3963	0.518238			CV	Thymus_Late-prenatal	3045.3	119819	0	0			CV	Ileum_Cluster4	814.958	32799	0.1399	0.17653
CN	Renal medulla	738.31	32457	0.1771	0.282253			CV	Thymus_Lamb	2735.99	108443	0.0002	0.0006			CV	Ileum_Cluster5	819.639	30388	0	0
CN	Reticulum	597.314	26184	0.1679	0.276223			CV	Thymus_Adult	2704.22	106982	0	0			CV	Jejunum_Cluster1	349.759	13097	0.0015	0.00860526
CN	Rumen	516.377	21846	0.0096	0.0306			CV	Tonsil_Tongue_Late-prenatal	4078.87	160601	0	0			CV	Jejunum_Cluster2	389.9	15993	0.4677	0.485517
CN	Salivary gland	542.274	22622	0.0015	0.00788182			CV	Tonsil_Tongue_Lamb	2252.61	89723	0.0028	0.00635676			CV	Jejunum_Cluster3	734.102	29529	0.1505	0.186415
CN	Skin	649.134	27065	0.0005	0.00364286			CV	Tonsil_Tongue_Adult	956.169	37379	0.0031	0.00685263			CV	Jejunum_Cluster4	499.947	18744	0.0001	0.00155714
CN	Spleen	510.956	20645	0.0001	0.00102			CV	Kidney_Early-prenatal	121.78	4439	0.0183	0.0295615			CV	Jejunum_Cluster5	396.119	15048	0.0023	0.0118909
CN	Tail	521.228	22936	0.2139	0.311683			CV	Kidney_Late-prenatal	3117.02	123271	0	0			CV	Jejunum_Cluster6	287.495	11258	0.0714	0.11445
CN	Testis	435.283	17348	0	0			CV	Kidney_Lamb	1136.97	45160	0.0181	0.0295615			CV	Kidney_Cluster1	491.491	19845	0.2441	0.271499
CN	Thymus	495.8	19921	0	0			CV	Kidney_Adult	2000.62	81137	0.1377	0.16065			CV	Kidney_Cluster2	449.291	17318	0.0092	0.0243349
CN	Thyroid gland	568.169	24546	0.06	0.1224			CV	Liver_Early-prenatal	2251.25	88228	0	0			CV	Kidney_Cluster3	811.061	31161	0.0005	0.00419231
CN	Tonsil_Tongue	430.569	17096	0	0			CV	Liver_Late-prenatal	2457.68	95889	0	0			CV	Kidney_Cluster4	1126.85	45041	0.0587	0.0999734
CN	Uterus	619.435	27389	0.2834	0.390632			CV	Liver_Lamb	1601.04	62284	0.0001	0.000381818			CV	Kidney_Cluster5	614.726	24542	0.1034	0.150275
CN	Vas deferens	460.944	20391	0.3122	0.419005			CV	Liver_Juvenile	2504.13	98073	0	0			CV	Liver_Cluster1	1149.96	43928	0.0002	0.00242222
CN	Ventricle	569.413	25656	0.6029	0.715067			CV	Liver_Adult	1963	77406	0.0012	0.00296471			CV	Liver_Cluster2	448.046	17766	0.0925	0.140035
MSL	Abomasum	69.6772	24606	0.042	0.05355			CV	Lung_Early-prenatal	1930.02	74610	0	0			CV	Liver_Cluster3	524.736	19939	0.0015	0.00860526
MSL	Adipose	77.5488	26693	0.0023	0.00617368			CV	Lung_Late-prenatal	2255.6	89254	0.0013	0.00312			CV	Liver_Cluster4	797.972	31239	0.0066	0.0199833
MSL	Adrenal gland	64.6647	22862	0.0638	0.0742977			CV	Lung_Lamb	765.845	30538	0.0734	0.0946909			CV	Liver_Cluster5	696.221	27575	0.0523	0.0934541
MSL	Aortic valve	76.7228	26181	0.0005	0.00196154			CV	Lung_Adult	1651.9	65496	0.0054	0.01008			CV	Liver_Cluster6	350.203	13959	0.1695	0.200821
MSL	Cardiac muscle	73.2856	25379	0.0073	0.0128379			CV	Muscle_Early-prenatal	2581.66	104071	0.0416	0.05824			CV	Lung_Cluster1	617.743	24082	0.0085	0.0243349
MSL	Cecum	67.863	23798	0.025	0.0335526			CV	Muscle_Late-prenatal	2879.2	113546	0.0002	0.0006			CV	Lung_Cluster2	164.081	6175	0.0249	0.0512094
MSL	Cerebellum	103.737	39061	0.9068	0.9068			CV	Muscle_Neonate	1324.73	51411	0	0			CV	Lung_Cluster3	1213.15	47579	0.0043	0.0167393
MSL	Cerebrum	103.07	38760	0.8993	0.9068			CV	Muscle_Lamb	1014.08	40344	0.034	0.0492414			CV	Lung_Cluster4	390.135	16254	0.6756	0.6756
MSL	Colon	66.3127	22824	0.0031	0.007905			CV	Muscle_Juvenile	287.504	11445	0.1662	0.188659			CV	Lung_Cluster5	803.603	30304	0.0002	0.00242222
MSL	Duodenum	62.4581	22072	0.0496	0.0616976			CV	Muscle_Adult	909.333	36931	0.2577	0.284826			CV	Lymph_node_Cluster1	135.963	5019	0.0143	0.0324729
MSL	Embryo	72.7723	25801	0.0641	0.0742977			CV	Skin_Early-prenatal	3329.55	131002	0	0			CV	Lymph_node_Cluster2	467.379	17485	0.0003	0.00297273
MSL	Esophagus	64.1029	21682	0.0004	0.0017			CV	Skin_Late-prenatal	1588.31	60969	0	0			CV	Lymph_node_Cluster3	468.463	18723	0.134	0.175976
MSL	Haemal node	49.928	16365	0	0			CV	Skin_Neonate	229.966	8475	0.0036	0.00737561			CV	Lymph_node_Cluster4	1396.21	55652	0.0223	0.0467442
MSL	Heart	69.372	23888	0.0033	0.00801429			CV	Skin_Lamb	1739.86	68943	0.0043	0.0084			CV	Lymph_node_Cluster5	305.709	11330	0.0014	0.00860526
MSL	Hippocampus	108.605	39982	0.5696	0.6052			CV	Skin_Juvenile	1435.2	56704	0.0036	0.00737561			CV	Muscle_Cluster1	281.959	10870	0.0328	0.0638429
MSL	Hypothalamus	99.9585	37226	0.7722	0.803718			CN	Rumen_Early-prenatal	1467.76	64175	0.0485	0.0754444			CV	Muscle_Cluster2	997.319	40142	0.1248	0.167941
MSL	Ileum	60.4101	20881	0.007	0.0128379			CN	Rumen_Late-prenatal	1655.78	71841	0.013	0.0295135			CV	Muscle_Cluster3	618.016	24715	0.1196	0.163227
MSL	Jejunum	55.7577	18769	0.0009	0.00327857			CN	Rumen_Neonate	547.889	23905	0.1316	0.172725			CV	Muscle_Cluster4	965.598	38072	0.0131	0.0310413
MSL	Kidney	70.7376	25057	0.0571	0.0693357			CN	Rumen_Lamb	1615.13	70892	0.0614	0.0904842			CV	Muscle_Cluster5	422.095	16686	0.0758	0.118031
MSL	Lens	68.4858	23819	0.01	0.0164516			CN	Rumen_Adult	1104.54	49283	0.4022	0.42231			CV	Muscle_Cluster6	528.262	20873	0.0539	0.0947597
MSL	Leukocyte	65.2898	20866	0	0			CN	Reticulum_Early-prenatal	1272.63	55519	0.0513	0.0783491			CV	Omasum_Cluster1	537.043	20460	0.0019	0.010355
MSL	Limb	46.0766	15717	0.0047	0.0099875			CN	Reticulum_Late-prenatal	1944.25	84333	0.0069	0.0181125			CV	Omasum_Cluster2	1067	41960	0.0064	0.0199314
MSL	Liver	54.6475	19081	0.0244	0.0335526			CN	Reticulum_Neonate	685.175	29250	0.0141	0.0311684			CV	Omasum_Cluster3	389.929	15499	0.1182	0.163227
MSL	Lung	72.7544	24399	0.0002	0.000927273			CN	Reticulum_Lamb	1527.81	67439	0.1598	0.189059			CV	Omasum_Cluster4	915.098	35661	0.0024	0.0118909
MSL	Lymph node	55.4432	18041	0	0			CN	Reticulum_Adult	682.402	29540	0.0535	0.08025			CV	Omasum_Cluster5	400.541	15198	0.0035	0.01526
MSL	Macrophage	68.0168	22709	0.0001	0.000566667			CN	Omasum_Late-prenatal	2043.65	89969	0.076	0.104656			CV	Pylorus_Cluster1	80.1388	3185	0.2567	0.282629
MSL	Mammary gland	75.6763	26538	0.0195	0.02925			CN	Omasum_Neonate	647.082	27838	0.0329	0.057575			CV	Pylorus_Cluster2	434.648	16572	0.005	0.0170313
MSL	Muscle	71.0531	24621	0.0056	0.011424			CN	Omasum_Lamb	867.441	37634	0.0451	0.0741462			CV	Pylorus_Cluster3	164.633	6169	0.0199	0.043382
MSL	Omasum	66.6259	22756	0.0019	0.0057			CN	Omasum_Adult	2322.64	101491	0.0086	0.02064			CV	Pylorus_Cluster4	145.598	5270	0.0035	0.01526
MSL	Omentum	95.0502	32427	0.0002	0.000927273			CN	Abomasum_Early-prenatal	1245.06	53416	0.0042	0.0124552			CV	Pylorus_Cluster5	342.358	13481	0.0834	0.128037
MSL	Ovary	82.18	29026	0.0411	0.05355			CN	Abomasum_Late-prenatal	1738.12	76961	0.1838	0.208638			CV	Reticulum_Cluster1	720.966	28957	0.1297	0.172406
MSL	Oviduct	68.9897	24004	0.011	0.0175313			CN	Abomasum_Neonate	331.509	14503	0.2126	0.232036			CV	Reticulum_Cluster2	685.605	26822	0.0126	0.0310413
MSL	PBMC	59.9994	20013	0	0			CN	Abomasum_Lamb	1180.62	52810	0.474	0.485561			CV	Reticulum_Cluster3	509.053	20303	0.1141	0.163227
MSL	Pituitary	89.4677	32927	0.5601	0.6052			CN	Abomasum_Adult	842.986	36787	0.0828	0.112181			CV	Reticulum_Cluster4	482.267	19311	0.1738	0.203701
MSL	Placenta	62.93	21978	0.0227	0.0321583			CN	Duodenum_Late-prenatal	1984.34	87317	0.0733	0.10262			CV	Reticulum_Cluster5	604.837	23988	0.0583	0.0999734
MSL	Pylorus	62.9495	21470	0.0014	0.0044625			CN	Duodenum_Neonate	200.331	8555	0.0971	0.129467			CV	Reticulum_Cluster6	484.929	18566	0.0047	0.0168774
MSL	Rectum	62.5886	21680	0.0086	0.01462			CN	Duodenum_Lamb	1123.68	49405	0.1392	0.178713			CV	Rumen_Cluster1	353.022	13498	0.0096	0.0243349
MSL	Renal medulla	90.6349	32457	0.1161	0.13158			CN	Duodenum_Adult	29.1901	1428	0.8	0.8			CV	Rumen_Cluster2	361.202	13645	0.0033	0.01526
MSL	Reticulum	72.0681	26184	0.3145	0.348685			CN	Jejunum_Early-prenatal	787.004	33525	0.0045	0.0126			CV	Rumen_Cluster3	363.712	13916	0.0085	0.0243349
MSL	Rumen	63.6773	21846	0.0042	0.00973636			CN	Jejunum_Late-prenatal	1326.07	56724	0.0026	0.00808889			CV	Rumen_Cluster4	320.464	12415	0.03	0.0605556
MSL	Salivary gland	67.8511	22622	0	0			CN	Jejunum_Neonate	333.794	14593	0.2058	0.230496			CV	Rumen_Cluster5	572.928	23038	0.1791	0.20768
MSL	Skin	76.9996	27065	0.0227	0.0321583			CN	Jejunum_Lamb	151.231	6533	0.2127	0.232036			CV	Rumen_Cluster6	729.593	28652	0.0204	0.0436
MSL	Spleen	62.6462	20645	0	0			CN	Jejunum_Adult	1584.02	68921	0.0173	0.0354439			CV	Rumen_Cluster7	332.912	13593	0.4097	0.433566
MSL	Tail	66.5082	22936	0.0046	0.0099875			CN	Ileum_Late-prenatal	2902.28	126303	0.0014	0.00511304			CV	Skin_Cluster1	722.575	28261	0.0131	0.0310413
MSL	Testis	51.0796	17348	0.0023	0.00617368			CN	Ileum_Neonate	60.5843	2717	0.4894	0.495296			CV	Skin_Cluster2	574.735	22274	0.0095	0.0243349
MSL	Thymus	60.3452	19921	0	0			CN	Ileum_Lamb	895.29	39513	0.2187	0.235523			CV	Skin_Cluster3	671.902	26507	0.0337	0.0644439
MSL	Thyroid gland	72.1637	24546	0.001	0.0034			CN	Ileum_Adult	2694.88	116014	0.0002	0.0014			CV	Skin_Cluster4	902.511	36373	0.1548	0.189587
MSL	Tonsil_Tongue	52.209	17096	0	0			CN	Cecum_Late-prenatal	1855.81	81011	0.0233	0.0444818			CV	Skin_Cluster5	446.787	17219	0.0095	0.0243349
MSL	Uterus	78.3184	27389	0.0154	0.0238			CN	Cecum_Neonate	404.693	17074	0.0162	0.03402			CV	Skin_Cluster6	318.997	11620	0.0001	0.00155714
MSL	Vas deferens	58.9571	20391	0.0071	0.0128379			CN	Cecum_Lamb	971.164	42649	0.1428	0.178713			CV	Spleen_Cluster1	684.125	28046	0.4422	0.46346
MSL	Ventricle	73.8485	25656	0.0072	0.0128379			CN	Cecum_Adult	216.647	9326	0.1468	0.178713			CV	Spleen_Cluster2	198.187	7861	0.1834	0.210427
GFW	Abomasum	31.6775	24606	0.7108	0.755225			CN	Colon_Late-prenatal	1997.51	88325	0.1439	0.178713			CV	Spleen_Cluster3	848.246	33795	0.0738	0.116583
GFW	Adipose	35.3696	26693	0.225	0.310135			CN	Colon_Neonate	630.186	26326	0.0009	0.00378			CV	Spleen_Cluster4	963.933	37185	0.0004	0.00363333
GFW	Adrenal gland	31.6607	22862	0.0065	0.0219			CN	Colon_Lamb	732.378	31168	0.0078	0.0198545			CV	Spleen_Cluster5	328.564	12381	0.0041	0.0165519
GFW	Aortic valve	35.9532	26181	0.007	0.0219			CN	Colon_Adult	1198.03	53236	0.3122	0.331959			CV	Thymus_Cluster1	1591.14	62329	0.0006	0.00467143
GFW	Cardiac muscle	34.7699	25379	0.0137	0.034935			CN	Pylorus_Neonate	147.076	6106	0.0482	0.0754444			CV	Thymus_Cluster2	382.379	14247	0.001	0.0068125
GFW	Cecum	32.0093	23798	0.0848	0.125023			CN	Pylorus_Lamb	3.37079	151	0.4473	0.463867			CV	Thymus_Cluster3	542.951	21618	0.0951	0.141999
GFW	Cerebellum	49.821	39061	0.8724	0.8724			CN	Pylorus_Adult	1053.11	44138	0.0001	0.00105			CV	Thymus_Cluster4	814.809	32493	0.066	0.110677
GFW	Cerebrum	50.6692	38760	0.4452	0.483089			CN	Heart_Early-prenatal	675.253	29281	0.0654	0.0947172			CV	Thymus_Cluster5	337.977	12875	0.0095	0.0243349
GFW	Colon	30.8182	22824	0.0685	0.107409			CN	Heart_Late-prenatal	1696.77	72762	0.0007	0.00326667			CV	Thymus_Cluster6	679.744	27028	0.069	0.113955
GFW	Duodenum	28.9582	22072	0.3967	0.459811			CN	Heart_Lamb	836.355	35766	0.0086	0.02064			CV	Tonsil_Tongue_Cluster1	833.632	30913	0	0
GFW	Embryo	36.4934	25801	0.0002	0.0017			CN	Heart_Adult	883.744	38153	0.0254	0.0474133			CV	Tonsil_Tongue_Cluster2	553.137	21294	0.0048	0.0168774
GFW	Esophagus	29.4285	21682	0.0492	0.0880161			CN	Lymph node_Late-prenatal	758.618	31741	0.0005	0.00247059			CV	Tonsil_Tongue_Cluster3	1365.45	53902	0.0047	0.0168774
GFW	Haemal node	23.4822	16365	0.0001	0.00102			CN	Lymph node_Neonate	1996.93	87205	0.0179	0.0358			CV	Tonsil_Tongue_Cluster4	1159.13	46382	0.0515	0.0934541
GFW	Heart	31.8575	23888	0.1642	0.232617			CN	Lymph node_Lamb	487.458	21060	0.0666	0.0948203			CV	Tonsil_Tongue_Cluster5	404.301	16172	0.1688	0.200821
GFW	Hippocampus	52.3125	39982	0.4244	0.478624			CN	Lymph node_Adult	874.41	37759	0.0268	0.0478979			CN	Abomasum_Cluster1	590.17	26162	0.3231	0.38701
GFW	Hypothalamus	47.546	37226	0.8499	0.866898			CN	Spleen_Late-prenatal	2614.52	112656	0.0003	0.0018			CN	Abomasum_Cluster2	457.928	19268	0.0065	0.02834
GFW	Ileum	28.6232	20881	0.0218	0.046325			CN	Spleen_Lamb	415.631	18147	0.1743	0.200564			CN	Abomasum_Cluster3	373.623	16962	0.6797	0.698937
GFW	Jejunum	25.4798	18769	0.0535	0.0880161			CN	Spleen_Adult	2397.6	103728	0.0008	0.00353684			CN	Abomasum_Cluster4	222.452	9040	0.0045	0.0238762
GFW	Kidney	32.1083	25057	0.7815	0.813398			CN	Thymus_Late-prenatal	2769.11	119819	0.0002	0.0014			CN	Abomasum_Cluster5	233.105	9755	0.0235	0.0656795
GFW	Lens	31.2643	23819	0.3826	0.453781			CN	Thymus_Lamb	2535.96	108443	0.0001	0.00105			CN	Abomasum_Cluster6	560.016	24967	0.4249	0.472593
GFW	Leukocyte	29.5085	20866	0.0004	0.00291429			CN	Thymus_Adult	2490.01	106982	0.0001	0.00105			CN	Cecum_Cluster1	628.615	27953	0.3792	0.43055
GFW	Limb	20.9089	15717	0.2339	0.313918			CN	Tonsil_Tongue_Late-prenatal	3702.12	160601	0.0002	0.0014			CN	Cecum_Cluster2	321.222	14375	0.4941	0.528009
GFW	Liver	25.1799	19081	0.3149	0.382379			CN	Tonsil_Tongue_Lamb	2047.51	89723	0.0341	0.0584571			CN	Cecum_Cluster3	304.603	12441	0.0024	0.0186857
GFW	Lung	34.8552	24399	0	0			CN	Tonsil_Tongue_Adult	865.366	37379	0.0261	0.0476609			CN	Cecum_Cluster4	292.522	12184	0.0128	0.0398629
GFW	Lymph node	25.866	18041	0.0001	0.00102			CN	Kidney_Early-prenatal	108.915	4439	0.0401	0.067368			CN	Cecum_Cluster5	270.144	11354	0.0254	0.0675268
GFW	Macrophage	31.5771	22709	0.003	0.0139091			CN	Kidney_Late-prenatal	2876.13	123271	0.0001	0.00105			CN	Colon_Cluster1	405.464	18031	0.3889	0.437011
GFW	Mammary gland	35.8473	26538	0.0513	0.0880161			CN	Kidney_Lamb	1045.8	45160	0.0146	0.0314462			CN	Colon_Cluster2	393.341	16236	0.002	0.0181667
GFW	Muscle	33.208	24621	0.0695	0.107409			CN	Kidney_Adult	1864.66	81137	0.0089	0.0207667			CN	Colon_Cluster3	846.015	37766	0.435	0.478939
GFW	Omasum	30.9387	22756	0.0392	0.0768923			CN	Liver_Early-prenatal	2043.15	88228	0.0011	0.0042			CN	Colon_Cluster4	270.014	11727	0.1765	0.259129
GFW	Omentum	43.8822	32427	0.0323	0.065892			CN	Liver_Late-prenatal	2229.07	95889	0.0004	0.0021			CN	Colon_Cluster5	271.018	11225	0.0105	0.0361063
GFW	Ovary	37.9772	29026	0.4317	0.478624			CN	Liver_Lamb	1491.17	62284	0.0001	0.00105			CN	Duodenum_Cluster1	264.307	10892	0.0088	0.0342571
GFW	Oviduct	33.1989	24004	0.0034	0.01445			CN	Liver_Juvenile	2287.44	98073	0.0004	0.0021			CN	Duodenum_Cluster2	305.887	13403	0.2314	0.31139
GFW	PBMC	28.3875	20013	0	0			CN	Liver_Adult	1824.83	77406	0.0001	0.00105			CN	Duodenum_Cluster3	209.07	8921	0.0883	0.143652
GFW	Pituitary	43.4397	32927	0.2722	0.347055			CN	Lung_Early-prenatal	1755.79	74610	0.0002	0.0014			CN	Duodenum_Cluster4	683.478	30561	0.4716	0.508954
GFW	Placenta	30.6123	21978	0.0025	0.01275			CN	Lung_Late-prenatal	2079.29	89254	0.0003	0.0018			CN	Duodenum_Cluster5	317.817	13647	0.0743	0.132766
GFW	Pylorus	29.6469	21470	0.0073	0.0219			CN	Lung_Lamb	723.321	30538	0.0025	0.00807692			CN	Heart_Cluster1	422.41	17397	0.0008	0.0109
GFW	Rectum	28.6946	21680	0.2646	0.346015			CN	Lung_Adult	1538.46	65496	0.0001	0.00105			CN	Heart_Cluster2	468.738	20246	0.0794	0.136591
GFW	Renal medulla	44.5685	32457	0.0043	0.0168692			CN	Muscle_Early-prenatal	2398	104071	0.0023	0.007728			CN	Heart_Cluster3	601.02	25604	0.012	0.0391118
GFW	Reticulum	34.5109	26184	0.3089	0.382379			CN	Muscle_Late-prenatal	2610.48	113546	0.0043	0.0124552			CN	Heart_Cluster4	251.235	10715	0.0768	0.135019
GFW	Rumen	29.6263	21846	0.0521	0.0880161			CN	Muscle_Neonate	1207.38	51411	0.001	0.004			CN	Heart_Cluster5	435.632	18508	0.0247	0.0673075
GFW	Salivary gland	31.7136	22622	0.0006	0.0034			CN	Muscle_Lamb	935.549	40344	0.0203	0.0396558			CN	Ileum_Cluster1	707.579	29823	0.0028	0.0203467
GFW	Skin	37.8002	27065	0.0005	0.0031875			CN	Muscle_Juvenile	264.539	11445	0.1497	0.17964			CN	Ileum_Cluster2	540.204	23916	0.3206	0.38701
GFW	Spleen	29.7611	20645	0	0			CN	Muscle_Adult	839.582	36931	0.1735	0.200564			CN	Ileum_Cluster3	1164.07	51759	0.3268	0.387187
GFW	Tail	31.0994	22936	0.0443	0.0836778			CN	Skin_Early-prenatal	3005.73	131002	0.002	0.007			CN	Ileum_Cluster4	770.026	32799	0.0063	0.02834
GFW	Testis	23.8299	17348	0.0214	0.046325			CN	Skin_Late-prenatal	1445.94	60969	0.0001	0.00105			CN	Ileum_Cluster5	732.875	30388	0	0
GFW	Thymus	27.5052	19921	0.0084	0.0238			CN	Skin_Neonate	207.976	8475	0.0069	0.0181125			CN	Jejunum_Cluster1	309.806	13097	0.0345	0.0800106
GFW	Thyroid gland	33.6011	24546	0.0165	0.03825			CN	Skin_Lamb	1561.81	68943	0.1459	0.178713			CN	Jejunum_Cluster2	350.53	15993	0.7372	0.744026
GFW	Tonsil_Tongue	23.7716	17096	0.0072	0.0219			CN	Skin_Juvenile	1299.22	56704	0.0459	0.0741462			CN	Jejunum_Cluster3	680.273	29529	0.0734	0.132766
GFW	Uterus	37.399	27389	0.0163	0.03825			MSL	Rumen_Early-prenatal	179.451	64175	0.0332	0.0536308			CN	Jejunum_Cluster4	442.391	18744	0.0158	0.0478389
GFW	Vas deferens	27.5044	20391	0.0858	0.125023			MSL	Rumen_Late-prenatal	203.128	71841	0.0028	0.00735			CN	Jejunum_Cluster5	363.469	15048	0.0036	0.0224056
GFW	Ventricle	35.1255	25656	0.0124	0.0332842			MSL	Rumen_Neonate	67.8235	23905	0.0386	0.0600444			CN	Jejunum_Cluster6	261.587	11258	0.1095	0.172978
LW	Abomasum	2076.87	24606	0.0979	0.142654			MSL	Rumen_Lamb	196.994	70892	0.0672	0.0930774			CN	Kidney_Cluster1	441.454	19845	0.5601	0.581437
LW	Adipose	2198.41	26693	0.4131	0.47882			MSL	Rumen_Adult	133.215	49283	0.6821	0.725271			CN	Kidney_Cluster2	399.154	17318	0.1149	0.178916
LW	Adrenal gland	1967.01	22862	0.0177	0.0531			MSL	Reticulum_Early-prenatal	160.439	55519	0	0			CN	Kidney_Cluster3	732.879	31161	0.0046	0.0238762
LW	Aortic valve	2160.54	26181	0.3766	0.446665			MSL	Reticulum_Late-prenatal	236.906	84333	0.0081	0.0174462			CN	Kidney_Cluster4	1064.43	45041	0.0002	0.00436
LW	Cardiac muscle	2136.93	25379	0.1192	0.168867			MSL	Reticulum_Neonate	84.9344	29250	0.0013	0.0039			CN	Kidney_Cluster5	570.971	24542	0.0393	0.085674
LW	Cecum	1988.04	23798	0.2029	0.265331			MSL	Reticulum_Lamb	189.483	67439	0.0129	0.0261767			CN	Liver_Cluster1	1023.38	43928	0.0099	0.03597
LW	Cerebellum	3203.04	39061	0.4924	0.545922			MSL	Reticulum_Adult	87.6144	29540	0.0002	0.000884211			CN	Liver_Cluster2	415.53	17766	0.0483	0.101244
LW	Cerebrum	3137.96	38760	0.7467	0.761634			MSL	Omasum_Late-prenatal	253.05	89969	0.0035	0.00890909			CN	Liver_Cluster3	450.345	19939	0.3368	0.390545
LW	Colon	1914.28	22824	0.1538	0.208966			MSL	Omasum_Neonate	82.3179	27838	0.0003	0.00126			CN	Liver_Cluster4	764.027	31239	0	0
LW	Duodenum	1869.64	22072	0.0809	0.125027			MSL	Omasum_Lamb	106.469	37634	0.0207	0.0354857			CN	Liver_Cluster5	641.614	27575	0.0314	0.0775111
LW	Embryo	2298.8	25801	0	0			MSL	Omasum_Adult	280.12	101491	0.1169	0.146561			CN	Liver_Cluster6	323.679	13959	0.1369	0.21017
LW	Esophagus	1871.97	21682	0.0163	0.0519562			MSL	Abomasum_Early-prenatal	150.17	53416	0.019	0.0339574			CN	Lung_Cluster1	566.536	24082	0.0096	0.03597
LW	Haemal node	1455.14	16365	0.0017	0.0121125			MSL	Abomasum_Late-prenatal	211.09	76961	0.3024	0.338688			CN	Lung_Cluster2	140.346	6175	0.343	0.393547
LW	Heart	1990.58	23888	0.2386	0.289729			MSL	Abomasum_Neonate	42.2187	14503	0.0131	0.0261767			CN	Lung_Cluster3	1098.06	47579	0.0273	0.07085
LW	Hippocampus	3258.71	39982	0.6257	0.651239			MSL	Abomasum_Lamb	142.158	52810	0.7722	0.81081			CN	Lung_Cluster4	368.208	16254	0.3029	0.380643
LW	Hypothalamus	3034.56	37226	0.6165	0.651239			MSL	Abomasum_Adult	104.409	36787	0.0148	0.0282545			CN	Lung_Cluster5	724.822	30304	0.0008	0.0109
LW	Ileum	1790.01	20881	0.0265	0.0697			MSL	Duodenum_Late-prenatal	243.542	87317	0.0227	0.038136			CN	Lymph_node_Cluster1	117.788	5019	0.1503	0.227538
LW	Jejunum	1606.68	18769	0.0416	0.0785778			MSL	Duodenum_Neonate	26.0985	8555	0.0009	0.00290769			CN	Lymph_node_Cluster2	436.069	17485	0	0
LW	Kidney	2053.42	25057	0.5105	0.553947			MSL	Duodenum_Lamb	138.201	49405	0.0542	0.0784966			CN	Lymph_node_Cluster3	432.044	18723	0.104	0.166706
LW	Lens	1915.66	23819	0.8084	0.8084			MSL	Duodenum_Adult	4.08132	1428	0.2958	0.335773			CN	Lymph_node_Cluster4	1252.4	55652	0.306	0.380643
LW	Leukocyte	1801.99	20866	0.0153	0.0519562			MSL	Jejunum_Early-prenatal	94.0272	33525	0.0677	0.0930774			CN	Lymph_node_Cluster5	264.675	11330	0.0866	0.143021
LW	Limb	1316.96	15717	0.2104	0.26826			MSL	Jejunum_Late-prenatal	159.785	56724	0.0134	0.0261767			CN	Muscle_Cluster1	241.513	10870	0.5546	0.581263
LW	Liver	1625.17	19081	0.0608	0.0969			MSL	Jejunum_Neonate	43.6613	14593	0.0006	0.0021913			CN	Muscle_Cluster2	907.745	40142	0.2499	0.328182
LW	Lung	2085.64	24399	0.0318	0.0697			MSL	Jejunum_Lamb	18.2387	6533	0.2886	0.332088			CN	Muscle_Cluster3	558.456	24715	0.3087	0.380643
LW	Lymph node	1625.59	18041	0	0			MSL	Jejunum_Adult	191.661	68921	0.0687	0.0930774			CN	Muscle_Cluster4	888.018	38072	0.0106	0.0361063
LW	Macrophage	1988.1	22709	0.0019	0.0121125			MSL	Ileum_Late-prenatal	356.839	126303	0.0001	0.000494118			CN	Muscle_Cluster5	400.204	16686	0.0042	0.0238762
LW	Mammary gland	2211.71	26538	0.2222	0.276395			MSL	Ileum_Neonate	7.86085	2717	0.1753	0.21036			CN	Muscle_Cluster6	483.722	20873	0.0714	0.132766
LW	Muscle	2119.6	24621	0.0134	0.0519562			MSL	Ileum_Lamb	104.681	39513	0.9344	0.9344			CN	Omasum_Cluster1	474.45	20460	0.074	0.132766
LW	Omasum	1957.45	22756	0.0208	0.0589333			MSL	Ileum_Adult	331.034	116014	0	0			CN	Omasum_Cluster2	967.435	41960	0.0382	0.0849755
LW	Omentum	2760.01	32427	0.0319	0.0697			MSL	Cecum_Late-prenatal	224.219	81011	0.1042	0.132618			CN	Omasum_Cluster3	361.784	15499	0.0618	0.122476
LW	Ovary	2463.75	29026	0.0473	0.0861536			MSL	Cecum_Neonate	48.6743	17074	0.0501	0.0738316			CN	Omasum_Cluster4	804.862	35661	0.2931	0.375858
LW	Oviduct	2081.37	24004	0.0069	0.0319909			MSL	Cecum_Lamb	119.999	42649	0.0377	0.0597509			CN	Omasum_Cluster5	345.948	15198	0.2577	0.334396
LW	PBMC	1744.96	20013	0.0047	0.02397			MSL	Cecum_Adult	26.6535	9326	0.0957	0.123674			CN	Pylorus_Cluster1	77.1088	3185	0.0742	0.132766
LW	Pituitary	2700.1	32927	0.4891	0.545922			MSL	Colon_Late-prenatal	243.74	88325	0.138	0.170471			CN	Pylorus_Cluster2	400.446	16572	0.002	0.0181667
LW	Placenta	1933.95	21978	0.0008	0.0068			MSL	Colon_Neonate	74.9332	26326	0.0251	0.0413412			CN	Pylorus_Cluster3	153.254	6169	0.0083	0.0335074
LW	Pylorus	1836.93	21470	0.0328	0.0697			MSL	Colon_Lamb	90.666	31168	0.0007	0.00245			CN	Pylorus_Cluster4	121.89	5270	0.2197	0.30313
LW	Rectum	1844.15	21680	0.06	0.0969			MSL	Colon_Adult	142.758	53236	0.8412	0.861717			CN	Pylorus_Cluster5	317.897	13481	0.0332	0.0786696
LW	Renal medulla	2745.17	32457	0.0593	0.0969			MSL	Pylorus_Neonate	16.0136	6106	0.7893	0.818533			CN	Reticulum_Cluster1	653.677	28957	0.3108	0.380643
LW	Reticulum	2224.58	26184	0.0547	0.0961966			MSL	Pylorus_Lamb	0.299947	151	0.8711	0.881595			CN	Reticulum_Cluster2	620.417	26822	0.0653	0.127102
LW	Rumen	1866.6	21846	0.0369	0.075276			MSL	Pylorus_Adult	126.525	44138	0.0016	0.00463448			CN	Reticulum_Cluster3	476.787	20303	0.0235	0.0656795
LW	Salivary gland	1951.18	22622	0.0148	0.0519562			MSL	Heart_Early-prenatal	82.7806	29281	0.0394	0.0601745			CN	Reticulum_Cluster4	440.517	19311	0.2179	0.30313
LW	Skin	2305.14	27065	0.0396	0.0776769			MSL	Heart_Late-prenatal	207.133	72762	0.0002	0.000884211			CN	Reticulum_Cluster5	544.629	23988	0.2409	0.320221
LW	Spleen	1846.69	20645	0.0002	0.00204			MSL	Heart_Lamb	102.822	35766	0.002	0.0056			CN	Reticulum_Cluster6	419.507	18566	0.3359	0.390545
LW	Tail	1923.75	22936	0.1557	0.208966			MSL	Heart_Adult	109.017	38153	0.0047	0.0109667			CN	Rumen_Cluster1	308.387	13498	0.2281	0.310786
LW	Testis	1588.26	17348	0.0002	0.00204			MSL	Lymph node_Late-prenatal	88.8447	31741	0.0858	0.112613			CN	Rumen_Cluster2	318.196	13645	0.0802	0.136591
LW	Thymus	1847.33	19921	0	0			MSL	Lymph node_Neonate	245.149	87205	0.005	0.0113514			CN	Rumen_Cluster3	319.038	13916	0.2007	0.287846
LW	Thyroid gland	2074.61	24546	0.0963	0.142654			MSL	Lymph node_Lamb	59.8394	21060	0.049	0.0735			CN	Rumen_Cluster4	286.065	12415	0.1757	0.259129
LW	Tonsil_Tongue	1507.58	17096	0.0026	0.0147333			MSL	Lymph node_Adult	106.915	37759	0.0205	0.0354857			CN	Rumen_Cluster5	513.01	23038	0.5422	0.573784
LW	Uterus	2355.29	27389	0.0141	0.0519562			MSL	Spleen_Late-prenatal	318.208	112656	0.0001	0.000494118			CN	Rumen_Cluster6	665.984	28652	0.032	0.0775111
LW	Vas deferens	1748.84	20391	0.0277	0.0697			MSL	Spleen_Lamb	50.1213	18147	0.3147	0.347826			CN	Rumen_Cluster7	328.265	13593	0.0037	0.0224056
LW	Ventricle	2190.14	25656	0.0288	0.0697			MSL	Spleen_Adult	292.49	103728	0.0012	0.00373333			CN	Skin_Cluster1	667.995	28261	0.0051	0.0252682
TLWB	Abomasum	8.88474	24606	0.1374	0.2061			MSL	Thymus_Late-prenatal	342.704	119819	0	0			CN	Skin_Cluster2	516.524	22274	0.0817	0.137005
TLWB	Adipose	9.57152	26693	0.2032	0.25908			MSL	Thymus_Lamb	308.553	108443	0	0			CN	Skin_Cluster3	628.62	26507	0.0023	0.0186857
TLWB	Adrenal gland	8.42852	22862	0.0348	0.0682615			MSL	Thymus_Adult	306.061	106982	0	0			CN	Skin_Cluster4	797.5	36373	0.8357	0.8357
TLWB	Aortic valve	9.68321	26181	0.0175	0.0469737			MSL	Tonsil_Tongue_Late-prenatal	454.463	160601	0	0			CN	Skin_Cluster5	404.262	17219	0.0358	0.0812958
TLWB	Cardiac muscle	8.95128	25379	0.4479	0.50762			MSL	Tonsil_Tongue_Lamb	254.246	89723	0.0005	0.00190909			CN	Skin_Cluster6	273.576	11620	0.0514	0.105709
TLWB	Cecum	8.40439	23798	0.4176	0.484036			MSL	Tonsil_Tongue_Adult	107.207	37379	0.0037	0.00912			CN	Spleen_Cluster1	660.5	28046	0.0074	0.0310231
TLWB	Cerebellum	13.3793	39061	0.9003	0.918306			MSL	Kidney_Early-prenatal	12.6737	4439	0.186	0.220056			CN	Spleen_Cluster2	181.251	7861	0.2196	0.30313
TLWB	Cerebrum	13.4581	38760	0.7417	0.780092			MSL	Kidney_Late-prenatal	346.248	123271	0.0004	0.0016			CN	Spleen_Cluster3	746.905	33795	0.6934	0.706361
TLWB	Colon	8.18295	22824	0.2179	0.271046			MSL	Kidney_Lamb	128.171	45160	0.009	0.0189			CN	Spleen_Cluster4	891.444	37185	0.0001	0.002725
TLWB	Duodenum	7.71367	22072	0.583	0.64637			MSL	Kidney_Adult	226.886	81137	0.0156	0.02912			CN	Spleen_Cluster5	294.425	12381	0.0215	0.0633378
TLWB	Embryo	9.99152	25801	0	0			MSL	Liver_Early-prenatal	253.391	88228	0	0			CN	Thymus_Cluster1	1453.9	62329	0.0011	0.0133222
TLWB	Esophagus	8.19584	21682	0.0024	0.00941538			MSL	Liver_Late-prenatal	272.329	95889	0.0001	0.000494118			CN	Thymus_Cluster2	336.684	14247	0.0404	0.0863451
TLWB	Haemal node	6.66913	16365	0	0			MSL	Liver_Lamb	179.855	62284	0.0001	0.000494118			CN	Thymus_Cluster3	512.2	21618	0.0064	0.02834
TLWB	Heart	8.69472	23888	0.0894	0.147077			MSL	Liver_Juvenile	282.264	98073	0	0			CN	Thymus_Cluster4	771.685	32493	0.0016	0.01744
TLWB	Hippocampus	13.9018	39982	0.7227	0.780092			MSL	Liver_Adult	220.169	77406	0	0			CN	Thymus_Cluster5	288.753	12875	0.4491	0.489519
TLWB	Hypothalamus	12.682	37226	0.9356	0.9356			MSL	Lung_Early-prenatal	213.48	74610	0.0001	0.000494118			CN	Thymus_Cluster6	629.32	27028	0.0285	0.0722442
TLWB	Ileum	8.1274	20881	0	0			MSL	Lung_Late-prenatal	252.983	89254	0.0001	0.000494118			CN	Tonsil_Tongue_Cluster1	742.453	30913	0.0003	0.00545
TLWB	Jejunum	6.97885	18769	0.0216	0.0500727			MSL	Lung_Lamb	88.0981	30538	0.0038	0.00912			CN	Tonsil_Tongue_Cluster2	507.742	21294	0.0035	0.0224056
TLWB	Kidney	9.02964	25057	0.1617	0.222884			MSL	Lung_Adult	179.999	65496	0.2632	0.307067			CN	Tonsil_Tongue_Cluster3	1250.73	53902	0.0122	0.0391118
TLWB	Lens	8.79291	23819	0.0271	0.055284			MSL	Muscle_Early-prenatal	296.345	104071	0.0001	0.000494118			CN	Tonsil_Tongue_Cluster4	1052.57	46382	0.1783	0.259129
TLWB	Leukocyte	8.10172	20866	0.0003	0.00139091			MSL	Muscle_Late-prenatal	322.101	113546	0	0			CN	Tonsil_Tongue_Cluster5	377.88	16172	0.0557	0.112431
TLWB	Limb	5.82705	15717	0.0392	0.0714			MSL	Muscle_Neonate	146.908	51411	0.0008	0.002688			MSL	Abomasum_Cluster1	74.7123	26162	0.0215	0.04687
TLWB	Liver	6.88226	19081	0.1713	0.224008			MSL	Muscle_Lamb	114.295	40344	0.018	0.0328696			MSL	Abomasum_Cluster2	52.9066	19268	0.377	0.402873
TLWB	Lung	9.03221	24399	0.0199	0.0483286			MSL	Muscle_Juvenile	31.4498	11445	0.3894	0.4248			MSL	Abomasum_Cluster3	45.8682	16962	0.596	0.612868
TLWB	Lymph node	7.33239	18041	0	0			MSL	Muscle_Adult	102.516	36931	0.1635	0.199043			MSL	Abomasum_Cluster4	27.1213	9040	0.0045	0.0169138
TLWB	Macrophage	8.67077	22709	0.0003	0.00139091			MSL	Skin_Early-prenatal	366.307	131002	0.0027	0.00731613			MSL	Abomasum_Cluster5	30.6646	9755	0	0
TLWB	Mammary gland	9.49717	26538	0.2334	0.278958			MSL	Skin_Late-prenatal	172.798	60969	0.0059	0.0130421			MSL	Abomasum_Cluster6	68.0955	24967	0.4841	0.507374
TLWB	Muscle	8.88373	24621	0.1477	0.209242			MSL	Skin_Neonate	24.5642	8475	0.0635	0.0904068			MSL	Cecum_Cluster1	76.0518	27953	0.5314	0.551644
TLWB	Omasum	8.41258	22756	0.0246	0.0545478			MSL	Skin_Lamb	191.51	68943	0.0765	0.102			MSL	Cecum_Cluster2	40.7084	14375	0.1141	0.149842
TLWB	Omentum	11.8383	32427	0.0486	0.085469			MSL	Skin_Juvenile	155.086	56704	0.3973	0.427862			MSL	Cecum_Cluster3	35.8246	12441	0.0414	0.0733113
TLWB	Ovary	11.0842	29026	0	0			GFW	Rumen_Early-prenatal	87.2612	64175	0.0007	0.00294			MSL	Cecum_Cluster4	34.4865	12184	0.111	0.147549
TLWB	Oviduct	8.67874	24004	0.1218	0.188236			GFW	Rumen_Late-prenatal	96.0268	71841	0.0344	0.0473705			MSL	Cecum_Cluster5	32.1197	11354	0.1227	0.157345
TLWB	PBMC	7.79702	20013	0.0002	0.00113333			GFW	Rumen_Neonate	32.5912	23905	0.0249	0.0360621			MSL	Colon_Cluster1	50.598	18031	0.141	0.173665
TLWB	Pituitary	11.4126	32927	0.7495	0.780092			GFW	Rumen_Lamb	94.6201	70892	0.0427	0.0563063			MSL	Colon_Cluster2	47.1459	16236	0.0118	0.0279609
TLWB	Placenta	7.92427	21978	0.1678	0.224008			GFW	Rumen_Adult	66.0788	49283	0.0429	0.0563063			MSL	Colon_Cluster3	102.102	37766	0.6587	0.664799
TLWB	Pylorus	7.82139	21470	0.0826	0.14042			GFW	Reticulum_Early-prenatal	76.1175	55519	0.0001	0.000763636			MSL	Colon_Cluster4	33.4414	11727	0.0823	0.119609
TLWB	Rectum	7.76846	21680	0.2352	0.278958			GFW	Reticulum_Late-prenatal	113.912	84333	0.0016	0.0051			MSL	Colon_Cluster5	33.0672	11225	0.0107	0.0271233
TLWB	Renal medulla	11.7318	32457	0.105	0.167344			GFW	Reticulum_Neonate	40.0405	29250	0.0106	0.0171231			MSL	Duodenum_Cluster1	31.424	10892	0.0485	0.0813308
TLWB	Reticulum	9.43949	26184	0.1466	0.209242			GFW	Reticulum_Lamb	91.4738	67439	0.002	0.0056			MSL	Duodenum_Cluster2	37.8542	13403	0.1313	0.164502
TLWB	Rumen	8.26368	21846	0.0028	0.0102			GFW	Reticulum_Adult	40.5027	29540	0.0076	0.0130286			MSL	Duodenum_Cluster3	26.2293	8921	0.0198	0.0440449
TLWB	Salivary gland	8.32303	22622	0.0384	0.0714			GFW	Omasum_Late-prenatal	121.744	89969	0.0006	0.00265263			MSL	Duodenum_Cluster4	85.5512	30561	0.0979	0.135077
TLWB	Skin	10.0584	27065	0.0103	0.0291833			GFW	Omasum_Neonate	38.101	27838	0.012	0.0190189			MSL	Duodenum_Cluster5	40.0043	13647	0.0098	0.0271171
TLWB	Spleen	7.95894	20645	0.0002	0.00113333			GFW	Omasum_Lamb	50.3403	37634	0.0838	0.102017			MSL	Heart_Cluster1	50.4294	17397	0.0115	0.0278556
TLWB	Tail	8.59971	22936	0.0057	0.019125			GFW	Omasum_Adult	136.602	101491	0.0017	0.0051			MSL	Heart_Cluster2	58.5663	20246	0.0114	0.0278556
TLWB	Testis	6.69069	17348	0.0006	0.00255			GFW	Abomasum_Early-prenatal	72.8724	53416	0.0022	0.005775			MSL	Heart_Cluster3	73.5745	25604	0.0101	0.0271171
TLWB	Thymus	7.77644	19921	0	0			GFW	Abomasum_Late-prenatal	103.998	76961	0.0017	0.0051			MSL	Heart_Cluster4	30.4547	10715	0.1043	0.140354
TLWB	Thyroid gland	9.06143	24546	0.0262	0.055284			GFW	Abomasum_Neonate	20.4257	14503	0.0047	0.00897273			MSL	Heart_Cluster5	53.6748	18508	0.01	0.0271171
TLWB	Tonsil_Tongue	6.96042	17096	0	0			GFW	Abomasum_Lamb	70.0862	52810	0.1296	0.147114			MSL	Ileum_Cluster1	83.5307	29823	0.1036	0.140354
TLWB	Uterus	10.2245	27389	0.006	0.019125			GFW	Abomasum_Adult	49.2136	36787	0.0781	0.0964765			MSL	Ileum_Cluster2	71.312	23916	0.0003	0.00251538
TLWB	Vas deferens	7.63952	20391	0.0091	0.0273			GFW	Duodenum_Late-prenatal	118.469	87317	0.0006	0.00265263			MSL	Ileum_Cluster3	143.196	51759	0.1637	0.191863
TLWB	Ventricle	9.49893	25656	0.0194	0.0483286			GFW	Duodenum_Neonate	12.0237	8555	0.0203	0.0306			MSL	Ileum_Cluster4	92.5727	32799	0.0334	0.062769
NI	Abomasum	0.0402573	24606	0.3418	0.446969			GFW	Duodenum_Lamb	67.0017	49405	0.0063	0.011025			MSL	Ileum_Cluster5	89.6087	30388	0	0
NI	Adipose	0.0426074	26693	0.5371	0.602798			GFW	Duodenum_Adult	1.76096	1428	0.6919	0.6919			MSL	Jejunum_Cluster1	38.9103	13097	0.0028	0.012208
NI	Adrenal gland	0.0400218	22862	0.0696	0.1479			GFW	Jejunum_Early-prenatal	47.4519	33525	0	0			MSL	Jejunum_Cluster2	45.6923	15993	0.0523	0.0850851
NI	Aortic valve	0.0442937	26181	0.1544	0.246075			GFW	Jejunum_Late-prenatal	77.0235	56724	0.0026	0.00642353			MSL	Jejunum_Cluster3	81.3921	29529	0.2997	0.329973
NI	Cardiac muscle	0.0400487	25379	0.6341	0.673731			GFW	Jejunum_Neonate	19.6013	14593	0.1506	0.166453			MSL	Jejunum_Cluster4	53.8878	18744	0.0232	0.047637
NI	Cecum	0.0383366	23798	0.4609	0.559664			GFW	Jejunum_Lamb	8.66958	6533	0.3365	0.344707			MSL	Jejunum_Cluster5	43.2431	15048	0.0321	0.0613842
NI	Cerebellum	0.0613198	39061	0.7249	0.754488			GFW	Jejunum_Adult	92.8515	68921	0.0062	0.011025			MSL	Jejunum_Cluster6	32.476	11258	0.0454	0.0785492
NI	Cerebrum	0.0589687	38760	0.9369	0.9369			GFW	Ileum_Late-prenatal	170.131	126303	0.0001	0.000763636			MSL	Kidney_Cluster1	59.7221	19845	0	0
NI	Colon	0.0372126	22824	0.3726	0.467707			GFW	Ileum_Neonate	3.84969	2717	0.0996	0.11952			MSL	Kidney_Cluster2	48.5569	17318	0.1517	0.179732
NI	Duodenum	0.0359828	22072	0.376	0.467707			GFW	Ileum_Lamb	52.9909	39513	0.066	0.084			MSL	Kidney_Cluster3	87.2294	31161	0.0936	0.1308
NI	Embryo	0.0447959	25801	0.0772	0.154569			GFW	Ileum_Adult	155.432	116014	0.0035	0.00717073			MSL	Kidney_Cluster4	128.177	45041	0.0064	0.0205176
NI	Esophagus	0.0395526	21682	0.0237	0.0837			GFW	Cecum_Late-prenatal	110.224	81011	0.0006	0.00265263			MSL	Kidney_Cluster5	68.5499	24542	0.1476	0.176796
NI	Haemal node	0.0307415	16365	0.0164	0.0806727			GFW	Cecum_Neonate	23.5327	17074	0.0229	0.0337474			MSL	Liver_Cluster1	122.756	43928	0.0786	0.115776
NI	Heart	0.0382555	23888	0.504	0.588239			GFW	Cecum_Lamb	57.4863	42649	0.029	0.0406			MSL	Liver_Cluster2	54.6182	17766	0.0001	0.00121111
NI	Hippocampus	0.0639387	39982	0.5437	0.602798			GFW	Cecum_Adult	12.3824	9326	0.2966	0.307585			MSL	Liver_Cluster3	57.8216	19939	0.0082	0.0254333
NI	Hypothalamus	0.0578283	37226	0.8067	0.822834			GFW	Colon_Late-prenatal	118.572	88325	0.0061	0.011025			MSL	Liver_Cluster4	92.5019	31239	0	0
NI	Ileum	0.0373515	20881	0.0444	0.107829			GFW	Colon_Neonate	36.5036	26326	0.004	0.00781395			MSL	Liver_Cluster5	77.4472	27575	0.0877	0.12578
NI	Jejunum	0.0325678	18769	0.1022	0.179731			GFW	Colon_Lamb	41.0837	31168	0.2944	0.307585			MSL	Liver_Cluster6	44.5131	13959	0	0
NI	Kidney	0.0449687	25057	0.0279	0.0837			GFW	Colon_Adult	69.1121	53236	0.6156	0.623017			MSL	Lung_Cluster1	67.8612	24082	0.0683	0.103399
NI	Lens	0.0433616	23819	0.0216	0.0837			GFW	Pylorus_Neonate	8.71291	6106	0.0277	0.0394373			MSL	Lung_Cluster2	19.2654	6175	0.0021	0.0104045
NI	Leukocyte	0.0382938	20866	0.0174	0.0806727			GFW	Pylorus_Lamb	0.232599	151	0.2091	0.228109			MSL	Lung_Cluster3	134.411	47579	0.019	0.0440449
NI	Limb	0.0288705	15717	0.035	0.0991667			GFW	Pylorus_Adult	60.2492	44138	0.0032	0.00717073			MSL	Lung_Cluster4	45.6391	16254	0.1465	0.176796
NI	Liver	0.0321788	19081	0.1917	0.28755			GFW	Heart_Early-prenatal	40.5542	29281	0.0019	0.00550345			MSL	Lung_Cluster5	89.938	30304	0	0
NI	Lung	0.0470642	24399	0.0027	0.02465			GFW	Heart_Late-prenatal	98.169	72762	0.0027	0.00648			MSL	Lymph_node_Cluster1	14.4626	5019	0.1163	0.150913
NI	Lymph node	0.0356096	18041	0.0029	0.02465			GFW	Heart_Lamb	49.3492	35766	0.0012	0.0042			MSL	Lymph_node_Cluster2	49.7458	17485	0.06	0.0934286
NI	Macrophage	0.039442	22709	0.0884	0.166978			GFW	Heart_Adult	51.2922	38153	0.0467	0.0603508			MSL	Lymph_node_Cluster3	53.182	18723	0.0555	0.0889632
NI	Mammary gland	0.0476001	26538	0.0247	0.0837			GFW	Lymph node_Late-prenatal	44.1918	31741	0.0005	0.002625			MSL	Lymph_node_Cluster4	155.512	55652	0.0478	0.0813308
NI	Muscle	0.0415318	24621	0.1716	0.2652			GFW	Lymph node_Neonate	118.382	87205	0.0002	0.00129231			MSL	Lymph_node_Cluster5	34.6441	11330	0.0002	0.00198182
NI	Omasum	0.0432631	22756	0.0047	0.0342429			GFW	Lymph node_Lamb	28.4817	21060	0.0676	0.0847522			MSL	Muscle_Cluster1	31.7422	10870	0.023	0.047637
NI	Omentum	0.0520391	32427	0.5075	0.588239			GFW	Lymph node_Adult	52.7717	37759	0.0001	0.000763636			MSL	Muscle_Cluster2	113.393	40142	0.0263	0.0521218
NI	Ovary	0.0497687	29026	0.1084	0.18428			GFW	Spleen_Late-prenatal	151.138	112656	0.0021	0.00569032			MSL	Muscle_Cluster3	70.9771	24715	0.0107	0.0271233
NI	Oviduct	0.0424097	24004	0.0532	0.117965			GFW	Spleen_Lamb	25.046	18147	0.0204	0.0306			MSL	Muscle_Cluster4	106.77	38072	0.0578	0.0913072
NI	PBMC	0.0373973	20013	0.0129	0.0731			GFW	Spleen_Adult	139.327	103728	0.0032	0.00717073			MSL	Muscle_Cluster5	50.6325	16686	0	0
NI	Pituitary	0.0523419	32927	0.5912	0.641515			GFW	Thymus_Late-prenatal	160.843	119819	0.0009	0.00343636			MSL	Muscle_Cluster6	60.9694	20873	0.003	0.0125769
NI	Placenta	0.0364273	21978	0.2682	0.359953			GFW	Thymus_Lamb	145.977	108443	0.0005	0.002625			MSL	Omasum_Cluster1	58.7495	20460	0.0236	0.047637
NI	Pylorus	0.0374104	21470	0.0788	0.154569			GFW	Thymus_Adult	146.143	106982	0	0			MSL	Omasum_Cluster2	115.421	41960	0.2967	0.329973
NI	Rectum	0.0359315	21680	0.264	0.359953			GFW	Tonsil_Tongue_Late-prenatal	216.79	160601	0	0			MSL	Omasum_Cluster3	44.251	15499	0.051	0.0842273
NI	Renal medulla	0.0587018	32457	0.0102	0.065025			GFW	Tonsil_Tongue_Lamb	120.51	89723	0.0038	0.0076			MSL	Omasum_Cluster4	101.229	35661	0.0195	0.0440449
NI	Reticulum	0.0450517	26184	0.1004	0.179731			GFW	Tonsil_Tongue_Adult	51.9629	37379	0.0002	0.00129231			MSL	Omasum_Cluster5	45.1595	15198	0.0022	0.0104261
NI	Rumen	0.0396435	21846	0.0266	0.0837			GFW	Kidney_Early-prenatal	6.03803	4439	0.2162	0.232831			MSL	Pylorus_Cluster1	10.2554	3185	0.0015	0.00860526
NI	Salivary gland	0.0408678	22622	0.0261	0.0837			GFW	Kidney_Late-prenatal	167.639	123271	0	0			MSL	Pylorus_Cluster2	46.5354	16572	0.1418	0.173665
NI	Skin	0.0527618	27065	0.0004	0.0051			GFW	Kidney_Lamb	61.2685	45160	0.0081	0.013608			MSL	Pylorus_Cluster3	17.9708	6169	0.0611	0.0938014
NI	Spleen	0.0442183	20645	0	0			GFW	Kidney_Adult	110.683	81137	0.0001	0.000763636			MSL	Pylorus_Cluster4	16.1926	5270	0.0042	0.01635
NI	Tail	0.0384444	22936	0.2034	0.296383			GFW	Liver_Early-prenatal	119.976	88228	0.0004	0.0024			MSL	Pylorus_Cluster5	37.7668	13481	0.1893	0.219507
NI	Testis	0.0312098	17348	0.048	0.111273			GFW	Liver_Late-prenatal	129.566	95889	0.001	0.00365217			MSL	Reticulum_Cluster1	82.1816	28957	0.03	0.0583929
NI	Thymus	0.0416151	19921	0.0001	0.00255			GFW	Liver_Lamb	85.8211	62284	0	0			MSL	Reticulum_Cluster2	77.5368	26822	0.0047	0.0170767
NI	Thyroid gland	0.0436678	24546	0.0405	0.107829			GFW	Liver_Juvenile	131.392	98073	0.0098	0.0161412			MSL	Reticulum_Cluster3	57.7107	20303	0.0417	0.0733113
NI	Tonsil_Tongue	0.0352244	17096	0.0003	0.0051			GFW	Liver_Adult	104.495	77406	0.0035	0.00717073			MSL	Reticulum_Cluster4	54.3176	19311	0.1266	0.160458
NI	Uterus	0.0484048	27389	0.0432	0.107829			GFW	Lung_Early-prenatal	100.815	74610	0.0024	0.00610909			MSL	Reticulum_Cluster5	70.2094	23988	0.0009	0.00577059
NI	Vas deferens	0.0340908	20391	0.2247	0.318325			GFW	Lung_Late-prenatal	120.1	89254	0.0033	0.00717073			MSL	Reticulum_Cluster6	54.1114	18566	0.0058	0.0191576
NI	Ventricle	0.0438561	25656	0.1154	0.189852			GFW	Lung_Lamb	40.6638	30538	0.1498	0.166453			MSL	Rumen_Cluster1	39.5572	13498	0.009	0.0265135
IBW	Abomasum	52.403	24606	0.1313	0.148807			GFW	Lung_Adult	87.4861	65496	0.0386	0.0522968			MSL	Rumen_Cluster2	40.5001	13645	0.0039	0.0157444
IBW	Adipose	57.6871	26693	0.0383	0.0591909			GFW	Muscle_Early-prenatal	143.788	104071	0	0			MSL	Rumen_Cluster3	38.4482	13916	0.3181	0.346729
IBW	Adrenal gland	51.6141	22862	0.0008	0.00204			GFW	Muscle_Late-prenatal	153.827	113546	0.0001	0.000763636			MSL	Rumen_Cluster4	36.7346	12415	0.0054	0.0183937
IBW	Aortic valve	56.6399	26181	0.0341	0.0543469			GFW	Muscle_Neonate	70.153	51411	0.0017	0.0051			MSL	Rumen_Cluster5	63.7974	23038	0.2508	0.28776
IBW	Cardiac muscle	55.0612	25379	0.0252	0.0414581			GFW	Muscle_Lamb	55.0485	40344	0.0059	0.0110133			MSL	Rumen_Cluster6	77.0714	28652	0.7238	0.7238
IBW	Cecum	51.3358	23798	0.0498	0.0725657			GFW	Muscle_Juvenile	15.505	11445	0.1189	0.138717			MSL	Rumen_Cluster7	38.9859	13593	0.0388	0.0704867
IBW	Cerebellum	80.5046	39061	0.6184	0.65705			GFW	Muscle_Adult	48.6668	36931	0.2849	0.302932			MSL	Skin_Cluster1	77.9292	28261	0.2938	0.329973
IBW	Cerebrum	79.2245	38760	0.7725	0.7725			GFW	Skin_Early-prenatal	175.167	131002	0.0035	0.00717073			MSL	Skin_Cluster2	66.9826	22274	0.0007	0.00476875
IBW	Colon	50.4788	22824	0.0043	0.008772			GFW	Skin_Late-prenatal	82.1198	60969	0.0169	0.0262889			MSL	Skin_Cluster3	76.1711	26507	0.0084	0.0254333
IBW	Duodenum	46.9394	22072	0.1476	0.163643			GFW	Skin_Neonate	12.5631	8475	0.0008	0.0032			MSL	Skin_Cluster4	98.5897	36373	0.602	0.613252
IBW	Embryo	57.3275	25801	0.0021	0.00465652			GFW	Skin_Lamb	91.3	68943	0.1249	0.143721			MSL	Skin_Cluster5	48.7679	17219	0.0932	0.1308
IBW	Esophagus	50.6183	21682	0	0			GFW	Skin_Juvenile	75.3629	56704	0.1019	0.120558			MSL	Skin_Cluster6	33.5528	11620	0.0385	0.0704867
IBW	Haemal node	41.0892	16365	0	0			LW	Rumen_Early-prenatal	5475.9	64175	0.0012	0.0036			MSL	Spleen_Cluster1	80.8432	28046	0.005	0.0175806
IBW	Heart	51.363	23888	0.0679	0.0911289			LW	Rumen_Late-prenatal	6051.8	71841	0.0198	0.0353872			MSL	Spleen_Cluster2	24.4924	7861	0.001	0.00605556
IBW	Hippocampus	82.2929	39982	0.6515	0.678092			LW	Rumen_Neonate	2042.06	23905	0.0369	0.053731			MSL	Spleen_Cluster3	92.2487	33795	0.4597	0.486479
IBW	Hypothalamus	76.1995	37226	0.7457	0.760614			LW	Rumen_Lamb	5940.11	70892	0.0451	0.06314			MSL	Spleen_Cluster4	107.112	37185	0.0018	0.00981
IBW	Ileum	47.0577	20881	0.0005	0.0015			LW	Rumen_Adult	4032.79	49283	0.552	0.586937			MSL	Spleen_Cluster5	34.1819	12381	0.3336	0.360024
IBW	Jejunum	41.1609	18769	0.0191	0.0335897			LW	Reticulum_Early-prenatal	4747.83	55519	0.0022	0.0056			MSL	Thymus_Cluster1	178.088	62329	0.0005	0.00363333
IBW	Kidney	53.487	25057	0.1076	0.124718			LW	Reticulum_Late-prenatal	7242.42	84333	0.0001	0.000763636			MSL	Thymus_Cluster2	44.2039	14247	0.0002	0.00198182
IBW	Lens	50.9375	23819	0.1013	0.120147			LW	Reticulum_Neonate	2515.17	29250	0.0081	0.0176615			MSL	Thymus_Cluster3	63.8731	21618	0.0003	0.00251538
IBW	Leukocyte	49.0267	20866	0	0			LW	Reticulum_Lamb	5793.05	67439	0.0002	0.0012			MSL	Thymus_Cluster4	89.6595	32493	0.2707	0.307357
IBW	Limb	36.7379	15717	0	0			LW	Reticulum_Adult	2490.36	29540	0.0853	0.110234			MSL	Thymus_Cluster5	40.7522	12875	0	0
IBW	Liver	42.578	19081	0.0035	0.0074375			LW	Omasum_Late-prenatal	7643.29	89969	0.0008	0.002688			MSL	Thymus_Cluster6	76.06	27028	0.0748	0.111688
IBW	Lung	56.1556	24399	0	0			LW	Omasum_Neonate	2433.95	27838	0.0008	0.002688			MSL	Tonsil_Tongue_Cluster1	90.2051	30913	0.0005	0.00363333
IBW	Lymph node	42.2868	18041	0	0			LW	Omasum_Lamb	3162.16	37634	0.0802	0.106933			MSL	Tonsil_Tongue_Cluster2	62.44	21294	0.002	0.010381
IBW	Macrophage	50.9834	22709	0.0007	0.00187895			LW	Omasum_Adult	8500.36	101491	0.0226	0.0372235			MSL	Tonsil_Tongue_Cluster3	153.565	53902	0.0028	0.012208
IBW	Mammary gland	57.053	26538	0.0629	0.0867			LW	Abomasum_Early-prenatal	4593.93	53416	0.0003	0.001575			MSL	Tonsil_Tongue_Cluster4	131.472	46382	0.0102	0.0271171
IBW	Muscle	54.6788	24621	0.0021	0.00465652			LW	Abomasum_Late-prenatal	6448.14	76961	0.0417	0.0593695			MSL	Tonsil_Tongue_Cluster5	46.6277	16172	0.0233	0.047637
IBW	Omasum	51.9915	22756	0	0			LW	Abomasum_Neonate	1224.41	14503	0.1438	0.17013			GFW	Abomasum_Cluster1	35.4864	26162	0.0352	0.0794143
IBW	Omentum	68.0916	32427	0.2821	0.306109			LW	Abomasum_Lamb	4383.9	52810	0.202	0.235667			GFW	Abomasum_Cluster2	26.4671	19268	0.0202	0.0647588
IBW	Ovary	63.5686	29026	0.0094	0.0184385			LW	Abomasum_Adult	3126.15	36787	0.0276	0.0421527			GFW	Abomasum_Cluster3	23.5402	16962	0.018	0.0639935
IBW	Oviduct	54.6749	24004	0.0001	0.00034			LW	Duodenum_Late-prenatal	7337.85	87317	0.0137	0.0261545			GFW	Abomasum_Cluster4	12.7094	9040	0.0181	0.0639935
IBW	PBMC	46.6944	20013	0	0			LW	Duodenum_Neonate	734.596	8555	0.0955	0.121545			GFW	Abomasum_Cluster5	13.3908	9755	0.0704	0.116267
IBW	Pituitary	70.8238	32927	0.0404	0.0606			LW	Duodenum_Lamb	4130.18	49405	0.1119	0.138229			GFW	Abomasum_Cluster6	32.7764	24967	0.3857	0.42466
IBW	Placenta	49.711	21978	0.0006	0.0017			LW	Duodenum_Adult	113.446	1428	0.61	0.624878			GFW	Cecum_Cluster1	37.4759	27953	0.1146	0.160146
IBW	Pylorus	46.9033	21470	0.0185	0.0335897			LW	Jejunum_Early-prenatal	2872.58	33525	0.0113	0.0226			GFW	Cecum_Cluster2	19.8607	14375	0.0325	0.0787222
IBW	Rectum	48.6996	21680	0.0011	0.00267143			LW	Jejunum_Late-prenatal	4801.57	56724	0.016	0.0298667			GFW	Cecum_Cluster3	17.7917	12441	0.0017	0.0168455
IBW	Renal medulla	69.4889	32457	0.0619	0.0867			LW	Jejunum_Neonate	1268.27	14593	0.0205	0.035875			GFW	Cecum_Cluster4	17.151	12184	0.0091	0.049595
IBW	Reticulum	57.4213	26184	0.0111	0.0209667			LW	Jejunum_Lamb	578.112	6533	0.0371	0.053731			GFW	Cecum_Cluster5	15.481	11354	0.0857	0.127963
IBW	Rumen	50.0979	21846	0.0001	0.00034			LW	Jejunum_Adult	5734.76	68921	0.1337	0.16044			GFW	Colon_Cluster1	23.4614	18031	0.5289	0.549049
IBW	Salivary gland	51.7284	22622	0	0			LW	Ileum_Late-prenatal	10760.1	126303	0.0001	0.000763636			GFW	Colon_Cluster2	22.9685	16236	0.0009	0.0109
IBW	Skin	58.0282	27065	0.0765	0.0998325			LW	Ileum_Neonate	233.811	2717	0.2168	0.249468			GFW	Colon_Cluster3	51.1814	37766	0.0251	0.0683244
IBW	Spleen	49.2373	20645	0	0			LW	Ileum_Lamb	3217.43	39513	0.6447	0.652467			GFW	Colon_Cluster4	16.0417	11727	0.0684	0.114702
IBW	Tail	49.2134	22936	0.0814	0.101254			LW	Ileum_Adult	9808.69	116014	0.0006	0.00229091			GFW	Colon_Cluster5	14.6735	11225	0.461	0.487854
IBW	Testis	41.1109	17348	0	0			LW	Cecum_Late-prenatal	6770.7	81011	0.0566	0.077941			GFW	Duodenum_Cluster1	14.5713	10892	0.2218	0.265673
IBW	Thymus	47.4658	19921	0	0			LW	Cecum_Neonate	1471.03	17074	0.0276	0.0421527			GFW	Duodenum_Cluster2	18.5994	13403	0.0234	0.0683244
IBW	Thyroid gland	55.7154	24546	0.0002	0.0006375			LW	Cecum_Lamb	3578.4	42649	0.0817	0.107231			GFW	Duodenum_Cluster3	12.6241	8921	0.013	0.05668
IBW	Tonsil_Tongue	40.9387	17096	0	0			LW	Cecum_Adult	783.419	9326	0.2514	0.285373			GFW	Duodenum_Cluster4	41.2541	30561	0.0521	0.0996298
IBW	Uterus	58.4942	27389	0.0956	0.116086			LW	Colon_Late-prenatal	7278.52	88325	0.3335	0.363818			GFW	Duodenum_Cluster5	18.728	13647	0.0414	0.0851434
IBW	Vas deferens	44.5983	20391	0.0204	0.03468			LW	Colon_Neonate	2306.19	26326	0.0007	0.00255652			GFW	Heart_Cluster1	25.0652	17397	0.0001	0.002725
IBW	Ventricle	54.9358	25656	0.0783	0.0998325			LW	Colon_Lamb	2653.61	31168	0.0306	0.0459			GFW	Heart_Cluster2	26.9439	20246	0.2062	0.249731
GL	Abomasum	55.4506	24606	0.0031	0.007905			LW	Colon_Adult	4320.58	53236	0.755	0.755			GFW	Heart_Cluster3	35.1955	25604	0.0065	0.0416765
GL	Adipose	58.74	26693	0.038	0.0553714			LW	Pylorus_Neonate	570.858	6106	0.0022	0.0056			GFW	Heart_Cluster4	14.0208	10715	0.4389	0.473664
GL	Adrenal gland	51.7178	22862	0.0028	0.00751579			LW	Pylorus_Lamb	11.295	151	0.5973	0.619422			GFW	Heart_Cluster5	23.9554	18508	0.6055	0.611106
GL	Aortic valve	57.299	26181	0.0602	0.076755			LW	Pylorus_Adult	3809.03	44138	0.001	0.00323077			GFW	Ileum_Cluster1	39.8829	29823	0.1265	0.168152
GL	Cardiac muscle	55.9291	25379	0.0412	0.0567892			LW	Heart_Early-prenatal	2461.99	29281	0.1107	0.138229			GFW	Ileum_Cluster2	31.3544	23916	0.4119	0.448971
GL	Cecum	51.3105	23798	0.179	0.202867			LW	Heart_Late-prenatal	6175.62	72762	0.003	0.0072			GFW	Ileum_Cluster3	68.9022	51759	0.0928	0.136692
GL	Cerebellum	79.4533	39061	0.9624	0.9672			LW	Heart_Lamb	3112.21	35766	0.0005	0.002			GFW	Ileum_Cluster4	45.4441	32799	0.0006	0.00934286
GL	Cerebrum	80.3482	38760	0.8086	0.841604			LW	Heart_Adult	3155.44	38153	0.3168	0.350147			GFW	Ileum_Cluster5	41.6853	30388	0.0059	0.0416765
GL	Colon	50.1154	22824	0.0537	0.0702231			LW	Lymph node_Late-prenatal	2699.82	31741	0.0273	0.0421527			GFW	Jejunum_Cluster1	17.5237	13097	0.2014	0.247148
GL	Duodenum	47.5894	22072	0.1908	0.211539			LW	Lymph node_Neonate	7393.74	87205	0.0016	0.00448			GFW	Jejunum_Cluster2	21.1286	15993	0.3204	0.365036
GL	Embryo	58.8354	25801	0.0009	0.00327857			LW	Lymph node_Lamb	1751.81	21060	0.268	0.30016			GFW	Jejunum_Cluster3	39.563	29529	0.0996	0.142847
GL	Esophagus	50.609	21682	0.0001	0.0006375			LW	Lymph node_Adult	3233.64	37759	0.0076	0.0172541			GFW	Jejunum_Cluster4	25.7359	18744	0.0198	0.0647588
GL	Haemal node	38.1326	16365	0.0006	0.00306			LW	Spleen_Late-prenatal	9528.19	112656	0.0005	0.002			GFW	Jejunum_Cluster5	20.9263	15048	0.0109	0.0545
GL	Heart	52.0787	23888	0.099	0.120214			LW	Spleen_Lamb	1550.25	18147	0.0647	0.0876581			GFW	Jejunum_Cluster6	15.2481	11258	0.1251	0.168152
GL	Hippocampus	83.7125	39982	0.6484	0.703583			LW	Spleen_Adult	8785.98	103728	0.0005	0.002			GFW	Kidney_Cluster1	27.2197	19845	0.0257	0.0683244
GL	Hypothalamus	75.5934	37226	0.9672	0.9672			LW	Thymus_Late-prenatal	10128.9	119819	0.0005	0.002			GFW	Kidney_Cluster2	23.5103	17318	0.0672	0.11445
GL	Ileum	47.7668	20881	0.0012	0.00408			LW	Thymus_Lamb	9231.16	108443	0.0002	0.0012			GFW	Kidney_Cluster3	42.5947	31161	0.011	0.0545
GL	Jejunum	41.7085	18769	0.032	0.0506909			LW	Thymus_Adult	9297.73	106982	0.0001	0.000763636			GFW	Kidney_Cluster4	61.3397	45041	0.0054	0.0416765
GL	Kidney	54.5401	25057	0.0977	0.120214			LW	Tonsil_Tongue_Late-prenatal	13656.9	160601	0	0			GFW	Kidney_Cluster5	32.8784	24542	0.1206	0.164318
GL	Lens	52.311	23819	0.0537	0.0702231			LW	Tonsil_Tongue_Lamb	7671.79	89723	0.0001	0.000763636			GFW	Liver_Cluster1	59.0068	43928	0.0512	0.0996298
GL	Leukocyte	48.0528	20866	0.0008	0.00327857			LW	Tonsil_Tongue_Adult	3175.25	37379	0.0218	0.036624			GFW	Liver_Cluster2	24.2328	17766	0.051	0.0996298
GL	Limb	34.9487	15717	0.0411	0.0567892			LW	Kidney_Early-prenatal	359.027	4439	0.5956	0.619422			GFW	Liver_Cluster3	27.3019	19939	0.0289	0.0732581
GL	Liver	41.3924	19081	0.1535	0.17792			LW	Kidney_Late-prenatal	10554.3	123271	0	0			GFW	Liver_Cluster4	43.8142	31239	0.0003	0.00545
GL	Lung	54.8062	24399	0.0065	0.0148565			LW	Kidney_Lamb	3838.42	45160	0.011	0.0225366			GFW	Liver_Cluster5	36.949	27575	0.1051	0.148778
GL	Lymph node	43.3013	18041	0	0			LW	Kidney_Adult	6862.4	81137	0.0052	0.0121333			GFW	Liver_Cluster6	19.1322	13959	0.0638	0.110557
GL	Macrophage	49.3222	22709	0.1236	0.146595			LW	Liver_Early-prenatal	7515.36	88228	0.0004	0.00197647			GFW	Lung_Cluster1	32.3814	24082	0.084	0.127963
GL	Mammary gland	58.7189	26538	0.0289	0.0475452			LW	Liver_Late-prenatal	8141.83	95889	0.0012	0.0036			GFW	Lung_Cluster2	8.3447	6175	0.2018	0.247148
GL	Muscle	55.2136	24621	0.0074	0.015725			LW	Liver_Lamb	5417.19	62284	0	0			GFW	Lung_Cluster3	64.15	47579	0.0243	0.0683244
GL	Omasum	54.0557	22756	0	0			LW	Liver_Juvenile	8365.59	98073	0	0			GFW	Lung_Cluster4	21.4116	16254	0.3419	0.384197
GL	Omentum	71.8118	32427	0.0142	0.0278538			LW	Liver_Adult	6570.71	77406	0.0029	0.00716471			GFW	Lung_Cluster5	41.2897	30304	0.0164	0.0639935
GL	Ovary	64.1359	29026	0.024	0.0408			LW	Lung_Early-prenatal	6531.08	74610	0	0			GFW	Lymph_node_Cluster1	6.83633	5019	0.1767	0.221383
GL	Oviduct	54.1978	24004	0.0025	0.00708333			LW	Lung_Late-prenatal	7656.29	89254	0	0			GFW	Lymph_node_Cluster2	23.9634	17485	0.0349	0.0794143
GL	PBMC	45.8228	20013	0.0009	0.00327857			LW	Lung_Lamb	2602.4	30538	0.0254	0.0410308			GFW	Lymph_node_Cluster3	26.2226	18723	0.0027	0.0226385
GL	Pituitary	68.2146	32927	0.8011	0.841604			LW	Lung_Adult	5520.49	65496	0.021	0.036			GFW	Lymph_node_Cluster4	74.6385	55652	0.0287	0.0732581
GL	Placenta	48.5566	21978	0.0362	0.0543			LW	Muscle_Early-prenatal	8851	104071	0.0003	0.001575			GFW	Lymph_node_Cluster5	15.795	11330	0.0248	0.0683244
GL	Pylorus	48.5878	21470	0.0046	0.0111714			LW	Muscle_Late-prenatal	9703.63	113546	0.0002	0.0012			GFW	Muscle_Cluster1	14.2344	10870	0.4502	0.481096
GL	Rectum	47.9968	21680	0.0328	0.0506909			LW	Muscle_Neonate	4374.67	51411	0.0082	0.0176615			GFW	Muscle_Cluster2	56.2444	40142	0	0
GL	Renal medulla	71.9275	32457	0.013	0.02652			LW	Muscle_Lamb	3429.62	40344	0.0175	0.0319565			GFW	Muscle_Cluster3	33.5	24715	0.0393	0.0851434
GL	Reticulum	58.2675	26184	0.0154	0.0290889			LW	Muscle_Juvenile	1009.75	11445	0.013	0.0253953			GFW	Muscle_Cluster4	52.0035	38072	0.0063	0.0416765
GL	Rumen	50.1274	21846	0.0008	0.00327857			LW	Muscle_Adult	3035.16	36931	0.4415	0.475462			GFW	Muscle_Cluster5	22.9867	16686	0.0182	0.0639935
GL	Salivary gland	52.4573	22622	0.0003	0.0017			LW	Skin_Early-prenatal	11030.6	131002	0.0014	0.00405517			GFW	Muscle_Cluster6	28.1787	20873	0.0794	0.125661
GL	Skin	61.1953	27065	0.002	0.0063			LW	Skin_Late-prenatal	5275.73	60969	0.0001	0.000763636			GFW	Omasum_Cluster1	27.8616	20460	0.0406	0.0851434
GL	Spleen	49.963	20645	0	0			LW	Skin_Neonate	776.435	8475	0.0018	0.00487742			GFW	Omasum_Cluster2	56.3954	41960	0.0455	0.0918426
GL	Tail	51.6225	22936	0.0067	0.0148565			LW	Skin_Lamb	5736.98	68943	0.1263	0.153757			GFW	Omasum_Cluster3	21.3656	15499	0.0251	0.0683244
GL	Testis	41.3794	17348	0	0			LW	Skin_Juvenile	4809.84	56704	0.0104	0.02184			GFW	Omasum_Cluster4	48.0678	35661	0.0414	0.0851434
GL	Thymus	47.8399	19921	0	0			GL	Rumen_Early-prenatal	141.316	64175	0.002	0.00342857			GFW	Omasum_Cluster5	20.6842	15198	0.0614	0.109715
GL	Thyroid gland	57.2954	24546	0	0			GL	Rumen_Late-prenatal	158.41	71841	0.0013	0.00253953			GFW	Pylorus_Cluster1	4.53589	3185	0.0541	0.101671
GL	Tonsil_Tongue	41.4792	17096	0.0001	0.0006375			GL	Rumen_Neonate	54.6911	23905	0.0004	0.000908108			GFW	Pylorus_Cluster2	22.7577	16572	0.0349	0.0794143
GL	Uterus	60.5233	27389	0.0229	0.0402724			GL	Rumen_Lamb	154.398	70892	0.0124	0.0170754			GFW	Pylorus_Cluster3	8.82638	6169	0.017	0.0639935
GL	Vas deferens	46.554	20391	0.0021	0.0063			GL	Rumen_Adult	105.404	49283	0.2137	0.230138			GFW	Pylorus_Cluster4	6.82482	5270	0.5517	0.567314
GL	Ventricle	56.8708	25656	0.0188	0.0342429			GL	Reticulum_Early-prenatal	121.466	55519	0.013	0.0176129			GFW	Pylorus_Cluster5	18.7548	13481	0.0199	0.0647588
LSB	Abomasum	7.39895	24606	0.2688	0.364918			GL	Reticulum_Late-prenatal	186.31	84333	0.0002	0.000541935			GFW	Reticulum_Cluster1	38.891	28957	0.0797	0.125661
LSB	Adipose	7.86509	26693	0.4248	0.492382			GL	Reticulum_Neonate	67.6644	29250	0.0001	0.000323077			GFW	Reticulum_Cluster2	37.3897	26822	0.0011	0.01199
LSB	Adrenal gland	7.25297	22862	0.0714	0.210174			GL	Reticulum_Lamb	148.101	67439	0.0047	0.00705			GFW	Reticulum_Cluster3	27.7006	20303	0.0357	0.0794143
LSB	Aortic valve	8.07526	26181	0.1333	0.22259			GL	Reticulum_Adult	64.3973	29540	0.0781	0.0898685			GFW	Reticulum_Cluster4	25.8877	19311	0.1565	0.200816
LSB	Cardiac muscle	7.83821	25379	0.1351	0.22259			GL	Omasum_Late-prenatal	199.203	89969	0.0001	0.000323077			GFW	Reticulum_Cluster5	31.9777	23988	0.1681	0.213057
LSB	Cecum	7.06929	23798	0.3464	0.439346			GL	Omasum_Neonate	63.4091	27838	0.0004	0.000908108			GFW	Reticulum_Cluster6	25.4857	18566	0.0223	0.0683244
LSB	Cerebellum	11.3384	39061	0.5736	0.597533			GL	Omasum_Lamb	82.3816	37634	0.0343	0.0423706			GFW	Rumen_Cluster1	19.1508	13498	0.0025	0.0226385
LSB	Cerebrum	11.3085	38760	0.5219	0.566317			GL	Omasum_Adult	221.689	101491	0.0015	0.0028			GFW	Rumen_Cluster2	19.0092	13645	0.0151	0.0633038
LSB	Colon	6.9017	22824	0.2357	0.333908			GL	Abomasum_Early-prenatal	117.281	53416	0.0064	0.00926897			GFW	Rumen_Cluster3	18.5063	13916	0.2496	0.28943
LSB	Duodenum	6.74768	22072	0.1808	0.263451			GL	Abomasum_Late-prenatal	169.331	76961	0.001	0.002			GFW	Rumen_Cluster4	16.5681	12415	0.2274	0.266523
LSB	Embryo	8.35931	25801	0.0304	0.202543			GL	Abomasum_Neonate	31.5606	14503	0.1643	0.181595			GFW	Rumen_Cluster5	29.9809	23038	0.5232	0.548354
LSB	Esophagus	6.86097	21682	0.0783	0.210174			GL	Abomasum_Lamb	111.944	52810	0.3951	0.409733			GFW	Rumen_Cluster6	39.1543	28652	0.012	0.0545
LSB	Haemal node	5.36731	16365	0.0431	0.202543			GL	Abomasum_Adult	81.1036	36787	0.0122	0.0170754			GFW	Rumen_Cluster7	18.4724	13593	0.0807	0.125661
LSB	Heart	7.5579	23888	0.069	0.210174			GL	Duodenum_Late-prenatal	191.849	87317	0.0005	0.00110526			GFW	Skin_Cluster1	37.6908	28261	0.1566	0.200816
LSB	Hippocampus	11.6024	39982	0.5741	0.597533			GL	Duodenum_Neonate	19.4762	8555	0.0319	0.039994			GFW	Skin_Cluster2	30.4216	22274	0.0324	0.0787222
LSB	Hypothalamus	10.7718	37226	0.5988	0.6012			GL	Duodenum_Lamb	106.347	49405	0.1292	0.144704			GFW	Skin_Cluster3	36.4245	26507	0.0083	0.0476158
LSB	Ileum	6.83012	20881	0.0286	0.202543			GL	Duodenum_Adult	3.61344	1428	0.0415	0.0498			GFW	Skin_Cluster4	47.2146	36373	0.5832	0.594101
LSB	Jejunum	5.90092	18769	0.0977	0.22259			GL	Jejunum_Early-prenatal	74.0446	33525	0.018	0.023625			GFW	Skin_Cluster5	24.8312	17219	0.0001	0.002725
LSB	Kidney	8.14773	25057	0.0275	0.202543			GL	Jejunum_Late-prenatal	129.244	56724	0	0			GFW	Skin_Cluster6	15.8582	11620	0.0802	0.125661
LSB	Lens	7.37261	23819	0.1339	0.22259			GL	Jejunum_Neonate	33.6065	14593	0.0028	0.00461176			GFW	Spleen_Cluster1	37.8178	28046	0.0639	0.110557
LSB	Leukocyte	6.69437	20866	0.0535	0.202543			GL	Jejunum_Lamb	14.9796	6533	0.0409	0.0497913			GFW	Spleen_Cluster2	10.4227	7861	0.3215	0.365036
LSB	Limb	4.90299	15717	0.1329	0.22259			GL	Jejunum_Adult	152.35	68921	0.0006	0.00126			GFW	Spleen_Cluster3	44.3748	33795	0.3662	0.407304
LSB	Liver	5.64223	19081	0.3818	0.463614			GL	Ileum_Late-prenatal	278.622	126303	0	0			GFW	Spleen_Cluster4	51.5322	37185	0.0008	0.0109
LSB	Lung	7.64582	24399	0.0926	0.22259			GL	Ileum_Neonate	5.51112	2717	0.6894	0.6894			GFW	Spleen_Cluster5	15.8247	12381	0.7428	0.7428
LSB	Lymph node	5.60425	18041	0.1353	0.22259			GL	Ileum_Lamb	89.0385	39513	0.0004	0.000908108			GFW	Thymus_Cluster1	82.8349	62329	0.0851	0.127963
LSB	Macrophage	6.75182	22709	0.3401	0.439346			GL	Ileum_Adult	253.967	116014	0.0004	0.000908108			GFW	Thymus_Cluster2	19.1448	14247	0.15	0.196988
LSB	Mammary gland	8.44609	26538	0.0555	0.202543			GL	Cecum_Late-prenatal	178.768	81011	0.0002	0.000541935			GFW	Thymus_Cluster3	29.832	21618	0.0071	0.0429944
LSB	Muscle	7.17212	24621	0.5142	0.566317			GL	Cecum_Neonate	37.7216	17074	0.06	0.07			GFW	Thymus_Cluster4	43.7806	32493	0.0565	0.103732
LSB	Omasum	7.11164	22756	0.1063	0.22259			GL	Cecum_Lamb	92.7438	42649	0.0542	0.0641239			GFW	Thymus_Cluster5	17.426	12875	0.1185	0.1635
LSB	Omentum	9.90793	32427	0.1619	0.24285			GL	Cecum_Adult	21.9121	9326	0.0053	0.00781053			GFW	Thymus_Cluster6	37.9692	27028	0.0002	0.00436
LSB	Ovary	9.20703	29026	0.0544	0.202543			GL	Colon_Late-prenatal	193.812	88325	0.0007	0.00143415			GFW	Tonsil_Tongue_Cluster1	42.2594	30913	0.012	0.0545
LSB	Oviduct	7.8301	24004	0.0273	0.202543			GL	Colon_Neonate	60.7838	26326	0.0002	0.000541935			GFW	Tonsil_Tongue_Cluster2	31.1246	21294	0	0
LSB	PBMC	6.18654	20013	0.1442	0.225945			GL	Colon_Lamb	69.8027	31168	0.0029	0.00468462			GFW	Tonsil_Tongue_Cluster3	71.9962	53902	0.0571	0.103732
LSB	Pituitary	9.77024	32927	0.3532	0.439346			GL	Colon_Adult	113.984	53236	0.1886	0.205745			GFW	Tonsil_Tongue_Cluster4	61.8058	46382	0.0996	0.142847
LSB	Placenta	6.59989	21978	0.2719	0.364918			GL	Pylorus_Neonate	13.0973	6106	0.3495	0.366975			GFW	Tonsil_Tongue_Cluster5	21.5093	16172	0.2268	0.266523
LSB	Pylorus	6.62589	21470	0.1462	0.225945			GL	Pylorus_Lamb	0.317299	151	0.4395	0.447933			LW	Abomasum_Cluster1	2146.7	26162	0.4852	0.546982
LSB	Rectum	6.32028	21680	0.4956	0.56168			GL	Pylorus_Adult	98.321	44138	0.0016	0.00292174			LW	Abomasum_Cluster2	1690.98	19268	0.0037	0.014937
LSB	Renal medulla	10.0523	32457	0.1003	0.22259			GL	Heart_Early-prenatal	65.838	29281	0.0031	0.00491321			LW	Abomasum_Cluster3	1445.85	16962	0.0877	0.140578
LSB	Reticulum	7.70847	26184	0.4195	0.492382			GL	Heart_Late-prenatal	160.209	72762	0.002	0.00342857			LW	Abomasum_Cluster4	779.031	9040	0.08	0.134154
LSB	Rumen	6.98815	21846	0.0556	0.202543			GL	Heart_Lamb	81.0353	35766	0.0002	0.000541935			LW	Abomasum_Cluster5	893.708	9755	0.0008	0.00968889
LSB	Salivary gland	7.03571	22622	0.1117	0.22259			GL	Heart_Adult	86.8094	38153	0.0001	0.000323077			LW	Abomasum_Cluster6	2066.22	24967	0.346	0.405527
LSB	Skin	7.81231	27065	0.6012	0.6012			GL	Lymph node_Late-prenatal	71.0395	31741	0.0046	0.00702545			LW	Cecum_Cluster1	2285.38	27953	0.5575	0.59576
LSB	Spleen	6.75509	20645	0.0321	0.202543			GL	Lymph node_Neonate	192.605	87205	0.0002	0.000541935			LW	Cecum_Cluster2	1179.18	14375	0.4854	0.546982
LSB	Tail	7.10827	22936	0.1238	0.22259			GL	Lymph node_Lamb	46.7902	21060	0.0276	0.0351273			LW	Cecum_Cluster3	1074.89	12441	0.0412	0.089816
LSB	Testis	5.53246	17348	0.0759	0.210174			GL	Lymph node_Adult	82.7937	37759	0.027	0.0348923			LW	Cecum_Cluster4	1045.06	12184	0.071	0.126869
LSB	Thymus	6.65871	19921	0.0158	0.202543			GL	Spleen_Late-prenatal	247.918	112656	0.0001	0.000323077			LW	Cecum_Cluster5	976.466	11354	0.0678	0.125258
LSB	Thyroid gland	7.7785	24546	0.0652	0.210174			GL	Spleen_Lamb	38.9903	18147	0.2678	0.284749			LW	Colon_Cluster1	1460.84	18031	0.6663	0.691787
LSB	Tonsil_Tongue	5.55329	17096	0.0491	0.202543			GL	Spleen_Adult	229.312	103728	0	0			LW	Colon_Cluster2	1466.35	16236	0	0
LSB	Uterus	9.07711	27389	0.0111	0.202543			GL	Thymus_Late-prenatal	262.275	119819	0.0003	0.000763636			LW	Colon_Cluster3	3071.67	37766	0.675	0.694104
LSB	Vas deferens	6.40437	20391	0.1026	0.22259			GL	Thymus_Lamb	238.8	108443	0	0			LW	Colon_Cluster4	1002.84	11727	0.0899	0.141856
LSB	Ventricle	8.23301	25656	0.0421	0.202543			GL	Thymus_Adult	235.101	106982	0	0			LW	Colon_Cluster5	944.006	11225	0.2027	0.272769
LMWLB	Abomasum	1.80627	24606	0.0857	0.168104			GL	Tonsil_Tongue_Late-prenatal	356.581	160601	0	0			LW	Duodenum_Cluster1	951.157	10892	0.0257	0.0636659
LMWLB	Adipose	1.85518	26693	0.775	0.855172			GL	Tonsil_Tongue_Lamb	199.189	89723	0.0001	0.000323077			LW	Duodenum_Cluster2	1099.56	13403	0.4884	0.546982
LMWLB	Adrenal gland	1.72603	22862	0.0112	0.0411643			GL	Tonsil_Tongue_Adult	84.9757	37379	0	0			LW	Duodenum_Cluster3	812.892	8921	0.0019	0.0121824
LMWLB	Aortic valve	1.83591	26181	0.6543	0.792753			GL	Kidney_Early-prenatal	10.9117	4439	0.0084	0.0119593			LW	Duodenum_Cluster4	2507.43	30561	0.4968	0.546982
LMWLB	Cardiac muscle	1.79903	25379	0.4867	0.620542			GL	Kidney_Late-prenatal	272.857	123271	0	0			LW	Duodenum_Cluster5	1171.17	13647	0.0575	0.112114
LMWLB	Cecum	1.73353	23798	0.1412	0.248317			GL	Kidney_Lamb	102.155	45160	0	0			LW	Heart_Cluster1	1539.81	17397	0.0012	0.0109
LMWLB	Cerebellum	2.71025	39061	0.8401	0.888024			GL	Kidney_Adult	179.846	81137	0	0			LW	Heart_Cluster2	1716.93	20246	0.0911	0.141856
LMWLB	Cerebrum	2.65422	38760	0.9436	0.9436			GL	Liver_Early-prenatal	192.59	88228	0.0036	0.0056			LW	Heart_Cluster3	2131.44	25604	0.2312	0.293033
LMWLB	Colon	1.63612	22824	0.32	0.47838			GL	Liver_Late-prenatal	212.479	95889	0	0			LW	Heart_Cluster4	927.863	10715	0.0424	0.0906196
LMWLB	Duodenum	1.59672	22072	0.2187	0.337991			GL	Liver_Lamb	141.617	62284	0	0			LW	Heart_Cluster5	1575.57	18508	0.0785	0.133695
LMWLB	Embryo	1.91598	25801	0.0356	0.0825273			GL	Liver_Juvenile	216.019	98073	0.0003	0.000763636			LW	Ileum_Cluster1	2553.31	29823	0.024	0.0622857
LMWLB	Esophagus	1.63663	21682	0.0113	0.0411643			GL	Liver_Adult	172.116	77406	0	0			LW	Ileum_Cluster2	2055.74	23916	0.0212	0.05777
LMWLB	Haemal node	1.33361	16365	0	0			GL	Lung_Early-prenatal	167.351	74610	0	0			LW	Ileum_Cluster3	4237.51	51759	0.5574	0.59576
LMWLB	Heart	1.69874	23888	0.4352	0.569108			GL	Lung_Late-prenatal	197.805	89254	0.0001	0.000323077			LW	Ileum_Cluster4	2834.51	32799	0.0033	0.014824
LMWLB	Hippocampus	2.7712	39982	0.8532	0.888024			GL	Lung_Lamb	69.2703	30538	0.0006	0.00126			LW	Ileum_Cluster5	2600.12	30388	0.0163	0.0480189
LMWLB	Hypothalamus	2.56016	37226	0.9163	0.934626			GL	Lung_Adult	144.304	65496	0.0019	0.00339574			LW	Jejunum_Cluster1	1140.44	13097	0.0238	0.0622857
LMWLB	Ileum	1.63021	20881	0.0003	0.0019125			GL	Muscle_Early-prenatal	230.692	104071	0	0			LW	Jejunum_Cluster2	1260.63	15993	0.9172	0.925693
LMWLB	Jejunum	1.43082	18769	0.0066	0.03366			GL	Muscle_Late-prenatal	251.672	113546	0	0			LW	Jejunum_Cluster3	2454.17	29529	0.2617	0.327877
LMWLB	Kidney	1.81254	25057	0.2063	0.328791			GL	Muscle_Neonate	115.201	51411	0.0001	0.000323077			LW	Jejunum_Cluster4	1639.94	18744	0.0048	0.01744
LMWLB	Lens	1.74347	23819	0.1119	0.211367			GL	Muscle_Lamb	92.5634	40344	0	0			LW	Jejunum_Cluster5	1297.38	15048	0.0391	0.0876449
LMWLB	Leukocyte	1.66962	20866	0	0			GL	Muscle_Juvenile	24.2456	11445	0.4426	0.447933			LW	Jejunum_Cluster6	950.378	11258	0.1787	0.246561
LMWLB	Limb	1.08946	15717	0.7582	0.855172			GL	Muscle_Adult	81.4154	36931	0.0144	0.0192			LW	Kidney_Cluster1	1702.45	19845	0.0301	0.0713239
LMWLB	Liver	1.4419	19081	0.0145	0.0462187			GL	Skin_Early-prenatal	287.631	131002	0	0			LW	Kidney_Cluster2	1405.77	17318	0.6434	0.68088
LMWLB	Lung	1.84689	24399	0.0076	0.0352364			GL	Skin_Late-prenatal	137.117	60969	0	0			LW	Kidney_Cluster3	2720.62	31161	0.0009	0.00981
LMWLB	Lymph node	1.4444	18041	0.0001	0.000728571			GL	Skin_Neonate	18.8002	8475	0.1111	0.126114			LW	Kidney_Cluster4	3844.78	45041	0.0092	0.0303879
LMWLB	Macrophage	1.68507	22709	0.0403	0.0893609			GL	Skin_Lamb	152.102	68943	0.0014	0.00267273			LW	Kidney_Cluster5	2077.71	24542	0.0747	0.131327
LMWLB	Mammary gland	1.84145	26538	0.7881	0.855172			GL	Skin_Juvenile	125.449	56704	0.0023	0.003864			LW	Liver_Cluster1	3804.3	43928	0.0014	0.0109
LMWLB	Muscle	1.75347	24621	0.4073	0.561414			LSB	Rumen_Early-prenatal	19.497	64175	0.1164	0.341793			LW	Liver_Cluster2	1539.77	17766	0.0191	0.0533821
LMWLB	Omasum	1.71278	22756	0.0158	0.0474			LSB	Rumen_Late-prenatal	21.8675	71841	0.0914	0.341793			LW	Liver_Cluster3	1734.29	19939	0.0092	0.0303879
LMWLB	Omentum	2.38317	32427	0.0575	0.1173			LSB	Rumen_Neonate	6.91475	23905	0.5794	0.640389			LW	Liver_Cluster4	2722.92	31239	0.0008	0.00968889
LMWLB	Ovary	2.07567	29026	0.3469	0.491442			LSB	Rumen_Lamb	21.3707	70892	0.1607	0.354738			LW	Liver_Cluster5	2322.3	27575	0.1042	0.151437
LMWLB	Oviduct	1.68006	24004	0.6684	0.792753			LSB	Rumen_Adult	14.5402	49283	0.4	0.532636			LW	Liver_Cluster6	1201.68	13959	0.0539	0.110851
LMWLB	PBMC	1.58616	20013	0.0001	0.000728571			LSB	Reticulum_Early-prenatal	16.3892	55519	0.3914	0.532636			LW	Lung_Cluster1	2119.69	24082	0.0008	0.00968889
LMWLB	Pituitary	2.30027	32927	0.7281	0.843934			LSB	Reticulum_Late-prenatal	25.4077	84333	0.133	0.353587			LW	Lung_Cluster2	505.869	6175	0.4952	0.546982
LMWLB	Placenta	1.6397	21978	0.0332	0.0806286			LSB	Reticulum_Neonate	8.9462	29250	0.1559	0.354738			LW	Lung_Cluster3	4130.27	47579	0	0
LMWLB	Pylorus	1.61575	21470	0.0139	0.0462187			LSB	Reticulum_Lamb	20.2591	67439	0.1999	0.388591			LW	Lung_Cluster4	1316.77	16254	0.6664	0.691787
LMWLB	Rectum	1.57519	21680	0.1778	0.29251			LSB	Reticulum_Adult	8.65143	29540	0.4742	0.561025			LW	Lung_Cluster5	2690.57	30304	0.0002	0.00436
LMWLB	Renal medulla	2.35261	32457	0.1564	0.26588			LSB	Omasum_Late-prenatal	27.2995	89969	0.0797	0.341793			LW	Lymph_node_Cluster1	428.916	5019	0.1817	0.247566
LMWLB	Reticulum	1.94693	26184	0.0295	0.0791842			LSB	Omasum_Neonate	8.70656	27838	0.082	0.341793			LW	Lymph_node_Cluster2	1541.03	17485	0.0037	0.014937
LMWLB	Rumen	1.6712	21846	0.0034	0.0192667			LSB	Omasum_Lamb	11.5661	37634	0.118	0.341793			LW	Lymph_node_Cluster3	1585.67	18723	0.1025	0.15098
LMWLB	Salivary gland	1.70993	22622	0.0104	0.0411643			LSB	Omasum_Adult	30.4622	101491	0.1474	0.354738			LW	Lymph_node_Cluster4	4648.11	55652	0.1008	0.15051
LMWLB	Skin	1.96921	27065	0.1408	0.248317			LSB	Abomasum_Early-prenatal	16.6412	53416	0.0367	0.341793			LW	Lymph_node_Cluster5	995.929	11330	0.0157	0.0475361
LMWLB	Spleen	1.6986	20645	0	0			LSB	Abomasum_Late-prenatal	23.2233	76961	0.1424	0.354738			LW	Muscle_Cluster1	937.569	10870	0.0611	0.11684
LMWLB	Tail	1.6439	22936	0.3283	0.47838			LSB	Abomasum_Neonate	4.25555	14503	0.441	0.53472			LW	Muscle_Cluster2	3381.24	40142	0.0663	0.124598
LMWLB	Testis	1.30767	17348	0.0187	0.0529833			LSB	Abomasum_Lamb	15.851	52810	0.2324	0.393318			LW	Muscle_Cluster3	2053.65	24715	0.2785	0.337294
LMWLB	Thymus	1.6068	19921	0	0			LSB	Abomasum_Adult	10.8314	36787	0.4179	0.532636			LW	Muscle_Cluster4	3275.38	38072	0.004	0.0155714
LMWLB	Thyroid gland	1.82637	24546	0.0323	0.0806286			LSB	Duodenum_Late-prenatal	25.6	87317	0.4861	0.567117			LW	Muscle_Cluster5	1472.77	16686	0.0029	0.014824
LMWLB	Tonsil_Tongue	1.40469	17096	0	0			LSB	Duodenum_Neonate	2.76453	8555	0.0953	0.341793			LW	Muscle_Cluster6	1744.07	20873	0.2103	0.276177
LMWLB	Uterus	2.02004	27389	0.0517	0.109863			LSB	Duodenum_Lamb	14.7981	49405	0.2444	0.3948			LW	Omasum_Cluster1	1802.98	20460	0.0019	0.0121824
LMWLB	Vas deferens	1.45137	20391	0.4323	0.569108			LSB	Duodenum_Adult	0.379987	1428	0.6472	0.696985			LW	Omasum_Cluster2	3478.18	41960	0.2758	0.337294
LMWLB	Ventricle	1.81099	25656	0.5497	0.683773			LSB	Jejunum_Early-prenatal	10.0278	33525	0.2751	0.418674			LW	Omasum_Cluster3	1310.66	15499	0.1247	0.178846
								LSB	Jejunum_Late-prenatal	16.7827	56724	0.363	0.5082			LW	Omasum_Cluster4	3024.08	35661	0.0387	0.0876449
								LSB	Jejunum_Neonate	4.90251	14593	0.0317	0.341793			LW	Omasum_Cluster5	1344.18	15198	0.003	0.014824
								LSB	Jejunum_Lamb	1.81766	6533	0.6863	0.71483			LW	Pylorus_Cluster1	271.928	3185	0.2225	0.285324
								LSB	Jejunum_Adult	19.6198	68921	0.8553	0.86			LW	Pylorus_Cluster2	1414.12	16572	0.0768	0.132876
								LSB	Ileum_Late-prenatal	38.115	126303	0.0732	0.341793			LW	Pylorus_Cluster3	568.466	6169	0.0023	0.0139278
								LSB	Ileum_Neonate	0.788993	2717	0.4395	0.53472			LW	Pylorus_Cluster4	471.726	5270	0.0247	0.0626116
								LSB	Ileum_Lamb	11.3581	39513	0.6784	0.71483			LW	Pylorus_Cluster5	1148.12	13481	0.1008	0.15051
								LSB	Ileum_Adult	34.4183	116014	0.2841	0.418674			LW	Reticulum_Cluster1	2452.17	28957	0.0576	0.112114
								LSB	Cecum_Late-prenatal	23.8384	81011	0.4258	0.533839			LW	Reticulum_Cluster2	2280.94	26822	0.0442	0.09265
								LSB	Cecum_Neonate	5.20824	17074	0.2098	0.388591			LW	Reticulum_Cluster3	1686.45	20303	0.2987	0.357784
								LSB	Cecum_Lamb	12.6731	42649	0.3248	0.462427			LW	Reticulum_Cluster4	1618.56	19311	0.2059	0.273696
								LSB	Cecum_Adult	2.64333	9326	0.6281	0.6852			LW	Reticulum_Cluster5	2034.22	23988	0.0709	0.126869
								LSB	Colon_Late-prenatal	26.2522	88325	0.2766	0.418674			LW	Reticulum_Cluster6	1646.17	18566	0.0014	0.0109
								LSB	Colon_Neonate	8.04395	26326	0.1619	0.354738			LW	Rumen_Cluster1	1208.71	13498	0.0019	0.0121824
								LSB	Colon_Lamb	9.72342	31168	0.0805	0.341793			LW	Rumen_Cluster2	1214.43	13645	0.0034	0.014824
								LSB	Colon_Adult	15.7035	53236	0.4024	0.532636			LW	Rumen_Cluster3	1155.64	13916	0.3282	0.388846
								LSB	Pylorus_Neonate	1.93656	6106	0.1598	0.354738			LW	Rumen_Cluster4	1068.45	12415	0.0566	0.112114
								LSB	Pylorus_Lamb	0.02832	151	0.86	0.86			LW	Rumen_Cluster5	1881.69	23038	0.5535	0.59576
								LSB	Pylorus_Adult	13.6687	44138	0.0719	0.341793			LW	Rumen_Cluster6	2413.97	28652	0.0935	0.143542
								LSB	Heart_Early-prenatal	9.01015	29281	0.1347	0.353587			LW	Rumen_Cluster7	1145.36	13593	0.1706	0.238403
								LSB	Heart_Late-prenatal	21.2457	72762	0.5449	0.618535			LW	Skin_Cluster1	2464.51	28261	0.0025	0.0143421
								LSB	Heart_Lamb	11.0031	35766	0.1115	0.341793			LW	Skin_Cluster2	1939.83	22274	0.0065	0.0228548
								LSB	Heart_Adult	11.5885	38153	0.1754	0.36834			LW	Skin_Cluster3	2304.94	26507	0.0031	0.014824
								LSB	Lymph node_Late-prenatal	9.67985	31741	0.1647	0.354738			LW	Skin_Cluster4	2872.47	36373	0.9774	0.9774
								LSB	Lymph node_Neonate	25.8931	87205	0.2973	0.430572			LW	Skin_Cluster5	1535.19	17219	0.0005	0.00908333
								LSB	Lymph node_Lamb	6.17734	21060	0.4456	0.53472			LW	Skin_Cluster6	1018.49	11620	0.0154	0.0475361
								LSB	Lymph node_Adult	11.708	37759	0.0827	0.341793			LW	Spleen_Cluster1	2393.02	28046	0.0274	0.0663689
								LSB	Spleen_Late-prenatal	33.6031	112656	0.2103	0.388591			LW	Spleen_Cluster2	689.986	7861	0.0394	0.0876449
								LSB	Spleen_Lamb	5.5389	18147	0.2128	0.388591			LW	Spleen_Cluster3	2804.19	33795	0.2754	0.337294
								LSB	Spleen_Adult	30.9276	103728	0.2268	0.393318			LW	Spleen_Cluster4	3204.67	37185	0.0032	0.014824
								LSB	Thymus_Late-prenatal	35.0036	119819	0.5648	0.632576			LW	Spleen_Cluster5	1047.74	12381	0.1538	0.217717
								LSB	Thymus_Lamb	32.2439	108443	0.2568	0.407004			LW	Thymus_Cluster1	5211.36	62329	0.0854	0.140578
								LSB	Thymus_Adult	31.8586	106982	0.2388	0.393318			LW	Thymus_Cluster2	1194.36	14247	0.2186	0.28366
								LSB	Tonsil_Tongue_Late-prenatal	48.2966	160601	0.07	0.341793			LW	Thymus_Cluster3	1931.64	21618	0	0
								LSB	Tonsil_Tongue_Lamb	26.4072	89723	0.4185	0.532636			LW	Thymus_Cluster4	2829.45	32493	0.001	0.00990909
								LSB	Tonsil_Tongue_Adult	11.2483	37379	0.2358	0.393318			LW	Thymus_Cluster5	1101.06	12875	0.0866	0.140578
								LSB	Kidney_Early-prenatal	1.22085	4439	0.6893	0.71483			LW	Thymus_Cluster6	2330.99	27028	0.0106	0.0339824
								LSB	Kidney_Late-prenatal	37.6863	123271	0.0236	0.341793			LW	Tonsil_Tongue_Cluster1	2792.26	30913	0	0
								LSB	Kidney_Lamb	13.8383	45160	0.1102	0.341793			LW	Tonsil_Tongue_Cluster2	1748.64	21294	0.4853	0.546982
								LSB	Kidney_Adult	24.498	81137	0.1301	0.353587			LW	Tonsil_Tongue_Cluster3	4595.43	53902	0.0048	0.01744
								LSB	Liver_Early-prenatal	27.1785	88228	0.0311	0.341793			LW	Tonsil_Tongue_Cluster4	3933.69	46382	0.0182	0.0522053
								LSB	Liver_Late-prenatal	28.9489	95889	0.1113	0.341793			LW	Tonsil_Tongue_Cluster5	1301.39	16172	0.7551	0.769214
								LSB	Liver_Lamb	19.0339	62284	0.0889	0.341793			TLWB	Abomasum_Cluster1	9.32137	26162	0.2946	0.373388
								LSB	Liver_Juvenile	30.142	98073	0.0265	0.341793			TLWB	Abomasum_Cluster2	6.99921	19268	0.1199	0.181515
								LSB	Liver_Adult	23.569	77406	0.0829	0.341793			TLWB	Abomasum_Cluster3	6.31887	16962	0.0315	0.073517
								LSB	Lung_Early-prenatal	22.7443	74610	0.0776	0.341793			TLWB	Abomasum_Cluster4	3.66673	9040	0.0003	0.00251538
								LSB	Lung_Late-prenatal	25.6151	89254	0.8051	0.824737			TLWB	Abomasum_Cluster5	3.77903	9755	0.0064	0.0249143
								LSB	Lung_Lamb	9.61191	30538	0.0604	0.341793			TLWB	Abomasum_Cluster6	8.76173	24967	0.5269	0.557593
								LSB	Lung_Adult	19.6801	65496	0.1975	0.388591			TLWB	Cecum_Cluster1	9.8308	27953	0.5037	0.538268
								LSB	Muscle_Early-prenatal	31.6083	104071	0.0618	0.341793			TLWB	Cecum_Cluster2	4.94262	14375	0.737	0.737
								LSB	Muscle_Late-prenatal	34.9919	113546	0.0116	0.341793			TLWB	Cecum_Cluster3	4.84712	12441	0.0018	0.00934286
								LSB	Muscle_Neonate	15.4131	51411	0.2313	0.393318			TLWB	Cecum_Cluster4	4.31383	12184	0.411	0.457133
								LSB	Muscle_Lamb	12.2104	40344	0.1873	0.383737			TLWB	Cecum_Cluster5	4.27902	11354	0.0267	0.0709829
								LSB	Muscle_Juvenile	3.45391	11445	0.2828	0.418674			TLWB	Colon_Cluster1	6.27153	18031	0.6355	0.658482
								LSB	Muscle_Adult	10.7661	36931	0.5145	0.592027			TLWB	Colon_Cluster2	6.50627	16236	0.0001	0.00109
								LSB	Skin_Early-prenatal	39.3138	131002	0.1126	0.341793			TLWB	Colon_Cluster3	13.4721	37766	0.2442	0.324607
								LSB	Skin_Late-prenatal	18.9606	60969	0.0334	0.341793			TLWB	Colon_Cluster4	4.42719	11727	0.0258	0.070305
								LSB	Skin_Neonate	2.49676	8475	0.4079	0.532636			TLWB	Colon_Cluster5	4.16121	11225	0.0643	0.124034
								LSB	Skin_Lamb	21.0554	68943	0.0793	0.341793			TLWB	Duodenum_Cluster1	4.03216	10892	0.0816	0.14581
								LSB	Skin_Juvenile	17.3505	56704	0.098	0.341793			TLWB	Duodenum_Cluster2	4.65064	13403	0.6464	0.658482
								LMWLB	Rumen_Early-prenatal	4.6531	64175	0.0818	0.127244			TLWB	Duodenum_Cluster3	3.40303	8921	0.0215	0.0616711
								LMWLB	Rumen_Late-prenatal	5.20482	71841	0.0738	0.121553			TLWB	Duodenum_Cluster4	10.8677	30561	0.3167	0.392276
								LMWLB	Rumen_Neonate	1.73399	23905	0.1887	0.247669			TLWB	Duodenum_Cluster5	4.81906	13647	0.4353	0.47927
								LMWLB	Rumen_Lamb	5.07318	70892	0.2533	0.313765			TLWB	Heart_Cluster1	6.98381	17397	0	0
								LMWLB	Rumen_Adult	3.54113	49283	0.2294	0.291964			TLWB	Heart_Cluster2	7.18076	20246	0.3677	0.43096
								LMWLB	Reticulum_Early-prenatal	4.08956	55519	0.0138	0.0305053			TLWB	Heart_Cluster3	9.36057	25604	0.0525	0.110048
								LMWLB	Reticulum_Late-prenatal	6.10362	84333	0.0659	0.112971			TLWB	Heart_Cluster4	3.84017	10715	0.2919	0.373388
								LMWLB	Reticulum_Neonate	2.20732	29250	0.0048	0.0139125			TLWB	Heart_Cluster5	6.86542	18508	0.0308	0.073517
								LMWLB	Reticulum_Lamb	4.82777	67439	0.254	0.313765			TLWB	Ileum_Cluster1	11.2262	29823	0.0017	0.00934286
								LMWLB	Reticulum_Adult	2.15667	29540	0.1066	0.1599			TLWB	Ileum_Cluster2	8.5912	23916	0.2077	0.290527
								LMWLB	Omasum_Late-prenatal	6.51256	89969	0.0551	0.100264			TLWB	Ileum_Cluster3	18.3444	51759	0.3273	0.399667
								LMWLB	Omasum_Neonate	2.02819	27838	0.129	0.190105			TLWB	Ileum_Cluster4	11.8501	32799	0.0982	0.159758
								LMWLB	Omasum_Lamb	2.72199	37634	0.1658	0.23212			TLWB	Ileum_Cluster5	11.7777	30388	0.0001	0.00109
								LMWLB	Omasum_Adult	7.23091	101491	0.3319	0.39828			TLWB	Jejunum_Cluster1	5.10066	13097	0.0027	0.0122625
								LMWLB	Abomasum_Early-prenatal	3.89727	53416	0.0485	0.0905333			TLWB	Jejunum_Cluster2	5.55888	15993	0.6453	0.658482
								LMWLB	Abomasum_Late-prenatal	5.57885	76961	0.0561	0.100264			TLWB	Jejunum_Cluster3	10.6055	29529	0.1746	0.250413
								LMWLB	Abomasum_Neonate	1.11118	14503	0.0128	0.0305053			TLWB	Jejunum_Cluster4	7.06169	18744	0.0099	0.0351613
								LMWLB	Abomasum_Lamb	3.74681	52810	0.4661	0.515163			TLWB	Jejunum_Cluster5	5.39373	15048	0.2588	0.33987
								LMWLB	Abomasum_Adult	2.66539	36787	0.1444	0.205586			TLWB	Jejunum_Cluster6	4.13371	11258	0.1082	0.167799
								LMWLB	Duodenum_Late-prenatal	6.23952	87317	0.2724	0.331617			TLWB	Kidney_Cluster1	7.34457	19845	0.0299	0.073517
								LMWLB	Duodenum_Neonate	0.630426	8555	0.171	0.235475			TLWB	Kidney_Cluster2	6.10735	17318	0.4582	0.499438
								LMWLB	Duodenum_Lamb	3.51483	49405	0.4185	0.483518			TLWB	Kidney_Cluster3	11.346	31161	0.0565	0.112567
								LMWLB	Duodenum_Adult	0.110996	1428	0.1794	0.243058			TLWB	Kidney_Cluster4	16.1404	45041	0.1523	0.224334
								LMWLB	Jejunum_Early-prenatal	2.5804	33525	0.0001	0.000763636			TLWB	Kidney_Cluster5	9.30658	24542	0.0018	0.00934286
								LMWLB	Jejunum_Late-prenatal	4.22027	56724	0.0029	0.010416			TLWB	Liver_Cluster1	16.1555	43928	0.01	0.0351613
								LMWLB	Jejunum_Neonate	1.08929	14593	0.0573	0.100275			TLWB	Liver_Cluster2	6.72947	17766	0.0058	0.0243154
								LMWLB	Jejunum_Lamb	0.436589	6533	0.8707	0.8784			TLWB	Liver_Cluster3	7.46907	19939	0.0114	0.0368676
								LMWLB	Jejunum_Adult	5.03276	68921	0.0271	0.0517364			TLWB	Liver_Cluster4	11.9516	31239	0	0
								LMWLB	Ileum_Late-prenatal	9.20941	126303	0.0039	0.0126			TLWB	Liver_Cluster5	9.80932	27575	0.2997	0.375486
								LMWLB	Ileum_Neonate	0.193895	2717	0.4333	0.491854			TLWB	Liver_Cluster6	5.39895	13959	0.0031	0.013516
								LMWLB	Ileum_Lamb	2.81651	39513	0.3859	0.456558			TLWB	Lung_Cluster1	8.80299	24082	0.0568	0.112567
								LMWLB	Ileum_Adult	8.44977	116014	0.0083	0.0205059			TLWB	Lung_Cluster2	2.31888	6175	0.091	0.154984
								LMWLB	Cecum_Late-prenatal	5.73103	81011	0.5406	0.56763			TLWB	Lung_Cluster3	17.1539	47579	0.084	0.145852
								LMWLB	Cecum_Neonate	1.26329	17074	0.0795	0.126			TLWB	Lung_Cluster4	5.75385	16254	0.3937	0.453211
								LMWLB	Cecum_Lamb	3.02443	42649	0.4809	0.524618			TLWB	Lung_Cluster5	11.6316	30304	0.0001	0.00109
								LMWLB	Cecum_Adult	0.665096	9326	0.4202	0.483518			TLWB	Lymph_node_Cluster1	1.90799	5019	0.0673	0.124334
								LMWLB	Colon_Late-prenatal	6.33217	88325	0.1849	0.246533			TLWB	Lymph_node_Cluster2	6.85453	17485	0	0
								LMWLB	Colon_Neonate	2.02823	26326	0.0014	0.00618947			TLWB	Lymph_node_Cluster3	6.70958	18723	0.2412	0.324578
								LMWLB	Colon_Lamb	2.2646	31168	0.1427	0.205586			TLWB	Lymph_node_Cluster4	19.688	55652	0.3556	0.421309
								LMWLB	Colon_Adult	3.69666	53236	0.8784	0.8784			TLWB	Lymph_node_Cluster5	4.17422	11330	0.0949	0.156729
								LMWLB	Pylorus_Neonate	0.484965	6106	0.0174	0.0374769			TLWB	Muscle_Cluster1	4.05484	10870	0.0539	0.110851
								LMWLB	Pylorus_Lamb	0.00857728	151	0.7464	0.764605			TLWB	Muscle_Cluster2	14.4265	40142	0.1224	0.182762
								LMWLB	Pylorus_Adult	3.29126	44138	0.0049	0.0139125			TLWB	Muscle_Cluster3	9.11118	24715	0.0317	0.073517
								LMWLB	Heart_Early-prenatal	2.27099	29281	0.0007	0.00392			TLWB	Muscle_Cluster4	14.1854	38072	0.0021	0.0104045
								LMWLB	Heart_Late-prenatal	5.47172	72762	0.0001	0.000763636			TLWB	Muscle_Cluster5	6.17887	16686	0.0386	0.0858653
								LMWLB	Heart_Lamb	2.81713	35766	0.0001	0.000763636			TLWB	Muscle_Cluster6	8.11133	20873	0.0003	0.00251538
								LMWLB	Heart_Adult	2.88794	38153	0.0014	0.00618947			TLWB	Omasum_Cluster1	7.45756	20460	0.0999	0.160134
								LMWLB	Lymph node_Late-prenatal	2.22929	31741	0.6449	0.668785			TLWB	Omasum_Cluster2	14.8759	41960	0.33	0.399667
								LMWLB	Lymph node_Neonate	6.35188	87205	0.0205	0.042			TLWB	Omasum_Cluster3	5.70171	15499	0.065	0.124034
								LMWLB	Lymph node_Lamb	1.49255	21060	0.4971	0.528562			TLWB	Omasum_Cluster4	13.3836	35661	0.0007	0.00448824
								LMWLB	Lymph node_Adult	2.71735	37759	0.2279	0.291964			TLWB	Omasum_Cluster5	6.1116	15198	0	0
								LMWLB	Spleen_Late-prenatal	8.29779	112656	0.0004	0.0024			TLWB	Pylorus_Cluster1	1.27745	3185	0.0177	0.0521432
								LMWLB	Spleen_Lamb	1.28549	18147	0.495	0.528562			TLWB	Pylorus_Cluster2	6.35129	16572	0.0025	0.0118478
								LMWLB	Spleen_Adult	7.58495	103728	0.005	0.0139125			TLWB	Pylorus_Cluster3	2.45422	6169	0.0061	0.0246259
								LMWLB	Thymus_Late-prenatal	8.75097	119819	0.003	0.010416			TLWB	Pylorus_Cluster4	2.33431	5270	0	0
								LMWLB	Thymus_Lamb	8.082	108443	0.0001	0.000763636			TLWB	Pylorus_Cluster5	4.80354	13481	0.3352	0.401503
								LMWLB	Thymus_Adult	7.83769	106982	0.0029	0.010416			TLWB	Reticulum_Cluster1	10.4754	28957	0.1093	0.167799
								LMWLB	Tonsil_Tongue_Late-prenatal	11.8041	160601	0.0001	0.000763636			TLWB	Reticulum_Cluster2	9.95608	26822	0.0107	0.0364469
								LMWLB	Tonsil_Tongue_Lamb	6.52726	89723	0.0228	0.0456			TLWB	Reticulum_Cluster3	7.14983	20303	0.4726	0.510034
								LMWLB	Tonsil_Tongue_Adult	2.7337	37379	0.0673	0.113064			TLWB	Reticulum_Cluster4	7.0746	19311	0.0795	0.144425
								LMWLB	Kidney_Early-prenatal	0.363765	4439	0.0131	0.0305053			TLWB	Reticulum_Cluster5	9.20977	23988	0.0002	0.00198182
								LMWLB	Kidney_Late-prenatal	9.09705	123271	0.0001	0.000763636			TLWB	Reticulum_Cluster6	6.90907	18566	0.0229	0.0640026
								LMWLB	Kidney_Lamb	3.33077	45160	0.0187	0.03927			TLWB	Rumen_Cluster1	5.46346	13498	0	0
								LMWLB	Kidney_Adult	5.98549	81137	0.002	0.008			TLWB	Rumen_Cluster2	4.83654	13645	0.3999	0.454053
								LMWLB	Liver_Early-prenatal	6.59409	88228	0.0001	0.000763636			TLWB	Rumen_Cluster3	5.02428	13916	0.2079	0.290527
								LMWLB	Liver_Late-prenatal	7.11156	95889	0.0001	0.000763636			TLWB	Rumen_Cluster4	4.72233	12415	0.0132	0.0411086
								LMWLB	Liver_Lamb	4.81693	62284	0.0001	0.000763636			TLWB	Rumen_Cluster5	8.15668	23038	0.395	0.453211
								LMWLB	Liver_Juvenile	7.33252	98073	0.0002	0.0014			TLWB	Rumen_Cluster6	10.4068	28652	0.0843	0.145852
								LMWLB	Liver_Adult	5.79895	77406	0.0001	0.000763636			TLWB	Rumen_Cluster7	4.73252	13593	0.6116	0.641004
								LMWLB	Lung_Early-prenatal	5.57826	74610	0.0003	0.00193846			TLWB	Skin_Cluster1	10.1606	28261	0.171	0.24852
								LMWLB	Lung_Late-prenatal	6.61134	89254	0.001	0.00525			TLWB	Skin_Cluster2	8.24651	22274	0.0309	0.073517
								LMWLB	Lung_Lamb	2.26546	30538	0.0259	0.0505953			TLWB	Skin_Cluster3	10.0309	26507	0.0013	0.00787222
								LMWLB	Lung_Adult	4.83395	65496	0.0053	0.0139125			TLWB	Skin_Cluster4	12.6793	36373	0.6526	0.658643
								LMWLB	Muscle_Early-prenatal	7.61354	104071	0.0053	0.0139125			TLWB	Skin_Cluster5	6.28362	17219	0.1079	0.167799
								LMWLB	Muscle_Late-prenatal	8.41706	113546	0.0001	0.000763636			TLWB	Skin_Cluster6	4.4487	11620	0.0072	0.0270621
								LMWLB	Muscle_Neonate	3.81172	51411	0.0048	0.0139125			TLWB	Spleen_Cluster1	10.2794	28046	0.0382	0.0858653
								LMWLB	Muscle_Lamb	3.03959	40344	0.0018	0.00756			TLWB	Spleen_Cluster2	3.0555	7861	0.0115	0.0368676
								LMWLB	Muscle_Juvenile	0.813235	11445	0.452	0.50624			TLWB	Spleen_Cluster3	11.9398	33795	0.4044	0.454429
								LMWLB	Muscle_Adult	2.77221	36931	0.0031	0.010416			TLWB	Spleen_Cluster4	14.0083	37185	0.0004	0.00290667
								LMWLB	Skin_Early-prenatal	9.49963	131002	0.0135	0.0305053			TLWB	Spleen_Cluster5	4.60763	12381	0.0464	0.0991686
								LMWLB	Skin_Late-prenatal	4.40883	60969	0.1026	0.156698			TLWB	Thymus_Cluster1	22.5535	62329	0.0307	0.073517
								LMWLB	Skin_Neonate	0.694337	8475	0.0014	0.00618947			TLWB	Thymus_Cluster2	5.57016	14247	0.0005	0.00340625
								LMWLB	Skin_Lamb	4.9944	68943	0.0767	0.1239			TLWB	Thymus_Cluster3	8.04046	21618	0.0159	0.0481417
								LMWLB	Skin_Juvenile	4.19672	56704	0.0072	0.0183273			TLWB	Thymus_Cluster4	11.615	32493	0.2251	0.306699
								TLWB	Rumen_Early-prenatal	23.8241	64175	0.0004	0.0014			TLWB	Thymus_Cluster5	4.73203	12875	0.0932	0.156289
								TLWB	Rumen_Late-prenatal	26.3015	71841	0.0022	0.005775			TLWB	Thymus_Cluster6	9.64293	27028	0.2761	0.358273
								TLWB	Rumen_Neonate	8.5102	23905	0.3122	0.359244			TLWB	Tonsil_Tongue_Cluster1	11.6862	30913	0.0004	0.00290667
								TLWB	Rumen_Lamb	25.6393	70892	0.0236	0.0381231			TLWB	Tonsil_Tongue_Cluster2	7.64605	21294	0.2203	0.303958
								TLWB	Rumen_Adult	17.3885	49283	0.425	0.463636			TLWB	Tonsil_Tongue_Cluster3	20.2735	53902	0	0
								TLWB	Reticulum_Early-prenatal	20.6056	55519	0.0004	0.0014			TLWB	Tonsil_Tongue_Cluster4	16.7538	46382	0.066	0.124034
								TLWB	Reticulum_Late-prenatal	30.8327	84333	0.0019	0.00514839			TLWB	Tonsil_Tongue_Cluster5	5.98598	16172	0.0458	0.0991686
								TLWB	Reticulum_Neonate	10.8612	29250	0.0076	0.0155707			NI	Abomasum_Cluster1	0.0429509	26162	0.3203	0.410738
								TLWB	Reticulum_Lamb	24.2585	67439	0.062	0.085377			NI	Abomasum_Cluster2	0.0314178	19268	0.3746	0.46107
								TLWB	Reticulum_Adult	10.6762	29540	0.1128	0.145772			NI	Abomasum_Cluster3	0.0261496	16962	0.7507	0.771946
								TLWB	Omasum_Late-prenatal	33.1596	89969	0.0002	0.0008			NI	Abomasum_Cluster4	0.0163992	9040	0.0786	0.208657
								TLWB	Omasum_Neonate	10.7904	27838	0	0			NI	Abomasum_Cluster5	0.0175606	9755	0.0804	0.208657
								TLWB	Omasum_Lamb	13.9862	37634	0.003	0.0072			NI	Abomasum_Cluster6	0.0404406	24967	0.4225	0.48992
								TLWB	Omasum_Adult	35.8441	101491	0.3449	0.386288			NI	Cecum_Cluster1	0.0443359	27953	0.5942	0.641265
								TLWB	Abomasum_Early-prenatal	19.5723	53416	0.0064	0.01344			NI	Cecum_Cluster2	0.0243628	14375	0.1952	0.295511
								TLWB	Abomasum_Late-prenatal	27.4361	76961	0.1524	0.188259			NI	Cecum_Cluster3	0.0245617	12441	0.0124	0.13516
								TLWB	Abomasum_Neonate	5.40007	14503	0.0381	0.0551793			NI	Cecum_Cluster4	0.0194733	12184	0.4964	0.55781
								TLWB	Abomasum_Lamb	18.5799	52810	0.4868	0.524246			NI	Cecum_Cluster5	0.018078	11354	0.5155	0.573362
								TLWB	Abomasum_Adult	13.3585	36787	0.052	0.07308			NI	Colon_Cluster1	0.0298935	18031	0.2738	0.363954
								TLWB	Duodenum_Late-prenatal	30.984	87317	0.2297	0.271758			NI	Colon_Cluster2	0.0304474	16236	0.0219	0.178682
								TLWB	Duodenum_Neonate	3.34734	8555	0.0043	0.00976216			NI	Colon_Cluster3	0.0574801	37766	0.9292	0.937804
								TLWB	Duodenum_Lamb	17.5621	49405	0.2619	0.30555			NI	Colon_Cluster4	0.0214341	11727	0.0638	0.208657
								TLWB	Duodenum_Adult	0.461061	1428	0.7634	0.772598			NI	Colon_Cluster5	0.0190855	11225	0.1925	0.295511
								TLWB	Jejunum_Early-prenatal	12.6853	33525	0	0			NI	Duodenum_Cluster1	0.0204536	10892	0.0383	0.178682
								TLWB	Jejunum_Late-prenatal	20.6891	56724	0.0101	0.0188533			NI	Duodenum_Cluster2	0.0223171	13403	0.2685	0.361315
								TLWB	Jejunum_Neonate	5.57983	14593	0.0048	0.0105538			NI	Duodenum_Cluster3	0.0154513	8921	0.1587	0.270683
								TLWB	Jejunum_Lamb	2.25397	6533	0.6364	0.65997			NI	Duodenum_Cluster4	0.0485878	30561	0.5899	0.641265
								TLWB	Jejunum_Adult	24.8746	68921	0.0333	0.04995			NI	Duodenum_Cluster5	0.0210058	13647	0.7414	0.769644
								TLWB	Ileum_Late-prenatal	46.1248	126303	0	0			NI	Heart_Cluster1	0.0319118	17397	0.0317	0.178682
								TLWB	Ileum_Neonate	0.938995	2717	0.5781	0.614689			NI	Heart_Cluster2	0.033236	20246	0.3188	0.410738
								TLWB	Ileum_Lamb	13.6287	39513	0.8345	0.8345			NI	Heart_Cluster3	0.044784	25604	0.059	0.200969
								TLWB	Ileum_Adult	41.8073	116014	0.011	0.020087			NI	Heart_Cluster4	0.0188704	10715	0.1058	0.2507
								TLWB	Cecum_Late-prenatal	28.9433	81011	0.1114	0.145772			NI	Heart_Cluster5	0.0323472	18508	0.0913	0.226423
								TLWB	Cecum_Neonate	6.35814	17074	0.0232	0.0381231			NI	Ileum_Cluster1	0.0502851	29823	0.1594	0.270683
								TLWB	Cecum_Lamb	15.5032	42649	0.0375	0.0551793			NI	Ileum_Cluster2	0.0399455	23916	0.2211	0.324239
								TLWB	Cecum_Adult	3.23508	9326	0.6252	0.65646			NI	Ileum_Cluster3	0.0838638	51759	0.4217	0.48992
								TLWB	Colon_Late-prenatal	31.7929	88325	0.0324	0.0494836			NI	Ileum_Cluster4	0.0573979	32799	0.0459	0.178682
								TLWB	Colon_Neonate	10.3732	26326	0	0			NI	Ileum_Cluster5	0.0579148	30388	0.001	0.0363333
								TLWB	Colon_Lamb	11.7688	31168	0.0007	0.00226154			NI	Jejunum_Cluster1	0.0245064	13097	0.0339	0.178682
								TLWB	Colon_Adult	18.5797	53236	0.6716	0.68798			NI	Jejunum_Cluster2	0.0277638	15993	0.1175	0.254263
								TLWB	Pylorus_Neonate	2.23083	6106	0.2119	0.25428			NI	Jejunum_Cluster3	0.0458323	29529	0.7783	0.792848
								TLWB	Pylorus_Lamb	0.054212	151	0.3914	0.4326			NI	Jejunum_Cluster4	0.0337499	18744	0.0414	0.178682
								TLWB	Pylorus_Adult	16.9016	44138	0	0			NI	Jejunum_Cluster5	0.0238277	15048	0.573	0.630879
								TLWB	Heart_Early-prenatal	11.1166	29281	0.0002	0.0008			NI	Jejunum_Cluster6	0.0216002	11258	0.0268	0.178682
								TLWB	Heart_Late-prenatal	26.6594	72762	0.0009	0.0028			NI	Kidney_Cluster1	0.0340566	19845	0.1327	0.267857
								TLWB	Heart_Lamb	13.3965	35766	0.0011	0.0033			NI	Kidney_Cluster2	0.0294856	17318	0.1623	0.270683
								TLWB	Heart_Adult	13.8585	38153	0.0522	0.07308			NI	Kidney_Cluster3	0.0539561	31161	0.0688	0.208657
								TLWB	Lymph node_Late-prenatal	11.6273	31741	0.0283	0.0440222			NI	Kidney_Cluster4	0.0738891	45041	0.3039	0.399098
								TLWB	Lymph node_Neonate	31.5366	87205	0.0123	0.021983			NI	Kidney_Cluster5	0.0448802	24542	0.0144	0.142691
								TLWB	Lymph node_Lamb	7.4845	21060	0.3384	0.38413			NI	Liver_Cluster1	0.0741818	43928	0.1125	0.254263
								TLWB	Lymph node_Adult	13.6544	37759	0.0744	0.1008			NI	Liver_Cluster2	0.0307989	17766	0.1135	0.254263
								TLWB	Spleen_Late-prenatal	41.3558	112656	0	0			NI	Liver_Cluster3	0.0357376	19939	0.0449	0.178682
								TLWB	Spleen_Lamb	6.59771	18147	0.1273	0.1596			NI	Liver_Cluster4	0.0544557	31239	0.0523	0.183894
								TLWB	Spleen_Adult	38.3326	103728	0	0			NI	Liver_Cluster5	0.0456674	27575	0.2616	0.35643
								TLWB	Thymus_Late-prenatal	43.4501	119819	0.0023	0.00585455			NI	Liver_Cluster6	0.0242647	13959	0.1213	0.254263
								TLWB	Thymus_Lamb	39.7327	108443	0.0001	0.000525			NI	Lung_Cluster1	0.040084	24082	0.2365	0.339032
								TLWB	Thymus_Adult	38.6533	106982	0.0079	0.0156279			NI	Lung_Cluster2	0.0112407	6175	0.0914	0.226423
								TLWB	Tonsil_Tongue_Late-prenatal	58.5388	160601	0	0			NI	Lung_Cluster3	0.07708	47579	0.4222	0.48992
								TLWB	Tonsil_Tongue_Lamb	32.3148	89723	0.025	0.0396226			NI	Lung_Cluster4	0.0281288	16254	0.1209	0.254263
								TLWB	Tonsil_Tongue_Adult	13.7188	37379	0.0159	0.027825			NI	Lung_Cluster5	0.0555243	30304	0.0089	0.121262
								TLWB	Kidney_Early-prenatal	1.97997	4439	0.0002	0.0008			NI	Lymph_node_Cluster1	0.00891063	5019	0.1312	0.267857
								TLWB	Kidney_Late-prenatal	44.5796	123271	0.0014	0.00405517			NI	Lymph_node_Cluster2	0.0353871	17485	0.0008	0.0363333
								TLWB	Kidney_Lamb	16.7465	45160	0.0015	0.0042			NI	Lymph_node_Cluster3	0.0313413	18723	0.2231	0.324239
								TLWB	Kidney_Adult	29.4997	81137	0.0049	0.0105538			NI	Lymph_node_Cluster4	0.091773	55652	0.2465	0.341349
								TLWB	Liver_Early-prenatal	32.6941	88228	0	0			NI	Lymph_node_Cluster5	0.0219252	11330	0.0223	0.178682
								TLWB	Liver_Late-prenatal	35.0411	95889	0.0002	0.0008			NI	Muscle_Cluster1	0.0175438	10870	0.4307	0.494172
								TLWB	Liver_Lamb	23.6412	62284	0	0			NI	Muscle_Cluster2	0.0653742	40142	0.3699	0.46107
								TLWB	Liver_Juvenile	36.5521	98073	0	0			NI	Muscle_Cluster3	0.0439954	24715	0.0371	0.178682
								TLWB	Liver_Adult	28.3726	77406	0.0005	0.00168			NI	Muscle_Cluster4	0.0664413	38072	0.0365	0.178682
								TLWB	Lung_Early-prenatal	27.4416	74610	0.0002	0.0008			NI	Muscle_Cluster5	0.0331645	16686	0.0032	0.06976
								TLWB	Lung_Late-prenatal	32.8483	89254	0.0001	0.000525			NI	Muscle_Cluster6	0.0394422	20873	0.0074	0.115229
								TLWB	Lung_Lamb	11.4106	30538	0.0028	0.00691765			NI	Omasum_Cluster1	0.0346674	20460	0.1704	0.277218
								TLWB	Lung_Adult	23.7593	65496	0.0202	0.033936			NI	Omasum_Cluster2	0.070903	41960	0.1167	0.254263
								TLWB	Muscle_Early-prenatal	38.1993	104071	0	0			NI	Omasum_Cluster3	0.0263251	15499	0.1829	0.293036
								TLWB	Muscle_Late-prenatal	41.9511	113546	0	0			NI	Omasum_Cluster4	0.0595229	35661	0.2002	0.298929
								TLWB	Muscle_Neonate	19.183	51411	0.0001	0.000525			NI	Omasum_Cluster5	0.0275914	15198	0.0519	0.183894
								TLWB	Muscle_Lamb	14.4334	40344	0.1925	0.234348			NI	Pylorus_Cluster1	0.00527326	3185	0.3245	0.411285
								TLWB	Muscle_Juvenile	4.38497	11445	0.0083	0.0158455			NI	Pylorus_Cluster2	0.0257651	16572	0.708	0.742038
								TLWB	Muscle_Adult	13.3651	36931	0.0768	0.1024			NI	Pylorus_Cluster3	0.0107497	6169	0.1579	0.270683
								TLWB	Skin_Early-prenatal	47.3226	131002	0.0032	0.00746667			NI	Pylorus_Cluster4	0.00920904	5270	0.1596	0.270683
								TLWB	Skin_Late-prenatal	22.2581	60969	0.008	0.0156279			NI	Pylorus_Cluster5	0.0209741	13481	0.6796	0.719188
								TLWB	Skin_Neonate	3.42133	8475	0.0004	0.0014			NI	Reticulum_Cluster1	0.0485747	28957	0.1855	0.293036
								TLWB	Skin_Lamb	24.6632	68943	0.1159	0.147509			NI	Reticulum_Cluster2	0.0454642	26822	0.1473	0.270683
								TLWB	Skin_Juvenile	20.6161	56704	0.0185	0.0317143			NI	Reticulum_Cluster3	0.0357664	20303	0.0651	0.208657
								NI	Rumen_Early-prenatal	0.10575	64175	0.2347	0.303563			NI	Reticulum_Cluster4	0.0330212	19311	0.1515	0.270683
								NI	Rumen_Late-prenatal	0.120633	71841	0.092	0.15456			NI	Reticulum_Cluster5	0.0398896	23988	0.2474	0.341349
								NI	Rumen_Neonate	0.0390225	23905	0.3603	0.42035			NI	Reticulum_Cluster6	0.0335133	18566	0.0455	0.178682
								NI	Rumen_Lamb	0.114916	70892	0.4095	0.45864			NI	Rumen_Cluster1	0.025002	13498	0.0405	0.178682
								NI	Rumen_Adult	0.0780832	49283	0.6769	0.6769			NI	Rumen_Cluster2	0.0243678	13645	0.0754	0.208657
								NI	Reticulum_Early-prenatal	0.0951087	55519	0.0439	0.0970421			NI	Rumen_Cluster3	0.0237929	13916	0.1639	0.270683
								NI	Reticulum_Late-prenatal	0.145175	84333	0.0124	0.0434			NI	Rumen_Cluster4	0.0201978	12415	0.3807	0.46107
								NI	Reticulum_Neonate	0.0561879	29250	0.0006	0.0126			NI	Rumen_Cluster5	0.0362117	23038	0.6611	0.70647
								NI	Reticulum_Lamb	0.111185	67439	0.2304	0.303563			NI	Rumen_Cluster6	0.0462119	28652	0.4632	0.525925
								NI	Reticulum_Adult	0.0504534	29540	0.1143	0.182156			NI	Rumen_Cluster7	0.0220949	13593	0.3979	0.476605
								NI	Omasum_Late-prenatal	0.153693	89969	0.0171	0.0558923			NI	Skin_Cluster1	0.0490128	28261	0.0717	0.208657
								NI	Omasum_Neonate	0.0481383	27838	0.0833	0.1428			NI	Skin_Cluster2	0.0445926	22274	0.0006	0.0363333
								NI	Omasum_Lamb	0.0665338	37634	0.0241	0.0723			NI	Skin_Cluster3	0.0466471	26507	0.0523	0.183894
								NI	Omasum_Adult	0.16681	101491	0.2196	0.299961			NI	Skin_Cluster4	0.054818	36373	0.9628	0.9628
								NI	Abomasum_Early-prenatal	0.0897824	53416	0.1171	0.182156			NI	Skin_Cluster5	0.0313912	17219	0.037	0.178682
								NI	Abomasum_Late-prenatal	0.126252	76961	0.2616	0.327976			NI	Skin_Cluster6	0.0216344	11620	0.041	0.178682
								NI	Abomasum_Neonate	0.024424	14503	0.2206	0.299961			NI	Spleen_Cluster1	0.0473771	28046	0.1541	0.270683
								NI	Abomasum_Lamb	0.0846636	52810	0.5502	0.570578			NI	Spleen_Cluster2	0.0136165	7861	0.1563	0.270683
								NI	Abomasum_Adult	0.0636086	36787	0.0613	0.117027			NI	Spleen_Cluster3	0.0569034	33795	0.1584	0.270683
								NI	Duodenum_Late-prenatal	0.142482	87317	0.3223	0.381313			NI	Spleen_Cluster4	0.0638322	37185	0.0781	0.208657
								NI	Duodenum_Neonate	0.0158099	8555	0.0641	0.119653			NI	Spleen_Cluster5	0.0236627	12381	0.0243	0.178682
								NI	Duodenum_Lamb	0.0820661	49405	0.1902	0.270793			NI	Thymus_Cluster1	0.108817	62329	0.0103	0.124744
								NI	Duodenum_Adult	0.00231375	1428	0.3855	0.437595			NI	Thymus_Cluster2	0.0250298	14247	0.0938	0.227204
								NI	Jejunum_Early-prenatal	0.0560765	33525	0.1899	0.270793			NI	Thymus_Cluster3	0.039269	21618	0.0279	0.178682
								NI	Jejunum_Late-prenatal	0.100745	56724	0.0041	0.0246			NI	Thymus_Cluster4	0.0560366	32493	0.0695	0.208657
								NI	Jejunum_Neonate	0.0267916	14593	0.0404	0.0917189			NI	Thymus_Cluster5	0.0218813	12875	0.1928	0.295511
								NI	Jejunum_Lamb	0.0110023	6533	0.2531	0.322127			NI	Thymus_Cluster6	0.0467958	27028	0.076	0.208657
								NI	Jejunum_Adult	0.1167	68921	0.0599	0.117014			NI	Tonsil_Tongue_Cluster1	0.0579579	30913	0.0023	0.062675
								NI	Ileum_Late-prenatal	0.21325	126303	0.0173	0.0558923			NI	Tonsil_Tongue_Cluster2	0.035465	21294	0.2395	0.339032
								NI	Ileum_Neonate	0.00551856	2717	0.0471	0.101446			NI	Tonsil_Tongue_Cluster3	0.0951759	53902	0.0061	0.110817
								NI	Ileum_Lamb	0.0625558	39513	0.651	0.666878			NI	Tonsil_Tongue_Cluster4	0.077635	46382	0.1456	0.270683
								NI	Ileum_Adult	0.197743	116014	0.0063	0.03528			NI	Tonsil_Tongue_Cluster5	0.0263721	16172	0.3776	0.46107
								NI	Cecum_Late-prenatal	0.134435	81011	0.1559	0.229747			IBW	Abomasum_Cluster1	58.1131	26162	0.0022	0.005995
								NI	Cecum_Neonate	0.0278292	17074	0.3807	0.437595			IBW	Abomasum_Cluster2	41.1037	19268	0.1481	0.168155
								NI	Cecum_Lamb	0.07273	42649	0.0824	0.1428			IBW	Abomasum_Cluster3	37.9096	16962	0.0106	0.0195831
								NI	Cecum_Adult	0.0149681	9326	0.4633	0.512068			IBW	Abomasum_Cluster4	21.842	9040	0	0
								NI	Colon_Late-prenatal	0.144124	88325	0.321	0.381313			IBW	Abomasum_Cluster5	21.7042	9755	0.0282	0.0424055
								NI	Colon_Neonate	0.0472017	26326	0.0256	0.0741517			IBW	Abomasum_Cluster6	53.5429	24967	0.0902	0.109242
								NI	Colon_Lamb	0.0550766	31168	0.0326	0.0829818			IBW	Cecum_Cluster1	60.5734	27953	0.0354	0.0507711
								NI	Colon_Adult	0.0853395	53236	0.5484	0.570578			IBW	Cecum_Cluster2	29.7587	14375	0.5147	0.539445
								NI	Pylorus_Neonate	0.0097125	6106	0.4936	0.538473			IBW	Cecum_Cluster3	29.8976	12441	0	0
								NI	Pylorus_Lamb	0.000186328	151	0.6711	0.6769			IBW	Cecum_Cluster4	27.4425	12184	0.0062	0.013516
								NI	Pylorus_Adult	0.070655	44138	0.5492	0.570578			IBW	Cecum_Cluster5	24.0153	11354	0.2809	0.300177
								NI	Heart_Early-prenatal	0.0522174	29281	0.0279	0.0748125			IBW	Colon_Cluster1	37.2346	18031	0.5568	0.572558
								NI	Heart_Late-prenatal	0.124372	72762	0.028	0.0748125			IBW	Colon_Cluster2	36.9844	16236	0.0004	0.00167692
								NI	Heart_Lamb	0.0624416	35766	0.0378	0.0882			IBW	Colon_Cluster3	80.1063	37766	0.1369	0.160453
								NI	Heart_Adult	0.0631326	38153	0.2349	0.303563			IBW	Colon_Cluster4	27.1168	11727	0.0004	0.00167692
								NI	Lymph node_Late-prenatal	0.0520447	31741	0.3213	0.381313			IBW	Colon_Cluster5	25.5775	11225	0.0042	0.0104045
								NI	Lymph node_Neonate	0.153311	87205	0.0005	0.0126			IBW	Duodenum_Cluster1	25.881	10892	0	0
								NI	Lymph node_Lamb	0.0393872	21060	0.0105	0.042			IBW	Duodenum_Cluster2	28.2692	13403	0.297	0.314301
								NI	Lymph node_Adult	0.0681705	37759	0.0072	0.0360706			IBW	Duodenum_Cluster3	20.5861	8921	0.0038	0.00963256
								NI	Spleen_Late-prenatal	0.194976	112656	0.0008	0.01344			IBW	Duodenum_Cluster4	65.6044	30561	0.0654	0.0848643
								NI	Spleen_Lamb	0.0314618	18147	0.1056	0.173929			IBW	Duodenum_Cluster5	30.1445	13647	0.0204	0.0331881
								NI	Spleen_Adult	0.176955	103728	0.0093	0.042			IBW	Heart_Cluster1	39.2339	17397	0.0011	0.00333056
								NI	Thymus_Late-prenatal	0.205734	119819	0.0024	0.0196			IBW	Heart_Cluster2	44.3282	20246	0.0241	0.0375271
								NI	Thymus_Lamb	0.191669	108443	0.0002	0.0126			IBW	Heart_Cluster3	55.5795	25604	0.0218	0.0349441
								NI	Thymus_Adult	0.18551	106982	0.002	0.0186667			IBW	Heart_Cluster4	24.2038	10715	0.0099	0.0189316
								NI	Tonsil_Tongue_Late-prenatal	0.275708	160601	0.0003	0.0126			IBW	Heart_Cluster5	40.8091	18508	0.0134	0.0239443
								NI	Tonsil_Tongue_Lamb	0.154464	89723	0.01	0.042			IBW	Ileum_Cluster1	63.814	29823	0.0861	0.106647
								NI	Tonsil_Tongue_Adult	0.0600378	37379	0.5066	0.545569			IBW	Ileum_Cluster2	54.8161	23916	0	0
								NI	Kidney_Early-prenatal	0.00792717	4439	0.1401	0.21015			IBW	Ileum_Cluster3	109.974	51759	0.069	0.0879605
								NI	Kidney_Late-prenatal	0.206691	123271	0.0358	0.0882			IBW	Ileum_Cluster4	70.4115	32799	0.0454	0.0626405
								NI	Kidney_Lamb	0.0747623	45160	0.2214	0.299961			IBW	Ileum_Cluster5	70.4352	30388	0	0
								NI	Kidney_Adult	0.137265	81137	0.0497	0.10437			IBW	Jejunum_Cluster1	30.7247	13097	0.0003	0.00142174
								NI	Liver_Early-prenatal	0.15329	88228	0.004	0.0246			IBW	Jejunum_Cluster2	35.0762	15993	0.0311	0.0451987
								NI	Liver_Late-prenatal	0.164766	95889	0.0073	0.0360706			IBW	Jejunum_Cluster3	63.3722	29529	0.0632	0.0839169
								NI	Liver_Lamb	0.110856	62284	0.0013	0.01365			IBW	Jejunum_Cluster4	42.3122	18744	0.0006	0.00198182
								NI	Liver_Juvenile	0.166498	98073	0.0227	0.0706222			IBW	Jejunum_Cluster5	32.4444	15048	0.0954	0.11427
								NI	Liver_Adult	0.13087	77406	0.0573	0.1146			IBW	Jejunum_Cluster6	25.0166	11258	0.0228	0.0360174
								NI	Lung_Early-prenatal	0.125403	74610	0.0775	0.138511			IBW	Kidney_Cluster1	44.9858	19845	0.0005	0.00175806
								NI	Lung_Late-prenatal	0.151009	89254	0.0373	0.0882			IBW	Kidney_Cluster2	38.382	17318	0.0106	0.0195831
								NI	Lung_Lamb	0.057642	30538	0.0013	0.01365			IBW	Kidney_Cluster3	66.5696	31161	0.0816	0.102234
								NI	Lung_Adult	0.107521	65496	0.2714	0.335259			IBW	Kidney_Cluster4	96.0996	45041	0.0586	0.0788568
								NI	Muscle_Early-prenatal	0.177334	104071	0.0119	0.0434			IBW	Kidney_Cluster5	54.3848	24542	0.005	0.0115957
								NI	Muscle_Late-prenatal	0.195111	113546	0.0026	0.0196			IBW	Liver_Cluster1	90.6838	43928	0.6008	0.61203
								NI	Muscle_Neonate	0.0901528	51411	0.0118	0.0434			IBW	Liver_Cluster2	42.1896	17766	0	0
								NI	Muscle_Lamb	0.0739448	40344	0.0013	0.01365			IBW	Liver_Cluster3	44.9324	19939	0.0013	0.00382973
								NI	Muscle_Juvenile	0.0206188	11445	0.0741	0.135313			IBW	Liver_Cluster4	70.6981	31239	0	0
								NI	Muscle_Adult	0.0683498	36931	0.0028	0.0196			IBW	Liver_Cluster5	58.6496	27575	0.1451	0.168155
								NI	Skin_Early-prenatal	0.222083	131002	0.01	0.042			IBW	Liver_Cluster6	34.5351	13959	0	0
								NI	Skin_Late-prenatal	0.104894	60969	0.0285	0.0748125			IBW	Lung_Cluster1	55.001	24082	0	0
								NI	Skin_Neonate	0.0149034	8475	0.131	0.200073			IBW	Lung_Cluster2	13.4201	6175	0.1502	0.168781
								NI	Skin_Lamb	0.117024	68943	0.051	0.104488			IBW	Lung_Cluster3	105.582	47579	0	0
								NI	Skin_Juvenile	0.0952631	56704	0.1153	0.182156			IBW	Lung_Cluster4	34.5178	16254	0.2088	0.227592
								IBW	Rumen_Early-prenatal	142.657	64175	0	0			IBW	Lung_Cluster5	68.3434	30304	0	0
								IBW	Rumen_Late-prenatal	162.066	71841	0	0			IBW	Lymph_node_Cluster1	10.9485	5019	0.1475	0.168155
								IBW	Rumen_Neonate	53.1572	23905	0.0017	0.00269434			IBW	Lymph_node_Cluster2	38.9349	17485	0.0074	0.0152189
								IBW	Rumen_Lamb	156.585	70892	0	0			IBW	Lymph_node_Cluster3	40.4756	18723	0.0639	0.0839169
								IBW	Rumen_Adult	105.011	49283	0.0531	0.059472			IBW	Lymph_node_Cluster4	120.091	55652	0.0068	0.0145333
								IBW	Reticulum_Early-prenatal	123.657	55519	0	0			IBW	Lymph_node_Cluster5	26.4565	11330	0.0005	0.00175806
								IBW	Reticulum_Late-prenatal	186.66	84333	0	0			IBW	Muscle_Cluster1	24.6394	10870	0.0093	0.0184309
								IBW	Reticulum_Neonate	65.5323	29250	0.0006	0.00114545			IBW	Muscle_Cluster2	88.3052	40142	0.0005	0.00175806
								IBW	Reticulum_Lamb	147.794	67439	0	0			IBW	Muscle_Cluster3	54.1024	24715	0.0123	0.022345
								IBW	Reticulum_Adult	63.7116	29540	0.0414	0.0476384			IBW	Muscle_Cluster4	81.9717	38072	0.0251	0.0385338
								IBW	Omasum_Late-prenatal	198.282	89969	0	0			IBW	Muscle_Cluster5	37.2941	16686	0.0031	0.00824146
								IBW	Omasum_Neonate	63.1035	27838	0	0			IBW	Muscle_Cluster6	46.3367	20873	0.0043	0.0104156
								IBW	Omasum_Lamb	82.8356	37634	0.001	0.00171429			IBW	Omasum_Cluster1	46.2169	20460	0.0017	0.00475128
								IBW	Omasum_Adult	215.575	101491	0.0172	0.0209391			IBW	Omasum_Cluster2	86.9258	41960	0.5276	0.547699
								IBW	Abomasum_Early-prenatal	116.005	53416	0.0022	0.00336			IBW	Omasum_Cluster3	33.7533	15499	0.0496	0.06758
								IBW	Abomasum_Late-prenatal	165.411	76961	0.0038	0.00550345			IBW	Omasum_Cluster4	80.9305	35661	0.0001	0.000545
								IBW	Abomasum_Neonate	34.2036	14503	0	0			IBW	Omasum_Cluster5	34.1483	15198	0.0057	0.0126796
								IBW	Abomasum_Lamb	112.995	52810	0.0239	0.02868			IBW	Pylorus_Cluster1	7.54992	3185	0.0147	0.0254333
								IBW	Abomasum_Adult	83.466	36787	0	0			IBW	Pylorus_Cluster2	36.8351	16572	0.0098	0.0189316
								IBW	Duodenum_Late-prenatal	187.164	87317	0.0035	0.00525			IBW	Pylorus_Cluster3	13.9736	6169	0.0306	0.045073
								IBW	Duodenum_Neonate	20.1785	8555	0.0003	0.000586047			IBW	Pylorus_Cluster4	13.3666	5270	0	0
								IBW	Duodenum_Lamb	107.149	49405	0.0042	0.00578361			IBW	Pylorus_Cluster5	27.6746	13481	0.6162	0.621906
								IBW	Duodenum_Adult	3.75191	1428	0.0163	0.0201353			IBW	Reticulum_Cluster1	64.3149	28957	0.0005	0.00175806
								IBW	Jejunum_Early-prenatal	73.9006	33525	0.0021	0.00326667			IBW	Reticulum_Cluster2	58.424	26822	0.0143	0.0251403
								IBW	Jejunum_Late-prenatal	126.665	56724	0	0			IBW	Reticulum_Cluster3	44.2219	20303	0.0361	0.0511026
								IBW	Jejunum_Neonate	33.0874	14593	0.0014	0.00230588			IBW	Reticulum_Cluster4	42.6017	19311	0.0182	0.03052
								IBW	Jejunum_Lamb	14.1544	6533	0.1664	0.1792			IBW	Reticulum_Cluster5	53.8078	23988	0.0006	0.00198182
								IBW	Jejunum_Adult	151.342	68921	0	0			IBW	Reticulum_Cluster6	41.1148	18566	0.0073	0.0152189
								IBW	Ileum_Late-prenatal	275.427	126303	0	0			IBW	Rumen_Cluster1	31.7308	13498	0	0
								IBW	Ileum_Neonate	6.23024	2717	0.0755	0.0834474			IBW	Rumen_Cluster2	30.3764	13645	0.0172	0.0292938
								IBW	Ileum_Lamb	81.7832	39513	0.5412	0.54772			IBW	Rumen_Cluster3	31.6887	13916	0.0016	0.00458947
								IBW	Ileum_Adult	249.905	116014	0.0002	0.000409756			IBW	Rumen_Cluster4	28.8566	12415	0.0003	0.00142174
								IBW	Cecum_Late-prenatal	175.408	81011	0.0007	0.00130667			IBW	Rumen_Cluster5	48.5272	23038	0.2735	0.295163
								IBW	Cecum_Neonate	37.805	17074	0.0089	0.0116813			IBW	Rumen_Cluster6	64.0019	28652	0.0007	0.00224412
								IBW	Cecum_Lamb	92.2216	42649	0.0105	0.0133636			IBW	Rumen_Cluster7	31.0464	13593	0.0009	0.00280286
								IBW	Cecum_Adult	20.6939	9326	0.0397	0.0463167			IBW	Skin_Cluster1	60.4099	28261	0.0902	0.109242
								IBW	Colon_Late-prenatal	190.099	88325	0.0013	0.002184			IBW	Skin_Cluster2	52.3275	22274	0	0
								IBW	Colon_Neonate	59.7299	26326	0.0003	0.000586047			IBW	Skin_Cluster3	57.277	26507	0.0373	0.0521244
								IBW	Colon_Lamb	68.4879	31168	0.0042	0.00578361			IBW	Skin_Cluster4	78.398	36373	0.0284	0.0424055
								IBW	Colon_Adult	113.361	53236	0.0528	0.059472			IBW	Skin_Cluster5	36.6083	17219	0.204	0.224606
								IBW	Pylorus_Neonate	14.2035	6106	0.0095	0.0122769			IBW	Skin_Cluster6	29.5936	11620	0	0
								IBW	Pylorus_Lamb	0.306216	151	0.4633	0.4746			IBW	Spleen_Cluster1	62.9507	28046	0.0005	0.00175806
								IBW	Pylorus_Adult	96.7932	44138	0.0015	0.00242308			IBW	Spleen_Cluster2	18.3528	7861	0.0036	0.00934286
								IBW	Heart_Early-prenatal	64.0339	29281	0.0069	0.0092			IBW	Spleen_Cluster3	69.5156	33795	0.6454	0.6454
								IBW	Heart_Late-prenatal	159.78	72762	0.0001	0.000233333			IBW	Spleen_Cluster4	80.4166	37185	0.02	0.0330303
								IBW	Heart_Lamb	80.3102	35766	0	0			IBW	Spleen_Cluster5	27.9196	12381	0.0054	0.0122625
								IBW	Heart_Adult	83.3362	38153	0.0042	0.00578361			IBW	Thymus_Cluster1	138.792	62329	0	0
								IBW	Lymph node_Late-prenatal	69.4097	31741	0.0069	0.0092			IBW	Thymus_Cluster2	33.8837	14247	0	0
								IBW	Lymph node_Neonate	191.255	87205	0	0			IBW	Thymus_Cluster3	50.3005	21618	0	0
								IBW	Lymph node_Lamb	44.1119	21060	0.3468	0.36414			IBW	Thymus_Cluster4	68.6159	32493	0.1979	0.220113
								IBW	Lymph node_Adult	81.8174	37759	0.0112	0.0140418			IBW	Thymus_Cluster5	30.2018	12875	0.0004	0.00167692
								IBW	Spleen_Late-prenatal	243.991	112656	0	0			IBW	Thymus_Cluster6	57.515	27028	0.1364	0.160453
								IBW	Spleen_Lamb	37.9872	18147	0.3691	0.38277			IBW	Tonsil_Tongue_Cluster1	69.8374	30913	0.0002	0.0010381
								IBW	Spleen_Adult	222.956	103728	0.001	0.00171429			IBW	Tonsil_Tongue_Cluster2	46.9252	21294	0.0082	0.0165519
								IBW	Thymus_Late-prenatal	262.769	119819	0	0			IBW	Tonsil_Tongue_Cluster3	121.512	53902	0	0
								IBW	Thymus_Lamb	239.051	108443	0	0			IBW	Tonsil_Tongue_Cluster4	100.79	46382	0.0048	0.0113739
								IBW	Thymus_Adult	233.533	106982	0	0			IBW	Tonsil_Tongue_Cluster5	34.9942	16172	0.0694	0.0879605
								IBW	Tonsil_Tongue_Late-prenatal	351.879	160601	0	0			GL	Abomasum_Cluster1	54.2791	26162	0.759	0.759
								IBW	Tonsil_Tongue_Lamb	194.656	89723	0	0			GL	Abomasum_Cluster2	43.7985	19268	0.0042	0.0151194
								IBW	Tonsil_Tongue_Adult	80.3766	37379	0.0347	0.0410535			GL	Abomasum_Cluster3	37.3246	16962	0.0963	0.131209
								IBW	Kidney_Early-prenatal	9.08666	4439	0.576	0.576			GL	Abomasum_Cluster4	21.0811	9040	0.0068	0.0208917
								IBW	Kidney_Late-prenatal	267.117	123271	0	0			GL	Abomasum_Cluster5	23.5437	9755	0.0006	0.00384706
								IBW	Kidney_Lamb	99.9008	45160	0	0			GL	Abomasum_Cluster6	52.7161	24967	0.4812	0.499531
								IBW	Kidney_Adult	175.779	81137	0.0002	0.000409756			GL	Cecum_Cluster1	60.5978	27953	0.1215	0.153994
								IBW	Liver_Early-prenatal	192.424	88228	0	0			GL	Cecum_Cluster2	32.0548	14375	0.0493	0.0767671
								IBW	Liver_Late-prenatal	208.37	95889	0.0002	0.000409756			GL	Cecum_Cluster3	28.867	12441	0.0033	0.0128464
								IBW	Liver_Lamb	141.053	62284	0	0			GL	Cecum_Cluster4	28.0932	12184	0.0056	0.018497
								IBW	Liver_Juvenile	213.124	98073	0.0001	0.000233333			GL	Cecum_Cluster5	25.631	11354	0.031	0.0614364
								IBW	Liver_Adult	168.633	77406	0.0001	0.000233333			GL	Colon_Cluster1	37.484	18031	0.6878	0.700656
								IBW	Lung_Early-prenatal	168.982	74610	0	0			GL	Colon_Cluster2	38.3024	16236	0	0
								IBW	Lung_Late-prenatal	196.768	89254	0	0			GL	Colon_Cluster3	83.2045	37766	0.0142	0.0320327
								IBW	Lung_Lamb	68.5215	30538	0.0002	0.000409756			GL	Colon_Cluster4	26.255	11727	0.0504	0.0773746
								IBW	Lung_Adult	144.424	65496	0	0			GL	Colon_Cluster5	25.3465	11225	0.0275	0.0555093
								IBW	Muscle_Early-prenatal	228.523	104071	0	0			GL	Duodenum_Cluster1	25.6726	10892	0.0029	0.0117074
								IBW	Muscle_Late-prenatal	250.465	113546	0	0			GL	Duodenum_Cluster2	29.9899	13403	0.0486	0.0767671
								IBW	Muscle_Neonate	115.142	51411	0	0			GL	Duodenum_Cluster3	21.4058	8921	0.0009	0.00467143
								IBW	Muscle_Lamb	88.8986	40344	0.0008	0.00146087			GL	Duodenum_Cluster4	65.4598	30561	0.2407	0.273295
								IBW	Muscle_Juvenile	24.2764	11445	0.2557	0.271884			GL	Duodenum_Cluster5	30.9453	13647	0.0165	0.03597
								IBW	Muscle_Adult	82.3568	36931	0.0002	0.000409756			GL	Heart_Cluster1	39.4573	17397	0.0075	0.0220946
								IBW	Skin_Early-prenatal	284.578	131002	0	0			GL	Heart_Cluster2	44.8401	20246	0.0404	0.0710258
								IBW	Skin_Late-prenatal	134.785	60969	0	0			GL	Heart_Cluster3	58.8219	25604	0.0004	0.00311429
								IBW	Skin_Neonate	18.2987	8475	0.1556	0.169745			GL	Heart_Cluster4	23.8683	10715	0.0709	0.101686
								IBW	Skin_Lamb	148.737	68943	0.0036	0.00530526			GL	Heart_Cluster5	40.7482	18508	0.0689	0.100135
								IBW	Skin_Juvenile	123.328	56704	0.001	0.00171429			GL	Ileum_Cluster1	66.3508	29823	0.0122	0.0295511
																GL	Ileum_Cluster2	54.9908	23916	0.0007	0.00401579
																GL	Ileum_Cluster3	112.205	51759	0.0527	0.0797819
																GL	Ileum_Cluster4	72.7564	32799	0.0096	0.0245884
																GL	Ileum_Cluster5	69.3791	30388	0.0001	0.00121111
																GL	Jejunum_Cluster1	29.8953	13097	0.0107	0.0265068
																GL	Jejunum_Cluster2	34.2411	15993	0.313	0.337792
																GL	Jejunum_Cluster3	64.8215	29529	0.0438	0.0723364
																GL	Jejunum_Cluster4	43.7697	18744	0.0006	0.00384706
																GL	Jejunum_Cluster5	35.1078	15048	0.0007	0.00401579
																GL	Jejunum_Cluster6	24.6312	11258	0.1537	0.186148
																GL	Kidney_Cluster1	45.9582	19845	0.0004	0.00311429
																GL	Kidney_Cluster2	37.8758	17318	0.1116	0.144814
																GL	Kidney_Cluster3	67.36	31161	0.1371	0.167909
																GL	Kidney_Cluster4	99.9799	45041	0.0041	0.0151194
																GL	Kidney_Cluster5	54.0182	24542	0.0451	0.0733716
																GL	Liver_Cluster1	95.8847	43928	0.0358	0.066139
																GL	Liver_Cluster2	42.5279	17766	0.0001	0.00121111
																GL	Liver_Cluster3	42.4918	19939	0.3511	0.375195
																GL	Liver_Cluster4	71.4906	31239	0.0002	0.00218
																GL	Liver_Cluster5	59.2975	27575	0.2075	0.241423
																GL	Liver_Cluster6	33.9503	13959	0	0
																GL	Lung_Cluster1	55.9478	24082	0.0001	0.00121111
																GL	Lung_Cluster2	13.5464	6175	0.2018	0.239089
																GL	Lung_Cluster3	104.796	47579	0.0097	0.0245884
																GL	Lung_Cluster4	34.8487	16254	0.2852	0.314008
																GL	Lung_Cluster5	69.4301	30304	0.0003	0.002725
																GL	Lymph_node_Cluster1	11.6008	5019	0.0379	0.0688517
																GL	Lymph_node_Cluster2	39.5928	17485	0.0092	0.0245884
																GL	Lymph_node_Cluster3	40.5418	18723	0.1745	0.209016
																GL	Lymph_node_Cluster4	122.27	55652	0.0043	0.0151194
																GL	Lymph_node_Cluster5	25.7215	11330	0.0244	0.0501811
																GL	Muscle_Cluster1	23.8555	10870	0.133	0.164739
																GL	Muscle_Cluster2	90.2555	40142	0.0012	0.00545
																GL	Muscle_Cluster3	54.2794	24715	0.0542	0.0809288
																GL	Muscle_Cluster4	82.2165	38072	0.1168	0.149779
																GL	Muscle_Cluster5	36.5225	16686	0.1044	0.140489
																GL	Muscle_Cluster6	47.036	20873	0.0069	0.0208917
																GL	Omasum_Cluster1	45.8017	20460	0.0129	0.0301489
																GL	Omasum_Cluster2	89.623	41960	0.2667	0.299694
																GL	Omasum_Cluster3	35.3164	15499	0.0082	0.0229179
																GL	Omasum_Cluster4	80.54	35661	0.0006	0.00384706
																GL	Omasum_Cluster5	33.4229	15198	0.0901	0.124315
																GL	Pylorus_Cluster1	6.50318	3185	0.7001	0.706582
																GL	Pylorus_Cluster2	37.4379	16572	0.0144	0.0320327
																GL	Pylorus_Cluster3	14.0923	6169	0.0461	0.0738956
																GL	Pylorus_Cluster4	12.4912	5270	0.013	0.0301489
																GL	Pylorus_Cluster5	29.163	13481	0.2216	0.254257
																GL	Reticulum_Cluster1	63.5567	28957	0.0422	0.0717723
																GL	Reticulum_Cluster2	60.4357	26822	0.0045	0.0153281
																GL	Reticulum_Cluster3	44.2709	20303	0.1094	0.14367
																GL	Reticulum_Cluster4	41.007	19311	0.4087	0.428349
																GL	Reticulum_Cluster5	53.8288	23988	0.0082	0.0229179
																GL	Reticulum_Cluster6	40.0499	18566	0.2082	0.241423
																GL	Rumen_Cluster1	31.703	13498	0.001	0.00495455
																GL	Rumen_Cluster2	30.1531	13645	0.0809	0.114521
																GL	Rumen_Cluster3	30.5475	13916	0.1091	0.14367
																GL	Rumen_Cluster4	26.4741	12415	0.3656	0.386897
																GL	Rumen_Cluster5	50.5049	23038	0.0681	0.100135
																GL	Rumen_Cluster6	63.1607	28652	0.0322	0.062675
																GL	Rumen_Cluster7	30.9348	13593	0.0093	0.0245884
																GL	Skin_Cluster1	62.5472	28261	0.0234	0.0498885
																GL	Skin_Cluster2	51.0481	22274	0.0012	0.00545
																GL	Skin_Cluster3	60.1635	26507	0.0013	0.005668
																GL	Skin_Cluster4	77.6569	36373	0.2821	0.313764
																GL	Skin_Cluster5	38.3193	17219	0.0428	0.0717723
																GL	Skin_Cluster6	26.1427	11620	0.0339	0.0637086
																GL	Spleen_Cluster1	61.6772	28046	0.0396	0.0707607
																GL	Spleen_Cluster2	17.9302	7861	0.0339	0.0637086
																GL	Spleen_Cluster3	71.0228	33795	0.5732	0.589423
																GL	Spleen_Cluster4	82.9599	37185	0.0026	0.0109
																GL	Spleen_Cluster5	27.8742	12381	0.0238	0.0498885
																GL	Thymus_Cluster1	135.032	62329	0.0424	0.0717723
																GL	Thymus_Cluster2	31.1908	14247	0.1242	0.155607
																GL	Thymus_Cluster3	50.7334	21618	0.0001	0.00121111
																GL	Thymus_Cluster4	69.316	32493	0.3049	0.332341
																GL	Thymus_Cluster5	31.0778	12875	0	0
																GL	Thymus_Cluster6	61.9286	27028	0.0003	0.002725
																GL	Tonsil_Tongue_Cluster1	70.845	30913	0.0001	0.00121111
																GL	Tonsil_Tongue_Cluster2	48.0398	21294	0.0058	0.0185941
																GL	Tonsil_Tongue_Cluster3	121.147	53902	0	0
																GL	Tonsil_Tongue_Cluster4	103.733	46382	0.0009	0.00467143
																GL	Tonsil_Tongue_Cluster5	35.5314	16172	0.0837	0.116965
																LSB	Abomasum_Cluster1	8.15807	26162	0.0984	0.40107
																LSB	Abomasum_Cluster2	5.98931	19268	0.1397	0.40107
																LSB	Abomasum_Cluster3	5.11022	16962	0.2799	0.462259
																LSB	Abomasum_Cluster4	2.69444	9040	0.349	0.494039
																LSB	Abomasum_Cluster5	2.99917	9755	0.2088	0.406609
																LSB	Abomasum_Cluster6	6.91251	24967	0.8941	0.919405
																LSB	Cecum_Cluster1	8.63777	27953	0.12	0.40107
																LSB	Cecum_Cluster2	4.40084	14375	0.2089	0.406609
																LSB	Cecum_Cluster3	3.34234	12441	0.9215	0.938724
																LSB	Cecum_Cluster4	3.92864	12184	0.0783	0.40107
																LSB	Cecum_Cluster5	3.20326	11354	0.6803	0.726987
																LSB	Colon_Cluster1	5.19901	18031	0.5674	0.631088
																LSB	Colon_Cluster2	5.13156	16236	0.0983	0.40107
																LSB	Colon_Cluster3	11.7491	37766	0.0698	0.40107
																LSB	Colon_Cluster4	3.11851	11727	0.9397	0.948401
																LSB	Colon_Cluster5	3.51106	11225	0.1469	0.40107
																LSB	Duodenum_Cluster1	3.00596	10892	0.8004	0.830891
																LSB	Duodenum_Cluster2	3.88465	13403	0.5129	0.607675
																LSB	Duodenum_Cluster3	2.8047	8921	0.1505	0.40107
																LSB	Duodenum_Cluster4	9.39272	30561	0.1373	0.40107
																LSB	Duodenum_Cluster5	4.28298	13647	0.1252	0.40107
																LSB	Heart_Cluster1	5.90546	17397	0.0169	0.40107
																LSB	Heart_Cluster2	5.94816	20246	0.4405	0.57187
																LSB	Heart_Cluster3	7.87507	25604	0.1476	0.40107
																LSB	Heart_Cluster4	3.19033	10715	0.3436	0.492795
																LSB	Heart_Cluster5	5.31844	18508	0.6032	0.664129
																LSB	Ileum_Cluster1	8.91745	29823	0.302	0.477072
																LSB	Ileum_Cluster2	7.37866	23916	0.1355	0.40107
																LSB	Ileum_Cluster3	15.3809	51759	0.3201	0.485871
																LSB	Ileum_Cluster4	9.53974	32799	0.542	0.615396
																LSB	Ileum_Cluster5	9.9966	30388	0.0094	0.40107
																LSB	Jejunum_Cluster1	3.92747	13097	0.309	0.481157
																LSB	Jejunum_Cluster2	4.56005	15993	0.6465	0.704685
																LSB	Jejunum_Cluster3	8.75739	29529	0.3634	0.50278
																LSB	Jejunum_Cluster4	5.64345	18744	0.2698	0.456794
																LSB	Jejunum_Cluster5	4.3476	15048	0.5519	0.620176
																LSB	Jejunum_Cluster6	3.73956	11258	0.0533	0.40107
																LSB	Kidney_Cluster1	5.9454	19845	0.3011	0.477072
																LSB	Kidney_Cluster2	5.67999	17318	0.0402	0.40107
																LSB	Kidney_Cluster3	9.96515	31161	0.031	0.40107
																LSB	Kidney_Cluster4	13.2041	45041	0.4685	0.586618
																LSB	Kidney_Cluster5	7.6327	24542	0.1196	0.40107
																LSB	Liver_Cluster1	13.0654	43928	0.325	0.485871
																LSB	Liver_Cluster2	5.7052	17766	0.0631	0.40107
																LSB	Liver_Cluster3	6.13229	19939	0.1619	0.40107
																LSB	Liver_Cluster4	10.4827	31239	0.0031	0.3379
																LSB	Liver_Cluster5	8.69978	27575	0.0708	0.40107
																LSB	Liver_Cluster6	4.32925	13959	0.1618	0.40107
																LSB	Lung_Cluster1	7.56131	24082	0.0867	0.40107
																LSB	Lung_Cluster2	1.92385	6175	0.1976	0.406609
																LSB	Lung_Cluster3	13.8667	47579	0.5383	0.615396
																LSB	Lung_Cluster4	4.59381	16254	0.7081	0.749349
																LSB	Lung_Cluster5	9.33345	30304	0.1184	0.40107
																LSB	Lymph_node_Cluster1	1.49212	5019	0.3644	0.50278
																LSB	Lymph_node_Cluster2	5.26376	17485	0.2724	0.456794
																LSB	Lymph_node_Cluster3	5.77735	18723	0.1591	0.40107
																LSB	Lymph_node_Cluster4	16.3079	55652	0.4736	0.586618
																LSB	Lymph_node_Cluster5	3.4466	11330	0.2581	0.456794
																LSB	Muscle_Cluster1	3.18179	10870	0.4472	0.57187
																LSB	Muscle_Cluster2	12.3074	40142	0.1224	0.40107
																LSB	Muscle_Cluster3	7.65565	24715	0.1271	0.40107
																LSB	Muscle_Cluster4	11.5397	38072	0.1786	0.405571
																LSB	Muscle_Cluster5	5.30538	16686	0.0892	0.40107
																LSB	Muscle_Cluster6	6.5132	20873	0.1154	0.40107
																LSB	Omasum_Cluster1	6.2369	20460	0.2042	0.406609
																LSB	Omasum_Cluster2	12.5821	41960	0.2524	0.456794
																LSB	Omasum_Cluster3	4.69882	15499	0.2388	0.448779
																LSB	Omasum_Cluster4	11.045	35661	0.0969	0.40107
																LSB	Omasum_Cluster5	4.49761	15198	0.3775	0.514344
																LSB	Pylorus_Cluster1	0.916416	3185	0.4869	0.58969
																LSB	Pylorus_Cluster2	5.10644	16572	0.1717	0.40214
																LSB	Pylorus_Cluster3	2.04829	6169	0.0805	0.40107
																LSB	Pylorus_Cluster4	1.74932	5270	0.0855	0.40107
																LSB	Pylorus_Cluster5	4.14601	13481	0.1926	0.406609
																LSB	Reticulum_Cluster1	8.47505	28957	0.4792	0.586885
																LSB	Reticulum_Cluster2	7.82671	26822	0.5043	0.604052
																LSB	Reticulum_Cluster3	6.08114	20303	0.2954	0.477072
																LSB	Reticulum_Cluster4	5.20056	19311	0.9542	0.9542
																LSB	Reticulum_Cluster5	7.35604	23988	0.1726	0.40214
																LSB	Reticulum_Cluster6	5.83682	18566	0.1037	0.40107
																LSB	Rumen_Cluster1	4.20269	13498	0.1519	0.40107
																LSB	Rumen_Cluster2	4.30781	13645	0.1204	0.40107
																LSB	Rumen_Cluster3	4.35471	13916	0.1329	0.40107
																LSB	Rumen_Cluster4	3.7106	12415	0.3254	0.485871
																LSB	Rumen_Cluster5	6.984	23038	0.2249	0.430072
																LSB	Rumen_Cluster6	8.60964	28652	0.2712	0.456794
																LSB	Rumen_Cluster7	3.93554	13593	0.5203	0.609814
																LSB	Skin_Cluster1	8.98256	28261	0.0521	0.40107
																LSB	Skin_Cluster2	6.91308	22274	0.1219	0.40107
																LSB	Skin_Cluster3	7.49825	26507	0.7769	0.814251
																LSB	Skin_Cluster4	11.2745	36373	0.0907	0.40107
																LSB	Skin_Cluster5	5.1284	17219	0.3382	0.491517
																LSB	Skin_Cluster6	3.40939	11620	0.4346	0.57187
																LSB	Spleen_Cluster1	8.44361	28046	0.2502	0.456794
																LSB	Spleen_Cluster2	2.44016	7861	0.1952	0.406609
																LSB	Spleen_Cluster3	10.0665	33795	0.332	0.489027
																LSB	Spleen_Cluster4	10.9288	37185	0.4429	0.57187
																LSB	Spleen_Cluster5	4.11222	12381	0.0457	0.40107
																LSB	Thymus_Cluster1	18.3397	62329	0.4232	0.569491
																LSB	Thymus_Cluster2	4.17473	14247	0.4512	0.57187
																LSB	Thymus_Cluster3	6.5972	21618	0.1895	0.406609
																LSB	Thymus_Cluster4	9.84315	32493	0.204	0.406609
																LSB	Thymus_Cluster5	4.0738	12875	0.1169	0.40107
																LSB	Thymus_Cluster6	7.74277	27028	0.6674	0.720263
																LSB	Tonsil_Tongue_Cluster1	8.97709	30913	0.5398	0.615396
																LSB	Tonsil_Tongue_Cluster2	6.52502	21294	0.1734	0.40214
																LSB	Tonsil_Tongue_Cluster3	17.0712	53902	0.0139	0.40107
																LSB	Tonsil_Tongue_Cluster4	14.2774	46382	0.0924	0.40107
																LSB	Tonsil_Tongue_Cluster5	4.87597	16172	0.2677	0.456794
																LMWLB	Abomasum_Cluster1	1.83749	26162	0.6323	0.69716
																LMWLB	Abomasum_Cluster2	1.36738	19268	0.4678	0.560332
																LMWLB	Abomasum_Cluster3	1.24597	16962	0.1286	0.245919
																LMWLB	Abomasum_Cluster4	0.750512	9040	0.0001	0.0013625
																LMWLB	Abomasum_Cluster5	0.731563	9755	0.0803	0.185073
																LMWLB	Abomasum_Cluster6	1.80443	24967	0.222	0.340817
																LMWLB	Cecum_Cluster1	1.87264	27953	0.988	0.988
																LMWLB	Cecum_Cluster2	1.00089	14375	0.6759	0.729437
																LMWLB	Cecum_Cluster3	1.00696	12441	0.0001	0.0013625
																LMWLB	Cecum_Cluster4	0.873581	12184	0.3617	0.475004
																LMWLB	Cecum_Cluster5	0.866357	11354	0.0284	0.0872
																LMWLB	Colon_Cluster1	1.25866	18031	0.6741	0.729437
																LMWLB	Colon_Cluster2	1.28424	16236	0.0005	0.00454167
																LMWLB	Colon_Cluster3	2.6464	37766	0.6888	0.736071
																LMWLB	Colon_Cluster4	0.913063	11727	0.0073	0.0306038
																LMWLB	Colon_Cluster5	0.837289	11225	0.0835	0.185745
																LMWLB	Duodenum_Cluster1	0.915744	10892	0	0
																LMWLB	Duodenum_Cluster2	0.954182	13403	0.4416	0.540836
																LMWLB	Duodenum_Cluster3	0.65947	8921	0.1489	0.262119
																LMWLB	Duodenum_Cluster4	2.11196	30561	0.8505	0.891389
																LMWLB	Duodenum_Cluster5	0.98636	13647	0.2713	0.399618
																LMWLB	Heart_Cluster1	1.42675	17397	0	0
																LMWLB	Heart_Cluster2	1.49015	20246	0.1049	0.219887
																LMWLB	Heart_Cluster3	1.97695	25604	0.0008	0.00545
																LMWLB	Heart_Cluster4	0.783509	10715	0.1963	0.310097
																LMWLB	Heart_Cluster5	1.38745	18508	0.0324	0.0929368
																LMWLB	Ileum_Cluster1	2.21148	29823	0.0334	0.0933487
																LMWLB	Ileum_Cluster2	1.71535	23916	0.3156	0.441031
																LMWLB	Ileum_Cluster3	3.59666	51759	0.871	0.904181
																LMWLB	Ileum_Cluster4	2.50389	32799	0.0006	0.00467143
																LMWLB	Ileum_Cluster5	2.32749	30388	0.0004	0.00396364
																LMWLB	Jejunum_Cluster1	1.07175	13097	0.0001	0.0013625
																LMWLB	Jejunum_Cluster2	1.06431	15993	0.9752	0.98423
																LMWLB	Jejunum_Cluster3	2.14344	29529	0.1558	0.262606
																LMWLB	Jejunum_Cluster4	1.47891	18744	0.0002	0.00242222
																LMWLB	Jejunum_Cluster5	1.1121	15048	0.1025	0.219069
																LMWLB	Jejunum_Cluster6	0.813622	11258	0.2934	0.419862
																LMWLB	Kidney_Cluster1	1.42293	19845	0.3262	0.449216
																LMWLB	Kidney_Cluster2	1.22133	17318	0.5529	0.627772
																LMWLB	Kidney_Cluster3	2.31866	31161	0.0175	0.057803
																LMWLB	Kidney_Cluster4	3.35294	45041	0.0055	0.02725
																LMWLB	Kidney_Cluster5	1.88873	24542	0.0018	0.0103263
																LMWLB	Liver_Cluster1	3.20875	43928	0.0646	0.155917
																LMWLB	Liver_Cluster2	1.35714	17766	0.0091	0.035425
																LMWLB	Liver_Cluster3	1.53084	19939	0.0028	0.0145333
																LMWLB	Liver_Cluster4	2.38535	31239	0.0007	0.00508667
																LMWLB	Liver_Cluster5	2.0255	27575	0.0815	0.185073
																LMWLB	Liver_Cluster6	1.05308	13959	0.0408	0.108468
																LMWLB	Lung_Cluster1	1.74087	24082	0.2063	0.321239
																LMWLB	Lung_Cluster2	0.474485	6175	0.0505	0.128012
																LMWLB	Lung_Cluster3	3.52089	47579	0.0106	0.037271
																LMWLB	Lung_Cluster4	1.10311	16254	0.9207	0.937909
																LMWLB	Lung_Cluster5	2.31659	30304	0.0006	0.00467143
																LMWLB	Lymph_node_Cluster1	0.359053	5019	0.4023	0.515056
																LMWLB	Lymph_node_Cluster2	1.40833	17485	0	0
																LMWLB	Lymph_node_Cluster3	1.31288	18723	0.6332	0.69716
																LMWLB	Lymph_node_Cluster4	3.97139	55652	0.3393	0.451021
																LMWLB	Lymph_node_Cluster5	0.836099	11330	0.1444	0.262119
																LMWLB	Muscle_Cluster1	0.785681	10870	0.2845	0.413473
																LMWLB	Muscle_Cluster2	2.90397	40142	0.1498	0.262119
																LMWLB	Muscle_Cluster3	1.76052	24715	0.4111	0.515056
																LMWLB	Muscle_Cluster4	2.83615	38072	0.0081	0.0327
																LMWLB	Muscle_Cluster5	1.27614	16686	0.0095	0.0357069
																LMWLB	Muscle_Cluster6	1.52025	20873	0.1515	0.262119
																LMWLB	Omasum_Cluster1	1.4859	20460	0.1914	0.306803
																LMWLB	Omasum_Cluster2	2.99828	41960	0.3297	0.449216
																LMWLB	Omasum_Cluster3	1.1535	15499	0.0658	0.155917
																LMWLB	Omasum_Cluster4	2.52874	35661	0.4763	0.564312
																LMWLB	Omasum_Cluster5	1.14551	15198	0.0288	0.0872
																LMWLB	Pylorus_Cluster1	0.224568	3185	0.5059	0.586629
																LMWLB	Pylorus_Cluster2	1.27211	16572	0.006	0.0284348
																LMWLB	Pylorus_Cluster3	0.462746	6169	0.1236	0.240579
																LMWLB	Pylorus_Cluster4	0.413539	5270	0.0298	0.0877892
																LMWLB	Pylorus_Cluster5	0.968827	13481	0.3354	0.451021
																LMWLB	Reticulum_Cluster1	2.041	28957	0.5794	0.651078
																LMWLB	Reticulum_Cluster2	1.95703	26822	0.1206	0.239007
																LMWLB	Reticulum_Cluster3	1.44498	20303	0.4225	0.523324
																LMWLB	Reticulum_Cluster4	1.44455	19311	0.0427	0.110817
																LMWLB	Reticulum_Cluster5	1.75936	23988	0.0965	0.21037
																LMWLB	Reticulum_Cluster6	1.40971	18566	0.0099	0.03597
																LMWLB	Rumen_Cluster1	1.06644	13498	0.0012	0.00769412
																LMWLB	Rumen_Cluster2	1.00223	13645	0.1417	0.261785
																LMWLB	Rumen_Cluster3	1.02538	13916	0.1311	0.246378
																LMWLB	Rumen_Cluster4	0.901455	12415	0.2358	0.356975
																LMWLB	Rumen_Cluster5	1.5767	23038	0.8997	0.925163
																LMWLB	Rumen_Cluster6	2.04206	28652	0.3959	0.513727
																LMWLB	Rumen_Cluster7	0.969215	13593	0.4085	0.515056
																LMWLB	Skin_Cluster1	2.08549	28261	0.052	0.128818
																LMWLB	Skin_Cluster2	1.6756	22274	0.0156	0.0531375
																LMWLB	Skin_Cluster3	1.92614	26507	0.1566	0.262606
																LMWLB	Skin_Cluster4	2.57668	36373	0.4919	0.576528
																LMWLB	Skin_Cluster5	1.26918	17219	0.1086	0.223347
																LMWLB	Skin_Cluster6	0.904729	11620	0.0072	0.0306038
																LMWLB	Spleen_Cluster1	1.98295	28046	0.5316	0.609941
																LMWLB	Spleen_Cluster2	0.580666	7861	0.1668	0.275473
																LMWLB	Spleen_Cluster3	2.49908	33795	0.0362	0.098645
																LMWLB	Spleen_Cluster4	2.77793	37185	0.0069	0.0306038
																LMWLB	Spleen_Cluster5	0.979145	12381	0.0013	0.00787222
																LMWLB	Thymus_Cluster1	4.67179	62329	0.0004	0.00396364
																LMWLB	Thymus_Cluster2	1.05165	14247	0.1157	0.233543
																LMWLB	Thymus_Cluster3	1.65905	21618	0.0019	0.010355
																LMWLB	Thymus_Cluster4	2.33614	32493	0.2546	0.380156
																LMWLB	Thymus_Cluster5	0.977772	12875	0.0283	0.0872
																LMWLB	Thymus_Cluster6	1.91981	27028	0.4515	0.546817
																LMWLB	Tonsil_Tongue_Cluster1	2.38295	30913	0.0001	0.0013625
																LMWLB	Tonsil_Tongue_Cluster2	1.5306	21294	0.2966	0.419862
																LMWLB	Tonsil_Tongue_Cluster3	4.06463	53902	0	0
																LMWLB	Tonsil_Tongue_Cluster4	3.3415	46382	0.1816	0.295439
																LMWLB	Tonsil_Tongue_Cluster5	1.12469	16172	0.7217	0.763741
