# Supplementary material for: A Developmental Gene Expression Atlas Reveals Novel Biological Basis of Complex Phenotypes in Sheep
Source: Genomics Proteomics Bioinformatics. 2025 Mar 4;23(1):qzaf020. doi: 10.1093/gpbjnl/qzaf020 (PMC12228968; doi:10.1093/gpbjnl/qzaf020)
Supplement: qzaf020_Supplementary_Data [file qzaf020_supplementary_data.zip › Table_S5.xlsx]

## Sheet: Sheet1
Table S5 Significant SNPs and candidate genes identified for wool, reproduction, and growth traits in sheep
Chr	SNP	bp	A1	A2	Freq	b	se	P value	trait	padjust	chr_windows	gene_500kb
4	oar3_OAR4_63939074	70756234	A	C	0.112943	1.70365	0.267511	1.90856e-10	CN	9.63451e-05	4:69756234:71756234	BBS9,RP9,NT5C3A,FKBP9,KBTBD2,AVL9,LSM5,PDE1C
6	oar3_OAR6_53553082	59119036	G	A	0.313685	-0.565055	0.108557	1.93867e-07	CN	0.0489325	6:58119036:60119036
3	CL635750_128.1	240542537	G	A	0.17107	1.33997	0.266722	5.06494e-07	LW	0.0409676	3:239542537:241542537	BRD1,ALG12,CRELD2,PIM3,TTLL8,MLC1,MOV10L1,PANX2,TRABD,SELENOO,TUBGCP6,SYCE3,HDAC10,CPT1B,CHKB,MAPK8IP2,ARSA,MAPK12,MAPK11,PLXNB2,DENND6B,SBF1,ADM2,MIOX,LMF2,SCO2,ODF3B
4	oar3_OAR4_63939074	70756234	A	C	0.086018	3.66927	0.561972	6.60875e-11	LW	3.33613e-05	4:69756234:71756234	BBS9,RP9,NT5C3A,FKBP9,KBTBD2,AVL9,LSM5,PDE1C
5	oar3_OAR5_11913753	12511482	C	A	0.34826	-1.01051	0.204865	8.11553e-07	LW	0.0409676	5:11511482:13511482	ZNF699,FBXL12,UBL5,PIN1,OLFM2,SNORA70,COL5A3,RDH8,SHFL,PPAN,SNORD105,SNORD105B,EIF3G
5	oar3_OAR5_15086067	15727738	G	A	0.0583119	2.38485	0.474511	5.01061e-07	LW	0.0409676	5:14727738:16727738	CERS4,NDUFA7,RPS28,KANK3,ANGPTL4,RAB11B,HNRNPM,ZNF414,MYO1F,ADAMTS10,ACTL9,OR2Z1,VAV1,SH2D3A,TRIP10,GPR108,C3,U7
5	oar3_OAR5_61482041	66655776	A	C	0.0708763	2.03264	0.406823	5.842e-07	LW	0.0409676	5:65655776:67655776	NMUR2
6	oar3_OAR6_45593676	51154956	A	G	0.352771	-0.999219	0.20182	7.38213e-07	LW	0.0409676	6:50154956:52154956	SEL1L3,U2,RBPJ,U6,CCKAR,TBC1D19
7	oar3_OAR7_10648414	11742035	A	C	0.394974	-1.00261	0.200052	5.39413e-07	LW	0.0409676	7:10742035:12742035	HOMER1,TENT2,CMYA5,SNORA72,MTX3,THBS4,SERINC5,SNORA62
9	OAR9_33933945.1	34889880	G	A	0.279317	-1.15258	0.218823	1.38528e-07	LW	0.0349648	9:33889880:35889880	CEBPD,PRKDC,MCM4,CLXN,SNAI2,PPDPFL
12	oar3_OAR12_52359252	58353282	A	G	0.0657216	2.18624	0.441199	7.22469e-07	LW	0.0409676	12:57353282:59353282	PDPN,LRRC38
16	oar3_OAR16_43077942	45782167	G	A	0.284794	-1.06885	0.208133	2.81501e-07	LW	0.0409676	16:44782167:46782167	NA
4	oar3_OAR4_63939074	70756234	A	C	0.102135	1.33883	0.197204	1.12865e-11	MFD	5.69748e-06	4:69756234:71756234	BBS9,RP9,NT5C3A,FKBP9,KBTBD2,AVL9,LSM5,PDE1C
11	oar3_OAR11_57540230	4703782	G	A	0.193038	0.236399	0.041495	1.21893e-08	MSL	0.00615322	11:3703782:5703782	SOX9,SLC39A11
1	oar3_OAR1_192801379	212783549	A	G	0.0418719	-0.140889	0.0279067	4.45114e-07	LSB	0.00704553	1:211783549:213783549	ATP13A5,PLAAT1,MB21D2,FGF12
1	OAR1_238252235.1	242751574	A	G	0.010468	-0.271607	0.0556973	1.0799e-06	LSB	0.0134088	1:241751574:243751574
1	oar3_OAR1_241872769	266473991	A	G	0.0227833	0.181438	0.0374047	1.23046e-06	LSB	0.0139144	1:265473991:267473991	U6
1	oar3_OAR1_263206086	288437042	A	G	0.0166256	-0.217342	0.043106	4.60579e-07	LSB	0.00704553	1:287437042:289437042	TSPEAR,UBE2G2,PTTG1IP,ITGB2,SLX9,ADARB1,POFUT2,COL18A1,SLC19A1,PCBP3
1	oar3_OAR1_263216766	288448522	G	A	0.0166256	-0.217342	0.043106	4.60579e-07	LSB	0.00704553	1:287448522:289448522	TSPEAR,UBE2G2,PTTG1IP,ITGB2,SLX9,ADARB1,POFUT2,COL18A1,SLC19A1,PCBP3
1	oar3_OAR1_264087562	289315994	G	A	0.010468	-0.2591	0.0556874	3.27518e-06	LSB	0.0261744	1:288315994:290315994	PCBP3,COL6A2,FTCD,SPATC1L,LSS,MCM3AP,YBEY,ATP5MD,DIP2A,S100B,PRMT2
2	oar3_OAR2_47163919	50158909	G	A	0.00307882	-0.833852	0.101655	2.34866e-16	LSB	1.18562e-10	2:49158909:51158909	,TEX10,INVS,ERP44,STX17,NR4A3
2	oar3_OAR2_55355197	59400105	A	G	0.00615764	-0.413864	0.0723232	1.05014e-08	LSB	0.000407781	2:58400105:60400105
2	oar3_OAR2_60026199	64317297	A	G	0.0301724	-0.154192	0.0316494	1.10533e-06	LSB	0.0134088	2:63317297:65317297	,GCNT1,RFK,PCSK5,U2
2	oar3_OAR2_87746505	95486228	A	G	0.0240148	0.177089	0.0366798	1.37925e-06	LSB	0.013925	2:94486228:96486228	DENND4C,RPS6,ACER2,SLC24A2,MLLT3
2	oar3_OAR2_87758274	95495887	A	G	0.0240148	0.177089	0.0366798	1.37925e-06	LSB	0.013925	2:94495887:96495887	DENND4C,RPS6,ACER2,SLC24A2,MLLT3
2	oar3_OAR2_90375270	98760019	G	A	0.0412562	-0.134009	0.028093	1.84057e-06	LSB	0.0168933	2:97760019:99760019	DMRTA1,
2	oar3_OAR2_108141703	118151854	G	A	0.00738916	-0.398135	0.0659015	1.52815e-09	LSB	7.71418e-05	2:117151854:119151854	GALNTL6,U6
2	oar3_OAR2_225878109	241963110	A	C	0.0283251	0.170746	0.0337161	4.10042e-07	LSB	0.00704553	2:240963110:242963110	FAM124B,CUL3,CCDC195,DOCK10
2	oar3_OAR2_237826495	254470367	G	A	0.0190887	0.191452	0.0419275	4.96506e-06	LSB	0.0378104	2:253470367:255470367	EPB41,5S_rRNA,OPRD1,YTHDF2,U6,GMEB1,RAB42,SNORA44,SNORA61,SNORD99,TRNAU1AP,RCC1,SNORA73,PHACTR4,MED18,SESN2,ATP5IF1,DNAJC8,EYA3,XKR8,SMPDL3B,RPA2
3	oar3_OAR3_23851636	25121987	A	G	0.0221675	-0.235934	0.036882	1.58457e-10	LSB	1.14271e-05	3:24121987:26121987	NBAS,DDX1,
3	oar3_OAR3_23883228	25153677	G	A	0.0726601	-0.0977494	0.0218348	7.57831e-06	LSB	0.0476302	3:24153677:26153677	NBAS,DDX1,
3	oar3_OAR3_25345325	26744912	G	A	0.00800493	0.286251	0.0641565	8.12903e-06	LSB	0.0494407	3:25744912:27744912	RAD51AP2,VSNL1,SMC6,MSGN1
3	oar3_OAR3_39744149	41647264	G	A	0.00431034	-0.636037	0.085945	1.35668e-13	LSB	3.42429e-08	3:40647264:42647264	GKN1,GKN2,BMP10,ARHGAP25,APLF,PROKR1,FBXO48,PLEK,CNRIP1,PPP3R1,PNO1,DNAAF10,C1D
3	oar3_OAR3_53800051	57312635	G	A	0.00862069	-0.274747	0.0610454	6.77288e-06	LSB	0.0444024	3:56312635:58312635	U6
3	oar3_OAR3_87610453	93281597	A	G	0.00862069	0.293682	0.0612853	1.65088e-06	LSB	0.0163406	3:92281597:94281597	STRN,VIT,FEZ2,CRIM1
3	oar3_OAR3_178188395	191151215	G	A	0.0240148	-0.218309	0.0353962	6.93334e-10	LSB	3.88887e-05	3:190151215:192151215	,ISX,HMGXB4,TOM1,HMOX1
3	oar3_OAR3_184109069	197646162	A	G	0.00492611	-0.546037	0.0806058	1.25121e-11	LSB	1.57904e-06	3:196646162:198646162	IPO8,
3	oar3_OAR3_188416727	202423851	A	G	0.00862069	-0.308648	0.0609222	4.05707e-07	LSB	0.00704553	3:201423851:203423851	ITPR2,SSPN,BHLHE41,RASSF8
3	oar3_OAR3_201656340	217052004	G	A	0.012931	0.331879	0.0484286	7.23389e-12	LSB	1.21723e-06	3:216052004:218052004	GRIN2B,EMP1,GSG1,FAM234B,HEBP1,GPRC5D,GPRC5A,DDX47,APOLD1,CDKN1B,GPR19,CREBL2
5	oar3_OAR5_91021498	99516040	A	G	0.0394089	0.137143	0.0303032	6.01962e-06	LSB	0.0412787	5:98516040:100516040	FAM172A,KIAA0825,SLF1,MCTP1
6	oar3_OAR6_4816141	5599204	A	G	0.00554187	-0.408255	0.0759329	7.59388e-08	LSB	0.00239589	6:4599204:6599204	NDNF,PRDM5,U6
6	oar3_OAR6_5619758	6710459	A	G	0.0116995	-0.243223	0.0525143	3.62911e-06	LSB	0.0281845	6:5710459:7710459	MAD2L1
6	OAR6_26927518_X.1	27160132	A	G	0.0264778	0.161941	0.0339112	1.79327e-06	LSB	0.0167639	6:26160132:28160132	PPP3CA
6	oar3_OAR6_31287717	35958832	G	A	0.00862069	-0.300473	0.061163	8.98532e-07	LSB	0.0116303	6:34958832:36958832	GRID2
6	oar3_OAR6_31295452	35966565	A	G	0.00862069	-0.300473	0.061163	8.98532e-07	LSB	0.0116303	6:34966565:36966565	GRID2
6	oar3_OAR6_49241524	54810906	C	A	0.00800493	-0.281891	0.0589434	1.73209e-06	LSB	0.0164975	6:53810906:55810906	SNORA70,U6
6	oar3_OAR6_83428002	92610086	C	A	0.0252463	-0.165159	0.0339455	1.14218e-06	LSB	0.0134088	6:91610086:93610086	STAP1,GNRHR,TMPRSS11D,TMPRSS11A,TMPRSS11F,TMPRSS11E
6	oar3_OAR6_96652341	107348184	G	A	0.010468	-0.273873	0.0554093	7.70404e-07	LSB	0.0108029	6:106348184:108348184	RASGEF1B,HNRNPD,HNRNPDL,ENOPH1,TMEM150C,U4,SCD5
6	oar3_OAR6_106200962	117499452	G	A	0.0123153	-0.233835	0.0514092	5.403e-06	LSB	0.0389637	6:116499452:118499452	HS3ST1
7	oar3_OAR7_14816255	16025851	G	A	0.0431034	0.137023	0.028263	1.24612e-06	LSB	0.0139144	7:15025851:17025851	MAP2K5,SKOR1,U6,SNORA70,PIAS1,CALML4,CLN6,FEM1B,ITGA11,CORO2B
7	oar3_OAR7_73088936	79487557	A	G	0.0116995	-0.234873	0.0525169	7.737e-06	LSB	0.0476302	7:78487557:80487557	PPP2R5E,U6,WDR89,SGPP1,SYNE2,ESR2,MTHFD1
7	oar3_OAR7_73117430	79515941	A	G	0.00800493	-0.319491	0.063281	4.44672e-07	LSB	0.00704553	7:78515941:80515941	PPP2R5E,U6,WDR89,SGPP1,SYNE2,ESR2,MTHFD1
7	oar3_OAR7_82243412	89083879	T	A	0.010468	-0.25834	0.0554277	3.14908e-06	LSB	0.0256399	7:88083879:90083879	NUMB,RIOX1,ACOT6,PNMA1,MIDEAS,PTGR2,ZNF410,FAM161B,COQ6,ENTPD5,BBOF1,ALDH6A1,LIN52,VSX2,ABCD4,VRTN,SYNDIG1L,NPC2,U2,ISCA2,LTBP2
7	oar3_OAR7_84596972	91626537	A	G	0.0184729	-0.268856	0.0408565	4.68908e-11	LSB	3.94512e-06	7:90626537:92626537	TGFB3,IFT43,GPATCH2L,ESRRB,VASH1,ANGEL1,LRRC74A,TTLL5
7	oar3_OAR7_99354597	106963645	G	A	0.00985222	0.282147	0.057279	8.40014e-07	LSB	0.0114606	7:105963645:107963645	CALM2,CALM2,CALM2,TTC7B,RPS6KA5,GOLM2,CTDSPL2,EIF3J,SPG11,U6
8	oar3_OAR8_6474505	7514201	G	A	0.0387931	-0.13303	0.029489	6.44712e-06	LSB	0.0433938	8:6514201:8514201	HMGN3,U6,SH3BGRL2,ELOVL4
8	oar3_OAR8_20993758	23306693	A	G	0.00615764	-0.405812	0.0722237	1.9227e-08	LSB	0.000693278	8:22306693:24306693	ROS1,VGLL2,RFX6,FAM162B,KPNA5,ZUP1,CALHM4,TRAPPC3L,CALHM5
8	oar3_OAR8_42640864	47933705	G	A	0.0387931	-0.1474	0.0288213	3.14983e-07	LSB	0.00619448	8:46933705:48933705
8	oar3_OAR8_71393989	78332795	A	G	0.0652709	-0.101752	0.0228288	8.30416e-06	LSB	0.0499045	8:77332795:79332795	ADGB,STXBP5,SAMD5
8	oar3_OAR8_87124060	95168885	G	A	0.0110837	-0.252918	0.0542156	3.08556e-06	LSB	0.0255345	8:94168885:96168885	U6,C6orf118,PDE10A
9	oar3_OAR9_13045236	14237556	G	A	0.0147783	0.225024	0.0470042	1.69022e-06	LSB	0.0164083	9:13237556:15237556	PHF3,PTP4A1,ZNF250,ZNF16,C8orf33,ZNF34,RPL8,ZNF7,COMMD5,ARHGAP39,C8orf82,LRRC24,LRRC14,MFSD3,GPT,PPP1R16A,FOXH1,KIFC2,CYHR1,TONSL,VPS28,SLC39A4
9	oar3_OAR9_28802651	31254323	A	G	0.012931	0.232947	0.0500954	3.31843e-06	LSB	0.0261744	9:30254323:32254323	MTSS1,NDUFB9,TATDN1,RNF139,TRMT12,TMEM65,FER1L6,FAM91A1,ANXA13,KLHL38,FBXO32,NTAQ1
9	oar3_OAR9_29612927	32082468	G	A	0.0178571	0.21036	0.0417726	4.75764e-07	LSB	0.00706377	9:31082468:33082468	FBXO32,NTAQ1,ATAD2,ZHX1,C9H8orf76,TBC1D31,DERL1,ZHX2
9	oar3_OAR9_33500351	36210163	C	A	0.00985222	0.278057	0.0571217	1.1285e-06	LSB	0.0134088	9:35210163:37210163	SNTG1
11	oar3_OAR11_27159105	35827845	G	A	0.0110837	-0.247614	0.054415	5.35229e-06	LSB	0.0389637	11:34827845:36827845	MYH10,NDEL1,RNF222,RPL26,RPL26,KRBA2,ARHGEF15,SLC25A35,RANGRF,PFAS,CTC1,AURKB,BORCS6,TMEM107,U8,VAMP2,PER1,U6,HES7,ALOXE3,ALOX12B,ALOX15B,GUCY2D,CNTROB,TRAPPC1,KCNAB3,RNF227,CHD3,CYB5D1,NAA38,TMEM88,KDM6B,DNAH2,EFNB3,WRAP53,TP53,ATP1B2,SHBG,SAT2,FXR2,MPDU1,SOX15,CD68,EIF4A1,SNORD10,SNORA48,SENP3,TNFSF13,TNFSF12,POLR2A,ZBTB4,CHRNB1,FGF11,TMEM102,SPEM2,SPEM1,EIF5A,NLGN2,TMEM256,PLSCR3,TNK1,TMEM95,A…
12	oar3_OAR12_52691631	58691090	G	A	0.00615764	-0.430546	0.0720697	2.31464e-09	LSB	0.000106222	12:57691090:59691090	PRDX6,SLC9C2,ANKRD45,TEX50,KLHL20
13	oar3_OAR13_6992838	7604457	G	A	0.010468	-0.268701	0.0555854	1.33803e-06	LSB	0.013925	13:6604457:8604457	TASP1,ESF1,NDUFAF5,SEL1L2,FLRT3
13	oar3_OAR13_30559272	32402751	C	A	0.0166256	0.251457	0.042666	3.77827e-09	LSB	0.000158941	13:31402751:33402751	PTER,C1QL3,RSU1,CUBN,TRDMT1,VIM,ST8SIA6
13	s31919.1	36249757	A	G	0.00307882	0.677134	0.101342	2.36274e-11	LSB	2.38545e-06	13:35249757:37249757	,JCAD,MTPAP,MAP3K8
13	oar3_OAR13_56907240	59946817	A	G	0.0492611	-0.121995	0.0256934	2.05344e-06	LSB	0.0181857	13:58946817:60946817	EDN3,PRELID3B,PRELID3B,TUBB1,CTSZ,NELFCD,NPEPL1,STX16,APCDD1L,VAPB,RAB22A
13	oar3_OAR13_61483821	64508456	A	G	0.010468	-0.255728	0.0563692	5.71521e-06	LSB	0.0403831	13:63508456:65508456	TM9SF4,PLAGL2,POFUT1,KIF3B,NOL4L,COMMD7,DNMT3B,EFCAB8,SUN5,BPIFB6,BPIFB3,BPIFB4,U6
14	oar3_OAR14_9567622	10773432	A	G	0.010468	-0.266148	0.0558661	1.89761e-06	LSB	0.0171058	14:9773432:11773432	CDH13,MLYCD,OSGIN1,NECAB2,SLC38A8,MBTPS1,HSDL1,DNAAF1,TAF1C,ADAD2,WFDC1
15	oar3_OAR15_37587403	41016583	G	A	0.0597291	-0.104699	0.0234004	7.66851e-06	LSB	0.0476302	15:40016583:42016583	CALCB,CYP2R1,PDE3B,PSMA1,COPB1,RRAS2,SPON1
16	oar3_OAR16_28841948	30362452	G	A	0.0110837	-0.245389	0.0539078	5.31361e-06	LSB	0.0389637	16:29362452:31362452	PARP8,HCN1
16	oar3_OAR16_66143394	72396437	A	G	0.0166256	-0.268421	0.042794	3.55564e-10	LSB	2.24363e-05	16:71396437:73396437	ADCY2,TENT4A,SRD5A1,NSUN2,SNORA70,UBE2QL1
17	oar3_OAR17_48314207	56615305	G	A	0.0110837	-0.256057	0.0543506	2.46258e-06	LSB	0.0207187	17:55615305:57615305	GLT1D1,SLC15A4,TMEM132C
18	oar3_OAR18_55931551	57336808	A	G	0.044335	-0.139886	0.0274233	3.37886e-07	LSB	0.00631728	18:56336808:58336808	TC2N,FBLN5,TRIP11,ATXN3,CPSF2,SLC24A4,5S_rRNA,LGMN,GOLGA5
18	oar3_OAR18_55947940	57353264	G	A	0.0400246	-0.157155	0.0285671	3.77066e-08	LSB	0.00126897	18:56353264:58353264	FBLN5,TRIP11,ATXN3,CPSF2,SLC24A4,5S_rRNA,LGMN,GOLGA5
18	oar3_OAR18_55950910	57357050	G	A	0.0412562	-0.147459	0.0277626	1.08774e-07	LSB	0.00288998	18:56357050:58357050	FBLN5,TRIP11,ATXN3,CPSF2,SLC24A4,5S_rRNA,LGMN,GOLGA5
18	oar3_OAR18_55961696	57367833	A	G	0.0529557	-0.116525	0.0246938	2.3724e-06	LSB	0.0202983	18:56367833:58367833	FBLN5,TRIP11,ATXN3,CPSF2,SLC24A4,5S_rRNA,LGMN,GOLGA5
18	oar3_OAR18_55965632	57371758	A	G	0.0529557	-0.116525	0.0246938	2.3724e-06	LSB	0.0202983	18:56371758:58371758	FBLN5,TRIP11,ATXN3,CPSF2,SLC24A4,5S_rRNA,LGMN,GOLGA5
18	oar3_OAR18_55971686	57377813	A	G	0.0400246	-0.14967	0.0280933	9.9524e-08	LSB	0.00279112	18:56377813:58377813	FBLN5,TRIP11,ATXN3,CPSF2,SLC24A4,5S_rRNA,LGMN,GOLGA5
18	oar3_OAR18_56008282	57414138	A	G	0.0486453	-0.135021	0.0256552	1.41808e-07	LSB	0.00357927	18:56414138:58414138	FBLN5,TRIP11,ATXN3,CPSF2,SLC24A4,5S_rRNA,LGMN,GOLGA5
18	oar3_OAR18_56792901	58202129	A	G	0.0449507	-0.13035	0.0269728	1.34735e-06	LSB	0.013925	18:57202129:59202129	LGMN,GOLGA5,CHGA,ITPK1,U6,LYSET,UBR7,BTBD7,COX8C,UNC79
19	oar3_OAR19_18920838	20234526	A	G	0.0110837	-0.264096	0.0513751	2.73949e-07	LSB	0.00619448	19:19234526:21234526	GRM7
19	oar3_OAR19_47753659	49750685	G	A	0.010468	-0.25273	0.0558569	6.05109e-06	LSB	0.0412787	19:48750685:50750685	CACNA1D,DCP1A,TKT,PRKCD,RFT1,SFMBT1,STIMATE,MUSTN1,ITIH4,ITIH3,ITIH1,NEK4,SPCS1,GLT8D1,SNORD69,SNORD19C,SNORD19B,SNORD19,PBRM1
19	oar3_OAR19_58616952	60649613	A	G	0.00985222	-0.259704	0.0572664	5.75981e-06	LSB	0.0403831	19:59649613:61649613	,HDAC11,NUP210,IQSEC1,U6,EFCC1,GP9,RAB43,ISY1,CNBP,COPG1,HMCES,H1-10,RAB7A
19	oar3_OAR19_58633384	60666137	A	G	0.00800493	-0.316802	0.0633916	5.80659e-07	LSB	0.00837484	19:59666137:61666137	,HDAC11,NUP210,IQSEC1,U6,EFCC1,GP9,RAB43,ISY1,CNBP,COPG1,HMCES,H1-10,RAB7A
21	oar3_OAR21_39043438	41521135	G	A	0.0289409	-0.174444	0.0333974	1.75792e-07	LSB	0.00422575	21:40521135:42521135	,PAG6,PAG6,DDB1,TKFC,CYB561A3,TMEM138,TMEM216,CPSF7,SDHAF2,PPP1R32,LRRC10B,SYT7
21	oar3_OAR21_39644401	42121215	G	C	0.054803	-0.110314	0.0246568	7.67794e-06	LSB	0.0476302	21:41121215:43121215	,DDB1,TKFC,CYB561A3,TMEM138,TMEM216,CPSF7,SDHAF2,PPP1R32,LRRC10B,SYT7,DAGLA,MYRF,FEN1,FADS1,FADS3,RAB3IL1,BEST1,FTH1,SNORA70,INCENP,ASRGL1
21	oar3_OAR21_39648036	42124877	G	A	0.054803	-0.110314	0.0246568	7.67794e-06	LSB	0.0476302	21:41124877:43124877	,DDB1,TKFC,CYB561A3,TMEM138,TMEM216,CPSF7,SDHAF2,PPP1R32,LRRC10B,SYT7,DAGLA,MYRF,FEN1,FADS1,FADS3,RAB3IL1,BEST1,FTH1,SNORA70,INCENP,ASRGL1
22	oar3_OAR22_10515949	12488614	G	A	0.0264778	-0.158999	0.0348374	5.01837e-06	LSB	0.0378104	22:11488614:13488614	,LIPK,LIPN,LIPM,ANKRD22,STAMBPL1,ACTA2,FAS,CH25H,LIPA,IFIT2,IFIT3,IFIT5,SLC16A12,PANK1,MIR107
22	oar3_OAR22_10556450	12526876	A	G	0.0178571	-0.211943	0.0414613	3.19047e-07	LSB	0.00619448	22:11526876:13526876	,LIPK,LIPN,LIPM,ANKRD22,STAMBPL1,ACTA2,FAS,CH25H,LIPA,IFIT2,IFIT3,IFIT5,SLC16A12,PANK1,MIR107
22	oar3_OAR22_10617489	12589151	A	C	0.0166256	-0.229435	0.0428221	8.42057e-08	LSB	0.00250044	22:11589151:13589151	LIPK,LIPN,LIPM,ANKRD22,STAMBPL1,ACTA2,FAS,CH25H,LIPA,IFIT2,IFIT3,IFIT5,SLC16A12,PANK1,MIR107,KIF20B
22	oar3_OAR22_44847094	49310219	A	G	0.00923645	-0.302552	0.0590672	3.02052e-07	LSB	0.00619448	22:48310219:50310219	FANK1,ADAM12,DOCK1
24	oar3_OAR24_25366706	25903442	A	G	0.0899015	-0.0945922	0.0195248	1.26794e-06	LSB	0.0139144	24:24903442:26903442	IL21R,GTF3C1,GSG1L,XPO6,SBK1,LAT,SPNS1
25	oar3_OAR25_6209191	5827519	G	A	0.00862069	-0.312184	0.0609237	2.98843e-07	LSB	0.00619448	25:4827519:6827519	MAP10,NTPCR,MAP3K21,KCNK1
25	oar3_OAR25_26295019	27398725	G	A	0.0634236	-0.0993884	0.0220797	6.75268e-06	LSB	0.0444024	25:26398725:28398725	COL13A1,H2AFY2,TYSND1,SAR1A,PPA1,NPFFR1,LRRC20,EIF4EBP2,NODAL,PALD1,PRF1,ADAMTS14,TBATA,SGPL1
1	oar3_OAR1_1989195	2019734	A	G	0.187578	0.00462622	0.00102976	7.03773e-06	NI	0.0233869	1:1019734:3019734	,HDAC4,TWIST2
1	oar3_OAR1_10770655	11380153	A	G	0.00815558	0.0193835	0.00446299	1.40451e-05	NI	0.0358083	1:10380153:12380153	KIAA0319L,NCDN,TFAP2E,PSMB2,C1orf216,CLSPN,AGO4,AGO1,AGO3,U6,TEKT2,ADPRS,COL8A2,TRAPPC3,MAP7D1,THRAP3,EVA1B,STK40,LSM10,OSCP1,MRPS15,CSF3R
1	oar3_OAR1_10773101	11382599	A	G	0.00815558	0.0193835	0.00446299	1.40451e-05	NI	0.0358083	1:10382599:12382599	KIAA0319L,NCDN,TFAP2E,PSMB2,C1orf216,CLSPN,AGO4,AGO1,AGO3,U6,TEKT2,ADPRS,COL8A2,TRAPPC3,MAP7D1,THRAP3,EVA1B,STK40,LSM10,OSCP1,MRPS15,CSF3R
1	oar3_OAR1_15859540	16672626	G	A	0.0156838	0.0179468	0.00317611	1.59929e-08	NI	0.000201832	1:15672626:17672626	SCMH1,U6,EDN2,HIVEP3
1	oar3_OAR1_18938371	19760890	A	G	0.00815558	0.0217778	0.00431354	4.44837e-07	NI	0.00261112	1:18760890:20760890	KLF17,DMAP1,ERI3,RNF220,TMEM53,ARMH1,U5,RPS8,KIF2C,SNORD39,SNORD46,SNORD38B,BEST4,PLK3,DYNLT4,BTBD19,PTCH2,EIF2B3,UROD
1	oar3_OAR1_37377421	39717716	G	A	0.00501882	0.0302709	0.00547064	3.1417e-08	NI	0.000327566	1:38717716:40717716	PATJ,U6,KANK4,USP1,DOCK7,ANGPTL3,ATG4C
1	oar3_OAR1_40937862	43334003	A	C	0.0125471	0.0173253	0.00313225	3.17959e-08	NI	0.000327566	1:42334003:44334003	DNAJC6,LEPROT,U2,LEPR,U6,PDE4B
1	oar3_OAR1_43484307	46066733	G	A	0.0156838	0.0175947	0.00331695	1.13003e-07	NI	0.000865427	1:45066733:47066733	GNG12,DIRAS3,WLS,RPE65,DEPDC1
1	oar3_OAR1_89236505	94861074	G	A	0.0859473	0.00651409	0.00146916	9.25463e-06	NI	0.0281433	1:93861074:95861074	CTTNBP2NL,ST7L,WNT2B,MOV10,RHOC,PPM1J,TAFA3,SLC16A1,LRIG2,U6
1	s09080.1	100019908	A	G	0.0388959	0.010245	0.00201015	3.45731e-07	NI	0.00222931	1:99019908:101019908	MAN1A2,TENT5C,U6,GDAP2,WDR3,
1	oar3_OAR1_95553440	101396413	G	A	0.0313676	0.0105055	0.00223497	2.59516e-06	NI	0.0104804	1:100396413:102396413	U6,TBX15,WARS2,HAO2
1	OAR1_103772253.1	103811381	A	G	0.0922208	0.00574371	0.00135636	2.28908e-05	NI	0.0483489	1:102811381:104811381	U1,PRKAB2,FMO5,CHD1L
1	oar3_OAR1_98068242	104755859	A	C	0.0439147	0.0138007	0.00242676	1.29396e-08	NI	0.000167487	1:103755859:105755859	BCL9,ACP6,GJA5,GJA8,PDZK1,RNF115,POLR3C,NUDT17,PIAS3,ITGA10,PEX11B,RBM8A,LIX1L,ANKRD34A,POLR3GL,TXNIP,HJV,U1
1	oar3_OAR1_98941051	105780694	G	A	0.0138018	0.0215467	0.00328795	5.63068e-11	NI	2.38021e-06	1:104780694:106780694	U1,FCGR1A,H2BC18,H3-7,HIST2H2BE,HIST2H2AC,HIST2H2AB,BOLA1,SV2A,SF3B4,MTMR11,OTUD7B,VPS45,PLEKHO1,CA14,APH1A,C1orf54,CIART,MRPS21,PRPF3,RPRD2,TARS2
1	oar3_OAR1_99892672	106732342	C	A	0.0539523	0.0079423	0.00185671	1.88895e-05	NI	0.0436802	1:105732342:107732342	RPRD2,TARS2,ECM1,ADAMTSL4,MCL1,ENSA,GOLPH3L,HORMAD1,CTSS,CTSK,ARNT,CTXND2,SETDB1,CERS2,ANXA9,MINDY1,PRUNE1,BNIPL,C1orf56,CDC42SE1,MLLT11,GABPB2,SEMA6C,TNFAIP8L2,LYSMD1,SCNM1,TMOD4,VPS72,PIP5K1A,PSMD4,U6,ZNF687,PI4KB,RFX5,SELENBP1,PSMB4,POGZ,TUFT1
1	oar3_OAR1_100757554	107599518	A	G	0.0263488	0.0119238	0.00250425	1.92229e-06	NI	0.00829386	1:106599518:108599518	POGZ,TUFT1,SNX27,CELF3,RIIAD1,MRPL9,OAZ3,TDRKH,LINGO4,RORC,C2CD4D,THEM5,THEM4,S100A10,S100A11,TCHHL1,
1	oar3_OAR1_102256631	109790078	G	A	0.0269762	0.0138586	0.00251795	3.71412e-08	NI	0.000360559	1:108790078:110790078	PRR9,PGLYRP3,PGLYRP4,S100A12,S100A8,U6,S100A6,S100A5,S100A4,S100A3,S100A2,S100A16,S100A14,S100A13,S100A1,SNAPIN,ILF2,NPR1
1	oar3_OAR1_102273532	109806944	A	C	0.0332497	0.010401	0.00230346	6.32e-06	NI	0.0214119	1:108806944:110806944	PRR9,PGLYRP3,PGLYRP4,S100A12,S100A8,U6,S100A6,S100A5,S100A4,S100A3,S100A2,S100A16,S100A14,S100A13,S100A1,SNAPIN,ILF2,NPR1
1	oar3_OAR1_102889635	110478173	A	G	0.0414053	0.0094951	0.0020619	4.12436e-06	NI	0.0151971	1:109478173:111478173	U6,S100A6,S100A5,S100A4,S100A3,S100A2,S100A16,S100A14,S100A13,S100A1,SNAPIN,ILF2,NPR1,INTS3,SLC27A3,GATAD2B,DENND4B,CRTC2,SLC39A1,CREB3L4,JTB,RAB13,MIR190B,C1orf189,C1orf43,UBAP2L,SNORA58B,HAX1,ATP8B2,IL6R,SHE,TDRD10,UBE2Q1,CHRNB2
1	oar3_OAR1_105864943	113932096	C	A	0.00752823	0.0304273	0.00456842	2.73158e-11	NI	1.53213e-06	1:112932096:114932096	FCRL1
1	oar3_OAR1_111273130	120354200	G	A	0.0664994	0.00663608	0.00156614	2.26298e-05	NI	0.048201	1:119354200:121354200	HSPA6,FCGR3A,FCGR2B,FCRLA,FCRLB,DUSP12,ATF6,OLFML2B,SNORA70
1	oar3_OAR1_164511520	182077011	C	A	0.0282309	0.0106785	0.00239011	7.90359e-06	NI	0.0250187	1:181077011:183077011	RIDA,RIDA,RIDA,TRMT10C,ZBTB11,RPL24,CEP97,NFKBIZ,U6,RPS25
1	OAR1_187015243.1	192503765	A	G	0.0169385	0.0140858	0.00307213	4.53954e-06	NI	0.0164862	1:191503765:193503765	U6
1	oar3_OAR1_173636121	192569362	A	G	0.0112923	0.0189078	0.00378432	5.84193e-07	NI	0.0032407	1:191569362:193569362	U6
1	oar3_OAR1_201974234	222281771	G	A	0.0771644	0.0076387	0.00155821	9.4756e-07	NI	0.00464401	1:221281771:223281771	PARL,MAP6D1,YEATS2,KLHL24,U2,KLHL6,SNORA63,MCF2L2,B3GNT5,MCCC1,DCUN1D1,ATP11B
1	oar3_OAR1_201994725	222302178	A	G	0.0796738	0.00837475	0.00152542	4.01611e-08	NI	0.00036861	1:221302178:223302178	PARL,MAP6D1,YEATS2,KLHL24,U2,KLHL6,SNORA63,MCF2L2,B3GNT5,MCCC1,DCUN1D1,ATP11B
1	oar3_OAR1_202000043	222307512	G	C	0.0771644	0.00859032	0.00154527	2.71147e-08	NI	0.000297557	1:221307512:223307512	PARL,MAP6D1,YEATS2,KLHL24,U2,KLHL6,SNORA63,MCF2L2,B3GNT5,MCCC1,DCUN1D1,ATP11B
1	oar3_OAR1_202010725	222327687	A	C	0.0796738	0.00837475	0.00152542	4.01611e-08	NI	0.00036861	1:221327687:223327687	YEATS2,KLHL24,U2,KLHL6,SNORA63,MCF2L2,B3GNT5,MCCC1,DCUN1D1,ATP11B
1	oar3_OAR1_205892220	226280459	C	A	0.274153	0.00386414	0.000906011	1.99895e-05	NI	0.0446985	1:225280459:227280459	PEX5L,USP13,NDUFB5,MRPL47,ACTL6A,GNB4,U1,MFN1,ZNF639,PIK3CA,ZMAT3,KCNMB2
1	oar3_OAR1_216646483	237728577	G	A	0.0326223	0.0104763	0.00235397	8.5676e-06	NI	0.0266973	1:236728577:238728577	MECOM
1	oar3_OAR1_236025343	259202492	G	A	0.00690088	0.0245879	0.00474779	2.23313e-07	NI	0.00154424	1:258202492:260202492	SELENOT,EIF2A,SERP1,TSC22D2,PFN2,RNF13,ANKUB1,COMMD2
1	oar3_OAR1_237937794	261349693	G	A	0.122334	0.00598906	0.00120059	6.08773e-07	NI	0.00334034	1:260349693:262349693	AGTR1,U6,SNORA70
1	oar3_OAR1_253722177	278406862	G	A	0.00941029	0.0239563	0.00387714	6.4569e-10	NI	1.55213e-05	1:277406862:279406862	RYK,SLCO2A1,TF,RAB6B,SRPRB,TOPBP1,U8,BFSP2,TMEM108
1	oar3_OAR1_262464283	287701708	G	A	0.00815558	0.0191371	0.00432982	9.8779e-06	NI	0.0295054	1:286701708:288701708	AGPAT3,TRAPPC10,PWP2,GATD3A,ICOSLG,DNMT3L,AIRE,PFKL,CFAP410,TRPM2,LRRC3,TSPEAR,UBE2G2,PTTG1IP,ITGB2,SLX9
2	oar3_OAR2_9481392	9868028	A	G	0.0294856	0.0124783	0.00226117	3.41857e-08	NI	0.000338375	2:8868028:10868028	TMEM268,ATP6V1G1,WHRN,COL27A1,MIR455,KIF12,AMBP,ZNF618
2	oar3_OAR2_9490168	9876804	A	G	0.0294856	0.0124783	0.00226117	3.41857e-08	NI	0.000338375	2:8876804:10876804	TMEM268,ATP6V1G1,WHRN,COL27A1,MIR455,KIF12,AMBP,ZNF618
2	oar3_OAR2_16951933	17522441	G	A	0.0382685	0.0104547	0.00216859	1.42864e-06	NI	0.00649716	2:16522441:18522441	SNORA70,U6,TMEM38B
2	oar3_OAR9_4521840	70642299	A	C	0.0112923	0.0187152	0.00370004	4.23443e-07	NI	0.00254472	2:69642299:71642299	TRPM3,LMBRD1,
2	s60826.1	70643154	G	A	0.0112923	0.0187152	0.00370004	4.23443e-07	NI	0.00254472	2:69643154:71643154	TRPM3,LMBRD1,
2	oar3_OAR2_95048581	103491611	G	A	0.0677541	0.0068685	0.00161787	2.18217e-05	NI	0.0473576	2:102491611:104491611	PLAA,IFT74,LRRC19,TEK,MOB3B,IFNK,C9orf72
2	oar3_OAR2_118495334	129412800	G	A	0.163739	0.00462385	0.0010819	1.92157e-05	NI	0.0440917	2:128412800:130412800	MSTN,PMS1,ANKAR,ASDURF,SLC40A1,WDR75
2	s36701.1	140283247	A	G	0.0677541	0.00719744	0.00159802	6.66922e-06	NI	0.0224444	2:139283247:141283247	CWC22,U8
2	oar3_OAR2_128755051	140420273	A	G	0.0470514	0.0100889	0.00195194	2.35801e-07	NI	0.00158711	2:139420273:141420273	CWC22,U8,ZNF385B
2	oar3_OAR2_128804147	140469964	G	A	0.0470514	0.0098973	0.00195183	3.96195e-07	NI	0.00246915	2:139469964:141469964	CWC22,U8,ZNF385B
2	oar3_OAR2_131045551	142772561	G	A	0.0169385	0.0156158	0.00314714	6.98014e-07	NI	0.00359552	2:141772561:143772561	FKBP7,PJVK,PRKRA,OSBPL6,RBM45,PDE11A,AGPS,U6
2	oar3_OAR2_138295372	150502640	A	G	0.0156838	0.0143312	0.0031722	6.25011e-06	NI	0.0213182	2:149502640:151502640	SP5,MYO3B,U6,UBR3,METTL5,METTL5,SSB,KLHL23,PHOSPHO2,CFAP210,PPIG
2	oar3_OAR2_147562780	160584677	A	G	0.00627353	0.0253828	0.00529946	1.67043e-06	NI	0.00739685	2:159584677:161584677	SLC4A10,TBR1,
2	oar3_OAR2_174182376	187810009	A	G	0.00313676	0.0474802	0.00689669	5.79972e-12	NI	4.87955e-07	2:186810009:188810009	DARS1,MCM6,LCT,R3HDM1,R3HDM1,MIR128-1,ZRANB3,U6,RAB3GAP1,CCNT2
2	oar3_OAR2_177460388	191010907	A	G	0.0119197	0.0213639	0.00367966	6.4005e-09	NI	8.97501e-05	2:190010907:192010907	LYPD1,SLC35F5
2	oar3_OAR2_208706129	223907311	G	A	0.243413	0.00385327	0.000907816	2.19033e-05	NI	0.0473576	2:222907311:224907311	CREB1,METTL21A,FZD5,PLEKHM3,CRYGD,CRYGC,CRYGB,CRYGA,C2orf80
2	oar3_OAR2_224445016	240422569	G	A	0.00690088	0.0255296	0.00477541	8.9897e-08	NI	0.000731943	2:239422569:241422569	ACSL3,KCNE4,SCG2
2	oar3_OAR2_224966944	240970768	G	A	0.0495609	0.00958223	0.00189793	4.44653e-07	NI	0.00261112	2:239970768:241970768	SCG2,AP1S3,WDFY1,U6,MRPL44,SERPINE2,
2	oar3_OAR2_243353510	259994908	G	A	0.0119197	0.0155603	0.00364366	1.95022e-05	NI	0.0441103	2:258994908:260994908	EPHB2,C1QB,C1QC,C1QA,EPHA8,ZBTB40,WNT4,U6,HSPG2
3	oar3_OAR3_3868142	4108793	A	G	0.0966123	0.00625407	0.00140861	9.00074e-06	NI	0.0277661	3:3108793:5108793	UBAC1,PAEP,CAMSAP1,KCNT1,GLT6D1,GBGT1,RALGDS,CEL,GTF3C5,GFI1B,TSC1,SPACA9,AK8,GTF3C4,DDX31,BARHL1,CFAP77
3	oar3_OAR3_30293203	31963082	A	G	0.0207026	0.0179287	0.00282943	2.35034e-10	NI	7.4154e-06	3:30963082:32963082
3	oar3_OAR3_30316732	31986634	G	A	0.0207026	0.0179287	0.00282943	2.35034e-10	NI	7.4154e-06	3:30986634:32986634
3	oar3_OAR3_30325611	31995350	G	A	0.0357591	0.0104194	0.00222361	2.78886e-06	NI	0.0111733	3:30995350:32995350
3	oar3_OAR3_45998237	48064754	G	A	0.00627353	0.02184	0.00500753	1.29218e-05	NI	0.0345132	3:47064754:49064754	TMEM17,B3GNT2,COMMD1,U6,FAM161A,XPO1
3	oar3_OAR3_48695434	51130853	A	G	0.00752823	0.0214508	0.00460635	3.212e-06	NI	0.0125693	3:50130853:52130853
3	oar3_OAR3_91505921	97893857	A	G	0.0100376	0.0201523	0.00401981	5.35208e-07	NI	0.00303568	3:96893857:98893857	TTC27,BIRC6,YIPF4,NLRC4,SLC30A6,SPAST,MEMO1
3	oar3_OAR3_97693403	104189617	G	A	0.00627353	0.0221826	0.00486453	5.11392e-06	NI	0.0181798	3:103189617:105189617	TGFBRAP1,GPR45,MRPS9,POU3F3,
3	oar3_OAR3_111736997	119050215	A	G	0.130489	0.00669538	0.00123811	6.38254e-08	NI	0.000555507	3:118050215:120050215	GLIPR1,KRR1,PHLDA1,OSBPL8,U6,BBS10
3	oar3_OAR3_116466256	124264717	A	G	0.033877	0.0122853	0.00212731	7.69237e-09	NI	0.00010495	3:123264717:125264717	PTPRQ,U6,MYF6,MYF6,MYF5,LIN7A
3	oar3_OAR3_116469807	124268344	G	A	0.0608532	0.00770053	0.00161975	1.99287e-06	NI	0.00852551	3:123268344:125268344	PTPRQ,U6,MYF6,MYF6,MYF5,LIN8A
3	oar3_OAR3_116502001	124300454	A	G	0.0501882	0.00795356	0.00180572	1.05959e-05	NI	0.0307245	3:123300454:125300454	PTPRQ,U6,MYF6,MYF6,MYF5,LIN9A
3	oar3_OAR3_116522541	124320943	A	G	0.0432873	0.00995796	0.00184863	7.17736e-08	NI	0.000603485	3:123320943:125320943	PTPRQ,U6,MYF6,MYF6,MYF5,LIN10A
3	oar3_OAR3_116531796	124330210	A	G	0.0432873	0.00995796	0.00184863	7.17736e-08	NI	0.000603485	3:123330210:125330210	PTPRQ,U6,MYF6,MYF6,MYF5,LIN11A
3	oar3_OAR3_144970325	155834776	A	G	0.0163112	0.0135601	0.00320217	2.28889e-05	NI	0.0483489	3:154834776:156834776	PDZRN4
3	oar3_OAR3_148676532	159829870	A	G	0.0414053	0.00852172	0.00198507	1.76341e-05	NI	0.041708	3:158829870:160829870	CPNE8,PTPRR,KCNMB4
3	oar3_OAR3_148736130	159888958	A	G	0.031995	0.0126822	0.00241252	1.46583e-07	NI	0.0010724	3:158888958:160888958	CPNE8,PTPRR,KCNMB4,CNOT2
3	oar3_OAR3_162145629	174060783	A	C	0.0244668	0.0157643	0.00260335	1.40086e-09	NI	2.52558e-05	3:173060783:175060783	OS9,B4GALNT1,ARHGEF25,DTX3,PIP4K2C,KIF5A,DCTN2,MBD6,DDIT3,MARS1,ARHGAP9,GLI1,INHBE,INHBC,R3HDM2,STAC3,NDUFA4L2,SHMT2,NXPH4,LRP1,SNORA62,STAT6,NAB2,NEMP1,MYO1A,TAC3,ZBTB39,GPR182,SDR9C7,HSD17B6,PRIM1
3	oar3_OAR3_162149331	174064401	G	A	0.0244668	0.0157643	0.00260335	1.40086e-09	NI	2.52558e-05	3:173064401:175064401	OS9,B4GALNT1,ARHGEF25,DTX3,PIP4K2C,KIF5A,DCTN2,MBD6,DDIT3,MARS1,ARHGAP9,GLI1,INHBE,INHBC,R3HDM2,STAC3,NDUFA4L2,SHMT2,NXPH4,LRP1,SNORA62,STAT6,NAB2,NEMP1,MYO1A,TAC3,ZBTB39,GPR182,SDR9C7,HSD17B6,PRIM1
3	oar3_OAR3_162183066	174097987	A	G	0.0238394	0.0160294	0.0026326	1.13753e-09	NI	2.29692e-05	3:173097987:175097987	OS9,B4GALNT1,ARHGEF25,DTX3,PIP4K2C,KIF5A,DCTN2,MBD6,DDIT3,MARS1,ARHGAP9,GLI1,INHBE,INHBC,R3HDM2,STAC3,NDUFA4L2,SHMT2,NXPH4,LRP1,SNORA62,STAT6,NAB2,NEMP1,MYO1A,TAC3,ZBTB39,GPR182,SDR9C7,HSD17B6,PRIM1,
3	oar3_OAR3_167504205	180170024	C	A	0.174404	0.00523507	0.00104314	5.20628e-07	NI	0.00298654	3:179170024:181170024	SLC25A3,SNORA53,IKBIP,APAF1,
3	oar3_OAR3_192304203	206567233	C	A	0.00752823	0.0240144	0.0049395	1.16373e-06	NI	0.00556424	3:205567233:207567233	ETNK1,C2CD5,ST8SIA1
3	s56244.1	215481577	A	G	0.0288582	0.0104479	0.00234321	8.24165e-06	NI	0.0258412	3:214481577:216481577	PDE6H,ARHGDIB,ERP27,MGP,C12orf60,SMCO3,H2AFJ,GUCY2C,PLBD1,ATF7IP,U6
3	oar3_OAR3_200178739	215506086	A	G	0.0144291	0.0139623	0.00319445	1.23799e-05	NI	0.0334521	3:214506086:216506086	PDE6H,ARHGDIB,ERP27,MGP,C12orf60,SMCO3,H2AFJ,GUCY2C,PLBD1,ATF7IP,U6
3	oar3_OAR3_205611089	221793006	A	G	0.00815558	0.0200519	0.00460729	1.34765e-05	NI	0.0353183	3:220793006:222793006	A2M,KLRG1,M6PR,PHC1,RIMKLB,MFAP5,AICDA,
3	s72073.1	231128840	A	G	0.0144291	0.0189378	0.0033599	1.73614e-08	NI	0.00020867	3:230128840:232128840	PICK1,SLC16A8,BAIAP2L2,PLA2G6,MAFF,TMEM184B,CSNK1E,KCNJ4,KDELR3,DDX17,DMC1,FAM227A,U6,CBY1,TOMM22,JOSD1,GTPBP1,SUN2,DNAL4,NPTXR,CBX6,APOBEC3Z1,APOBEC3Z3,APOBEC3Z3,CBX7,PDGFB,RPL3,SNORD83B,SNORD83A,SNORD43,SYNGR1
3	oar3_OAR3_215318131	232151736	A	G	0.00752823	0.0188201	0.00442153	2.07677e-05	NI	0.0457801	3:231151736:233151736	TAB1,MGAT3,MIEF1,ATF4,RPS19BP1,CACNA1I,ENTHD1,GRAP2,FAM83F,TNRC6B,ADSL,MRTFA
3	oar3_OAR3_220539749	237326182	A	G	0.0401506	0.00989917	0.00199181	6.69769e-07	NI	0.0034856	3:236326182:238326182	FBLN1,ATXN10,WNT7B,PPARA,CDPF1,PKDREJ,TTC38,TRMU,CELSR1,GRAMD4
3	oar3_OAR3_220927230	237682405	G	A	0.0520703	0.00756253	0.00174476	1.46134e-05	NI	0.0368846	3:236682405:238682405	WNT7B,PPARA,CDPF1,PKDREJ,TTC38,TRMU,CELSR1,GRAMD4,CERK,TBC1D22A
4	oar3_OAR4_16032414	18394947	G	A	0.0181932	0.0176222	0.00288196	9.67738e-10	NI	2.124e-05	4:17394947:19394947	UMAD1,GLCCI1,ICA1,NXPH1
4	oar3_OAR4_16561490	18923415	A	G	0.0457967	0.00849002	0.00197678	1.74797e-05	NI	0.041708	4:17923415:19923415	GLCCI1,ICA1,NXPH1
4	oar3_OAR4_16562312	18924235	C	A	0.0457967	0.00849002	0.00197678	1.74797e-05	NI	0.041708	4:17924235:19924235	ICA1,NXPH1
4	OAR4_16815214.1	18934778	A	G	0.0514429	0.00880285	0.00186929	2.48695e-06	NI	0.0101244	4:17934778:19934778	ICA1,NXPH1
4	oar3_OAR4_16574800	18936674	A	G	0.0514429	0.00883816	0.00186377	2.11516e-06	NI	0.00889786	4:17936674:19936674	ICA1,NXPH1
4	oar3_OAR4_18771834	21364204	C	A	0.0690088	0.00679609	0.00159946	2.14751e-05	NI	0.0469296	4:20364204:22364204	SNORA62,NDUFA4,PHF14
4	oar3_OAR4_24184493	27382618	G	A	0.0382685	0.00993625	0.00210771	2.42611e-06	NI	0.00995701	4:26382618:28382618	AGMO,MEOX2,
4	oar3_OAR4_24263908	27462291	A	G	0.0401506	0.0125956	0.00206646	1.09263e-09	NI	2.29692e-05	4:26462291:28462291	AGMO,MEOX2,
4	oar3_OAR4_24786967	28029782	G	A	0.0144291	0.01427	0.00328829	1.42708e-05	NI	0.0362009	4:27029782:29029782	SOSTDC1,LRRC72
4	oar3_OAR4_53717455	60236436	A	G	0.00878294	0.0182447	0.00414817	1.09128e-05	NI	0.0309485	4:59236436:61236436	MDFIC,U4,FOXP2
4	oar3_OAR4_55611037	62365440	A	G	0.00690088	0.0220009	0.00485829	5.93951e-06	NI	0.0203966	4:61365440:63365440	SMIM30,GPR85,BMT2,TMEM168,LSMEM1,IFRD1,ZNF277
4	oar3_OAR4_60308286	66920874	A	G	0.0558344	0.00729218	0.00169877	1.76579e-05	NI	0.041708	4:65920874:67920874	ELMO1,AOAH,U6
4	oar3_OAR4_60308604	66921192	A	G	0.0558344	0.00729218	0.00169877	1.76579e-05	NI	0.041708	4:65921192:67921192	ELMO1,AOAH,U6
4	oar3_OAR4_65305491	72121597	A	G	0.023212	0.0168432	0.00266355	2.55568e-10	NI	7.58894e-06	4:71121597:73121597	NEUROD6,ADCYAP1R1,GHRHR,AQP1,MINDY4,CRHR2,GARS1,GGCT
4	oar3_OAR4_65916509	72732313	A	G	0.0207026	0.0154722	0.00270657	1.0871e-08	NI	0.000144414	4:71732313:73732313	MINDY4,CRHR2,GARS1,GGCT,NOD1,ZNRF2,U6,MTURN,PLEKHA8,FKBP14,SCRN1,WIPF3
4	oar3_OAR4_65961986	72777800	A	G	0.0395232	0.0105908	0.00212827	6.48215e-07	NI	0.00344444	4:71777800:73777800	MINDY4,CRHR2,GARS1,GGCT,NOD1,ZNRF2,U6,MTURN,PLEKHA8,FKBP14,SCRN1,WIPF3
4	s48142.1	75161707	G	A	0.00564617	0.0251435	0.0051204	9.08627e-07	NI	0.00449686	4:74161707:76161707	JAZF1,TAX1BP1,
4	oar3_OAR4_68327184	75216714	G	A	0.00564617	0.0249129	0.0051427	1.27048e-06	NI	0.00583041	4:74216714:76216714	JAZF1,TAX1BP1,EVX1
4	oar3_OAR4_68369786	75260004	A	G	0.00564617	0.0249129	0.0051427	1.27048e-06	NI	0.00583041	4:74260004:76260004	JAZF1,TAX1BP1,EVX1,HOXA13,HOXA11,MIR196B,HOXA9
4	oar3_OAR4_68379288	75269426	G	A	0.00564617	0.0249129	0.0051427	1.27048e-06	NI	0.00583041	4:74269426:76269426	JAZF1,TAX1BP1,EVX1,HOXA13,HOXA11,MIR196B,HOXA9,HOXA7
4	oar3_OAR4_99616222	108556807	A	G	0.0696361	0.00704364	0.00161982	1.3713e-05	NI	0.0353183	4:107556807:109556807	NUP205,STMP1,SLC13A4,FAM180A,MTPN
4	oar3_OAR4_99629386	108570114	A	G	0.0696361	0.00704364	0.00161982	1.3713e-05	NI	0.0353183	4:107570114:109570114	NUP205,STMP1,SLC13A4,FAM180A,MTPN
4	s50871.1	114629044	A	G	0.0269762	0.0141801	0.00244181	6.35225e-09	NI	8.97501e-05	4:113629044:115629044	MGAM,MGAM2,PRSS58,TRBV3-1,TRBV19,TRBV24-1,TRBV27,TRBV30,EPHB6,TRPV6,TRPV5,
4	oar3_OAR4_119142316	129943362	A	G	0.0263488	0.0108582	0.00249577	1.35744e-05	NI	0.0353183	4:128943362:130943362	NCAPG2,ESYT2,DYNC2I1,VIPR2,
5	oar3_OAR5_42877771	47580668	A	G	0.0131744	0.0150338	0.00347775	1.54026e-05	NI	0.038302	5:46580668:48580668	FSTL4,C5orf15,VDAC1,VDAC1,TCF7,CDKL3,UBE2B,CDKN2AIPNL
5	oar3_OAR5_42886589	47589546	A	G	0.0131744	0.0150338	0.00347775	1.54026e-05	NI	0.038302	5:46589546:48589546	FSTL4,C5orf15,VDAC1,VDAC1,TCF7,CDKL3,UBE2B,CDKN2AIPNL
5	oar3_OAR5_42906383	47608885	A	G	0.0131744	0.0150338	0.00347775	1.54026e-05	NI	0.038302	5:46608885:48608885	FSTL4,C5orf15,VDAC1,VDAC1,TCF7,CDKL3,UBE2B,CDKN2AIPNL
5	oar3_OAR5_42933877	47636351	A	G	0.0112923	0.0166263	0.00380219	1.22659e-05	NI	0.0334521	5:46636351:48636351	FSTL4,C5orf15,VDAC1,VDAC1,TCF7,CDKL3,UBE2B,CDKN2AIPNL,JADE2
5	oar3_OAR5_44366883	49197646	G	A	0.0326223	0.00981081	0.00224068	1.195e-05	NI	0.0334521	5:48197646:50197646	H2AFY,TIFAB,NEUROG1,CXCL14,SLC25A48,IL9,LECT2,TGFBI
5	oar3_OAR5_62438357	67614950	A	G	0.0263488	0.0122397	0.00266554	4.39347e-06	NI	0.0160713	5:66614950:68614950	GRIA1,FAM114A2,U6,MFAP3,
5	oar3_OAR5_61288335	69103192	A	G	0.00878294	0.0234898	0.00429342	4.47187e-08	NI	0.000396039	5:68103192:70103192	LARP1,CNOT8,GEMIN5,MRPL22,U6,U2
5	oar3_OAR5_68154336	73751085	A	G	0.0207026	0.0141851	0.00284764	6.3144e-07	NI	0.00339811	5:72751085:74751085	EBF1,RNF145,UBLCP1,IL12B,U4
5	oar3_OAR5_68193624	73790590	A	G	0.00376412	0.0507622	0.00679755	8.16e-14	NI	8.23842e-09	5:72790590:74790590	EBF1,RNF145,UBLCP1,IL12B,U4
5	oar3_OAR5_84935063	92392146	A	G	0.16123	0.00452432	0.00106086	2.00114e-05	NI	0.0446985	5:91392146:93392146	TMEM161B
5	oar3_OAR5_102454097	111857306	A	G	0.0100376	0.0188144	0.0040517	3.42419e-06	NI	0.0127255	5:110857306:112857306
5	oar3_OAR5_104924690	114558592	G	A	0.0721455	0.00859854	0.00153301	2.03578e-08	NI	0.000233562	5:113558592:115558592	FER
6	oar3_OAR6_24748425	28374576	G	A	0.0112923	0.0186116	0.00367224	4.01614e-07	NI	0.0024724	6:27374576:29374576	EMCN,U1,DDIT4L,H2AZ1,DNAJB14,LAMTOR3,DAPP1,C4orf54,TRMT10A,C4orf17
6	oar3_OAR6_92064904	102264785	A	G	0.0138018	0.0183074	0.00329568	2.77653e-08	NI	0.000298214	6:101264785:103264785	CCNI,CCNG2,CNOT6L,U6,FRAS1
6	s34802.1	124415053	A	G	0.00690088	0.0309653	0.00506082	9.4386e-10	NI	2.124e-05	6:123415053:125415053	LDB2,U6,QDPR,CLRN2
6	oar3_OAR6_111765015	124419334	G	A	0.0238394	0.0115373	0.00270212	1.95733e-05	NI	0.0441103	6:123419334:125419334	LDB2,U6,QDPR,CLRN2
7	oar3_OAR7_10479556	11572933	C	A	0.0131744	0.0159842	0.00350192	5.0092e-06	NI	0.0179567	7:10572933:12572933	JMY,HOMER1,TENT2,CMYA5,SNORA72,MTX3,THBS4,SERINC5
7	oar3_OAR7_16393044	17815206	G	A	0.00627353	0.0412736	0.00456033	1.42215e-19	NI	7.17908e-14	7:16815206:18815206	GLCE,KIF23,RPLP1,TLE3
7	oar3_OAR7_32486416	35462317	A	G	0.0194479	0.0189559	0.00300686	2.89653e-10	NI	8.12324e-06	7:34462317:36462317	THBS1,GPR176,EIF2AK4,U6,BMF,BUB1B,PAK6,ANKRD63,PLCB2,INAFM2
7	oar3_OAR7_43293169	47280595	A	G	0.023212	0.0129268	0.00254554	3.80946e-07	NI	0.00240379	7:46280595:48280595	CSNK1G1,PPIB,SNX22,SNX1,DAPK2,U6,HERC1,FBXL22,USP3,APH1B
7	oar3_OAR7_44798209	48776644	A	G	0.0382685	0.00929318	0.00210374	9.98682e-06	NI	0.0296553	7:47776644:49776644	TLN2,U6,VPS13C
7	oar3_OAR7_52523961	57069826	C	A	0.0595985	0.00738243	0.00171487	1.67028e-05	NI	0.04113	7:56069826:58069826	RAB27A,RSL24D1,UNC13C
7	oar3_OAR7_64004970	69234554	A	G	0.0225847	0.0164444	0.00243661	1.48999e-11	NI	9.40193e-07	7:68234554:70234554	CDKN3,CNIH1,GMFB,CGRRF1,SAMD4A,GCH1,WDHD1,SOCS4,MAPK1IP1L,
7	OAR7_70071978.1	69239415	A	G	0.0577164	0.00798595	0.00168875	2.25729e-06	NI	0.00934009	7:68239415:70239415	CDKN3,CNIH1,GMFB,CGRRF1,SAMD4A,GCH1,WDHD1,SOCS4,MAPK1IP1L,
7	oar3_OAR7_78436219	85062376	A	G	0.023212	0.0148007	0.00290499	3.48879e-07	NI	0.00222931	7:84062376:86062376	EXD2,GALNT16,SLC39A9,PLEKHD1,CCDC177,U6,SUSD6,SLC10A1,SMOC1,SLC8A3,
7	oar3_OAR7_97583990	105037506	A	G	0.0250941	0.0136644	0.00257612	1.13149e-07	NI	0.000865427	7:104037506:106037506	PTPN21,EML5,TTC8,FOXN3
8	oar3_OAR8_6598103	7636926	C	A	0.0112923	0.0176412	0.00368307	1.66928e-06	NI	0.00739685	8:6636926:8636926	U6,SH3BGRL2,ELOVL4,TTK
8	oar3_OAR8_14688006	16436245	A	G	0.0244668	0.015474	0.00249836	5.87798e-10	NI	1.48362e-05	8:15436245:17436245	NKAIN2,TRDN
8	oar3_OAR8_22006725	24511819	G	A	0.0388959	0.0107099	0.0020486	1.71423e-07	NI	0.00123622	8:23511819:25511819	NT5DC1,COL10A1,FRK,
8	oar3_OAR8_47319851	53106462	G	A	0.00690088	0.0242809	0.00455489	9.78252e-08	NI	0.000783852	8:52106462:54106462	MAP3K7,BACH2,GJA10,CASP8AP2,U7,LYRM2,LYRM2,ANKRD6
8	oar3_OAR8_49774443	55567263	G	A	0.0652447	0.00708937	0.00162128	1.22717e-05	NI	0.0334521	8:54567263:56567263	AKIRIN2,ORC3,RARS2,SLC35A1,CFAP206,C6orf163,SMIM8,SMIM8,GJB7,ZNF292,CGA,U6,HTR1E
9	oar3_OAR9_2696327	2540064	G	A	0.010665	0.0177422	0.0038206	3.42025e-06	NI	0.0127255	9:1540064:3540064	MIR30A,MIR30C2,OGFRL1
9	oar3_OAR9_17339749	18734133	A	G	0.0483061	0.00831224	0.00185255	7.22576e-06	NI	0.0235388	9:17734133:19734133	COL22A1,U6,FAM135B,
9	oar3_OAR9_25262641	27136449	A	G	0.0188206	0.0128889	0.00303693	2.19524e-05	NI	0.0473576	9:26136449:28136449	MYC
9	oar3_OAR9_28401346	30857513	A	G	0.0175659	0.0150594	0.00313895	1.6059e-06	NI	0.00723809	9:29857513:31857513	NSMCE2,WASHC5,SQLE,ZNF572,MTSS1,NDUFB9,TATDN1,RNF139,TRMT12,TMEM65,FER1L6
9	oar3_OAR9_37483306	40387373	A	G	0.138645	0.00522679	0.00116491	7.22756e-06	NI	0.0235388	9:39387373:41387373	FAM110B,UBXN2B,CYP7A1,SDCBP,TOX
11	oar3_OAR11_55845466	6393325	A	G	0.00878294	0.0177778	0.00414534	1.79791e-05	NI	0.0420182	11:5393325:7393325	TTYH2,DNAI2,KIF19,BTBD17,GPR142,GPRC5C,CD300LB,CD300H,RAB37,NHERF1,TMEM104,GRIN2C,FDXR,FADS6,USH1G,OTOP3,HID1,CDR2L,MRPL58,ATP5PD,KCTD2
11	oar3_OAR11_55836804	6401987	A	G	0.00878294	0.0177778	0.00414534	1.79791e-05	NI	0.0420182	11:5401987:7401987	TTYH2,DNAI2,KIF19,BTBD17,GPR142,GPRC5C,CD300LB,CD300H,RAB37,NHERF1,TMEM104,GRIN2C,FDXR,FADS6,USH1G,OTOP3,HID1,CDR2L,MRPL58,ATP5PD,KCTD2,
11	oar3_OAR11_55548936	6734191	A	G	0.0526976	0.00807237	0.00185233	1.31289e-05	NI	0.0348818	11:5734191:7734191	GPRC5C,CD300LB,CD300H,RAB37,NHERF1,TMEM104,GRIN2C,FDXR,FADS6,USH1G,OTOP3,HID1,CDR2L,MRPL58,ATP5PD,KCTD2,SLC16A5,ARMC7,NT5C,JPT1,NUP85,GGA3,MRPS7,MIF4GD,SLC25A19,U6,GRB2,GRB2,TMEM94,CASKIN2
11	oar3_OAR11_55545688	6737540	A	G	0.0181932	0.0234265	0.00289587	5.98484e-16	NI	1.00706e-10	11:5737540:7737540	GPRC5C,CD300LB,CD300H,RAB37,NHERF1,TMEM104,GRIN2C,FDXR,FADS6,USH1G,OTOP3,HID1,CDR2L,MRPL58,ATP5PD,KCTD2,SLC16A5,ARMC7,NT5C,JPT1,NUP85,GGA3,MRPS7,MIF4GD,SLC25A19,U6,GRB2,GRB2,TMEM94,CASKIN2
11	oar3_OAR11_51733805	10531038	G	A	0.0244668	0.0112597	0.00255972	1.08848e-05	NI	0.0309485	11:9531038:11531038	RBFOX3,ENPP7,CBX2,CBX8,CBX4,TBC1D16,CCDC40,GAA,EIF4A3,Metazoa_SRP,CARD14,SGSH,SLC26A11,RNF213,ENDOV
11	oar3_OAR11_51723368	10540855	G	A	0.0244668	0.0112597	0.00255972	1.08848e-05	NI	0.0309485	11:9540855:11540855	RBFOX3,ENPP7,CBX2,CBX8,CBX4,TBC1D16,CCDC40,GAA,EIF4A3,Metazoa_SRP,CARD14,SGSH,SLC26A11,RNF213,ENDOV
11	oar3_OAR11_51711089	10553144	G	A	0.0238394	0.0120047	0.00258537	3.4284e-06	NI	0.0127255	11:9553144:11553144	RBFOX3,ENPP7,CBX2,CBX8,CBX4,TBC1D16,CCDC40,GAA,EIF4A3,Metazoa_SRP,CARD14,SGSH,SLC26A11,RNF213,ENDOV
11	oar3_OAR11_51426967	10836144	A	G	0.031995	0.0110914	0.00238778	3.4e-06	NI	0.0127255	11:9836144:11836144	ENPP7,CBX2,CBX8,CBX4,TBC1D16,CCDC40,GAA,EIF4A3,Metazoa_SRP,CARD14,SGSH,SLC26A11,RNF213,ENDOV,NPTX1,RPTOR
11	oar3_OAR11_40521462	22239813	G	A	0.00250941	0.0645142	0.00774186	7.87145e-17	NI	1.98677e-11	11:21239813:23239813	KRTAP4.3,KRTAP1-1,KRTAP1-3,KAP3.2,BIIIB4,KRT40,KRT39,KRT23,KRT20,KRT12,KRT10,KRT28,KRT27,KRT26,KRT25,KRT24,KRT222,SMARCE1,CCR7,TNS4,IGFBP4,TOP2A,RARA,CDC6,WIPF2,RAPGEFL1,CASC3
11	oar3_OAR11_35507292	27355200	A	G	0.0163112	0.0185912	0.0031421	3.2824e-09	NI	5.17804e-05	11:26355200:28355200	COL1A1,TMEM92,XYLT2,MRPL27,EME1,LRRC59,ACSF2,CHAD,RSAD1,MYCBPAP,LUC7L3,EPN3,SPATA20,CACNA1G,ABCC3,ANKRD40,ANKRD40CL,WFIKKN2,TOB1,SPAG9,NME1,NME2,MBTD1,UTP18
11	oar3_OAR11_29694715	33311689	A	G	0.0614806	0.00824655	0.00165789	6.55414e-07	NI	0.00344642	11:32311689:34311689	SHISA6,PIRT,TMEM238L,RPL17,RPL17,TMEM220,ADPRM,
11	oar3_OAR11_28679643	34312477	C	A	0.00878294	0.0194479	0.00433671	7.3091e-06	NI	0.0236517	11:33312477:35312477	MYH3,MYH2,MYH4,MYH8,GAS7,RCVRN,GLP2R,GSG1L2,DHRS7C,USP43,CFAP52,NTN1
11	oar3_OAR11_20312352	42693520	C	A	0.0131744	0.0210894	0.0033013	1.67844e-10	NI	6.05204e-06	11:41693520:43693520	EFCAB5,SSH2,U6,CORO6,ANKRD13B,GIT1,TP53I13,ABHD15,TAOK1,CRYBA1,SNORA72,MYO18A,PIPOX,SEZ6,PHF12,DHRS13,FLOT2,MIR451A,ERAL1,FAM222B
11	oar3_OAR11_18225165	45019500	A	G	0.0181932	0.0156039	0.00300858	2.14318e-07	NI	0.00150262	11:44019500:46019500	KSR1,WSB1,NF1,OMG,EVI2B,EVI2A,RAB11FIP4,MIR193A,MIR365B,SNORA70,UTP6,SUZ12,CRLF3
11	oar3_OAR18_17626389	55192864	A	G	0.00690088	0.028591	0.00507188	1.72873e-08	NI	0.00020867	11:54192864:56192864	MPO,LPO,U1,U6,MKS1,
11	oar3_OAR11_7488734	59408542	A	G	0.0796738	0.00740135	0.00147954	5.66003e-07	NI	0.00317468	11:58408542:60408542	MSI2,AKAP1,SCPEP1,COIL,TRIM25,DGKE
11	oar3_OAR11_7487699	59409577	A	G	0.107905	0.00646434	0.00128603	4.99259e-07	NI	0.00289688	11:58409577:60409577	MSI2,AKAP1,SCPEP1,COIL,TRIM25,DGKE
12	oar3_OAR12_39237236	44465955	G	A	0.0294856	0.0118721	0.00229978	2.43996e-07	NI	0.00162066	12:43465955:45465955	TNFSF18,TNFSF4,U6,DHRS3,VPS13D,SNORA59A,TNFRSF1B,TNFRSF8
12	oar3_OAR12_55977110	62116721	C	A	0.0138018	0.0203136	0.00323027	3.20511e-10	NI	8.51556e-06	12:61116721:63116721	PAPPA2,ASTN1
12	oar3_OAR12_55980514	62120119	G	C	0.0131744	0.0213461	0.00330145	1.00855e-10	NI	3.91632e-06	12:61120119:63120119	PAPPA2,ASTN1
13	oar3_OAR13_4893812	5355677	C	A	0.0100376	0.0179215	0.00421403	2.11092e-05	NI	0.0463306	13:4355677:6355677	BTBD3,SNORA70
13	oar3_OAR13_29036499	31173711	A	C	0.0112923	0.0162619	0.00369294	1.06512e-05	NI	0.0307245	13:30173711:32173711	HSPA14,SNORD22,SUV39H2,DCLRE1C,MEIG1,ACBD7,RPP38,NMT2,FAM171A1,U6
13	oar3_OAR13_29039200	31176418	G	A	0.0112923	0.0162619	0.00369294	1.06512e-05	NI	0.0307245	13:30176418:32176418	HSPA14,SNORD22,SUV39H2,DCLRE1C,MEIG1,ACBD7,RPP38,NMT2,FAM171A1,U6
13	oar3_OAR13_29701709	31546754	G	A	0.0451694	0.00852272	0.00189924	7.20856e-06	NI	0.0235388	13:30546754:32546754	FAM171A1,U6,PTER,C1QL3,RSU1
13	oar3_OAR13_50954277	53683384	A	G	0.033877	0.0099705	0.00225518	9.81783e-06	NI	0.0295005	13:52683384:54683384	RNF24,PANK2,MIR103A2,AP5S1,ADISSP,HSPA12B,SIGLEC1,GFRA4,ATRN,DNAAF9,ITPA,DDRGK1,LZTS3,FASTKD5,UBOX5
13	oar3_OAR13_61570982	64595664	A	G	0.00439147	0.0330878	0.00629031	1.43965e-07	NI	0.00106874	13:63595664:65595664	KIF3B,NOL4L,COMMD7,DNMT3B,EFCAB8,SUN5,BPIFB6,BPIFB3,BPIFB4,U6
13	oar3_OAR13_62357899	65657910	A	G	0.0194479	0.0145883	0.00305649	1.81592e-06	NI	0.00790246	13:64657910:66657910	BPIFA3,BPIFA1,CDK5RAP1,SNTA1,NECAB3,E2F1,PXMP4,ZNF341,CHMP4B,RALY
13	oar3_OAR13_67419897	70629133	A	C	0.0100376	0.017316	0.00406649	2.06054e-05	NI	0.0456215	13:69629133:71629133	SNORA71,RALGAPB,ADIG,SLC32A1,ACTR5,PPP1R16B,FAM83D,DHX35
13	oar3_OAR13_67421376	70630612	A	C	0.0100376	0.017316	0.00406649	2.06054e-05	NI	0.0456215	13:69630612:71630612	SNORA71,RALGAPB,ADIG,SLC32A1,ACTR5,PPP1R16B,FAM83D,DHX35
14	oar3_OAR14_6102326	6904819	G	A	0.010665	0.0184116	0.00403398	5.01558e-06	NI	0.0179567	14:5904819:7904819	MAF
14	oar3_OAR14_58119745	64990292	G	A	0.0696361	0.00676744	0.00154841	1.2392e-05	NI	0.0334521	14:63990292:65990292	ZNF331,U6,MIR371A,NLRP12,
14	oar3_OAR14_58119765	64990312	G	A	0.0683814	0.00693271	0.00156174	9.03432e-06	NI	0.0277661	14:63990312:65990312	ZNF331,U6,MIR371A,NLRP12,
14	oar3_OAR14_61487526	69652951	G	A	0.00941029	0.0206512	0.00414604	6.32763e-07	NI	0.00339811	14:68652951:70652951	U6,ZNF264,ZNF304,ZNF772,ZNF773,SNORA62,
15	oar3_OAR15_25980358	29049187	G	A	0.0395232	0.011616	0.00206905	1.97474e-08	NI	0.000231828	15:28049187:30049187	CADM1,
15	oar3_OAR15_28228681	31551867	G	A	0.0276035	0.0122388	0.00239671	3.28204e-07	NI	0.00215168	15:30551867:32551867	DSCAML1,FXYD2,FXYD6,TMPRSS13,IL10RA,SMIM35,TMPRSS4,SCN4B,SCN2B,JAML,MPZL3,MPZL2,CD3E,CD3D,CD3G,UBE4A,KMT2A,SNORA70,TTC36,TMEM25,IFT46,ARCN1
15	oar3_OAR15_29961856	33242005	A	G	0.0370138	0.00930803	0.00219592	2.24731e-05	NI	0.0480701	15:32242005:34242005	USP2,THY1,NECTIN1,TRIM29,OAF,POU2F3,TLCD5,ARHGEF12
15	s56127.1	33242665	A	G	0.0370138	0.00930803	0.00219592	2.24731e-05	NI	0.0480701	15:32242665:34242665	USP2,THY1,NECTIN1,TRIM29,OAF,POU2F3,TLCD5,ARHGEF12
16	oar3_OAR16_4289745	4531200	A	G	0.0207026	0.0146989	0.00267327	3.83043e-08	NI	0.000364834	16:3531200:5531200	STK10,EFCAB9,UBTD2,U6,SH3PXD2B,NEURL1B,DUSP1,ERGIC1,RPL26L1,ATP6V0E1
16	oar3_OAR16_4327318	4568825	G	A	0.0721455	0.00636329	0.00145585	1.23769e-05	NI	0.0334521	16:3568825:5568825	STK10,EFCAB9,UBTD2,U6,SH3PXD2B,NEURL1B,DUSP1,ERGIC1,RPL26L1,ATP6V0E1,CREBRF
16	oar3_OAR16_4327928	4569436	G	A	0.0721455	0.00636329	0.00145585	1.23769e-05	NI	0.0334521	16:3569436:5569436	STK10,EFCAB9,UBTD2,U6,SH3PXD2B,NEURL1B,DUSP1,ERGIC1,RPL26L1,ATP6V0E1,CREBRF
16	s41238.1	4756156	G	A	0.140527	0.00491123	0.00112903	1.36175e-05	NI	0.0353183	16:3756156:5756156	EFCAB9,UBTD2,U6,SH3PXD2B,NEURL1B,DUSP1,ERGIC1,RPL26L1,ATP6V0E1,CREBRF,BNIP1,NKX2-5
16	oar3_OAR16_12367326	12812558	A	C	0.0257215	0.0126845	0.00271912	3.0873e-06	NI	0.0121757	16:11812558:13812558	U6,CD180,MAST4
16	oar3_OAR16_12406900	12850713	A	G	0.0250941	0.0125007	0.00263933	2.17655e-06	NI	0.00908044	16:11850713:13850713	CD180,MAST4
16	oar3_OAR16_12421861	12865779	A	G	0.0690088	0.00710128	0.00160906	1.018e-05	NI	0.0298774	16:11865779:13865779	CD180,MAST4
16	oar3_OAR16_12423215	12867149	A	G	0.0690088	0.00710128	0.00160906	1.018e-05	NI	0.0298774	16:11867149:13867149	CD180,MAST4
16	oar3_OAR16_20194562	21389768	A	G	0.0401506	0.0127272	0.00210662	1.52668e-09	NI	2.6575e-05	16:20389768:22389768	PDE4D,U6,RAB3C
16	oar3_OAR16_38879053	41151345	C	A	0.0313676	0.0102949	0.00221558	3.37419e-06	NI	0.0127255	16:40151345:42151345	SPEF2,PRLR,AGXT2,DNAJC21,BRIX1,RAD1,TTC23L,RAI14
16	s33178.1	41171893	A	G	0.0282309	0.0117712	0.00227638	2.32798e-07	NI	0.00158711	16:40171893:42171893	SPEF2,PRLR,AGXT2,DNAJC21,BRIX1,RAD1,TTC23L,RAI14
16	oar3_OAR16_40414546	42691161	A	G	0.0332497	0.0107358	0.00224576	1.74885e-06	NI	0.00767677	16:41691161:43691161	ADAMTS12,TARS
17	oar3_OAR17_1250247	1832132	A	G	0.0181932	0.0137231	0.00314375	1.27007e-05	NI	0.0341031	17:832132:2832132	U2,TLL1
17	oar3_OAR17_12372639	13935841	G	A	0.0276035	0.0110902	0.00238788	3.41116e-06	NI	0.0127255	17:12935841:14935841	ZNF827,C4orf51,MMAA,SMAD1,OTUD4
17	oar3_OAR17_19587370	21438740	A	G	0.2133	0.00450882	0.000994349	5.77559e-06	NI	0.0199695	17:20438740:22438740	SLC7A11,U1,PCDH18
17	oar3_OAR17_19591303	21442672	G	A	0.2133	0.00450882	0.000994349	5.77559e-06	NI	0.0199695	17:20442672:22442672	SLC7A11,U1,PCDH18
17	OAR17_24882089.1	24902784	C	A	0.0828105	0.00786564	0.00146098	7.29244e-08	NI	0.000603485	17:23902784:25902784	NA
17	oar3_OAR17_51806603	61201501	A	G	0.02133	0.012128	0.00282079	1.71177e-05	NI	0.041708	17:60201501:62201501	CCDC92,DNAH10,ATP6V0A2,GTF2H3,EIF2B1,DDX55,RILPL1,SNRNP35,RILPL2,U6,KMT5A,SBNO1,CDK2AP1,MTRFR,MPHOSPH9,PITPNM2,ARL6IP4,OGFOD2,ABCB9,VPS37B,HIP1R,CCDC62
18	oar3_OAR18_445777	596206	C	A	0.0376412	0.00939025	0.00201935	3.3173e-06	NI	0.0127255	18:0:1596206	MAGEL2,NDN
18	oar3_OAR18_13713815	14726625	A	G	0.0501882	0.00887502	0.00179472	7.61131e-07	NI	0.00384223	18:13726625:15726625	CHD2,FAM174B,ST8SIA2,SLCO3A1
18	oar3_OAR18_43544758	43392042	A	C	0.0257215	0.0156092	0.00259782	1.87155e-09	NI	3.14923e-05	18:42392042:44392042	NPAS3,EGLN3,U6,U1,SNX6,U3,CFL2,BAZ1A
18	oar3_OAR18_43564399	43411663	G	A	0.0225847	0.0181273	0.00273281	3.28515e-11	NI	1.65836e-06	18:42411663:44411663	NPAS3,EGLN3,U6,U1,SNX6,U3,CFL2,BAZ1A
18	oar3_OAR18_43584124	43431398	G	A	0.023212	0.0176313	0.00269077	5.65813e-11	NI	2.38021e-06	18:42431398:44431398	NPAS3,EGLN3,U6,U1,SNX6,U3,CFL2,BAZ1A
18	oar3_OAR18_43592848	43440366	G	A	0.0200753	0.0197068	0.00289817	1.04818e-11	NI	7.55895e-07	18:42440366:44440366	NPAS3,EGLN3,U6,U1,SNX6,U3,CFL2,BAZ1A
19	oar3_OAR19_8149386	8823203	C	A	0.0244668	0.0124608	0.00266063	2.82151e-06	NI	0.0112151	19:7823203:9823203	CLASP2,PDCD6IP,U6,
19	oar3_OAR19_9917507	10594077	G	A	0.031995	0.0109091	0.00229791	2.0606e-06	NI	0.00874119	19:9594077:11594077	ARPP21,MIR128-2,U6,STAC,LRRFIP2,MLH1
19	oar3_OAR19_9936297	10612943	C	A	0.0288582	0.0116999	0.00237003	7.95062e-07	NI	0.00397377	19:9612943:11612943	ARPP21,MIR128-2,U6,STAC,LRRFIP2,MLH1,
19	oar3_OAR19_13684582	14348675	A	C	0.0407779	0.00962992	0.00194359	7.24367e-07	NI	0.00369358	19:13348675:15348675	ENTPD3,RPL14,U6,CTNNB1,ULK4
19	oar3_OAR19_13744289	14408817	A	G	0.146801	0.00556951	0.00114781	1.22043e-06	NI	0.00575775	19:13408817:15408817	U6,CTNNB1,ULK4
19	oar3_OAR19_18405546	19577984	A	G	0.0144291	0.0159109	0.00354171	7.04194e-06	NI	0.0233869	19:18577984:20577984	GRM7
19	oar3_OAR19_27962233	29260735	A	G	0.00815558	0.0193341	0.0042597	5.65671e-06	NI	0.0198301	19:28260735:30260735	PDZRN3
19	oar3_OAR19_28636548	29937051	C	A	0.0307403	0.00980379	0.00229226	1.89498e-05	NI	0.0436802	19:28937051:30937051	PDZRN3,PPP4R2,GXYLT2,SHQ1
19	oar3_OAR19_28644082	29944687	G	A	0.0307403	0.00980379	0.00229226	1.89498e-05	NI	0.0436802	19:28944687:30944687	PDZRN3,PPP4R2,GXYLT2,SHQ1
19	oar3_OAR19_32608708	34179794	A	G	0.0621079	0.00748846	0.00174462	1.76811e-05	NI	0.041708	19:33179794:35179794	FRMD4B,U6,LMOD3,ARL6IP5,UBA3,TMF1,EOGT,TAFA1
19	oar3_OAR19_33803439	35513522	A	G	0.0345044	0.0101218	0.00222985	5.64619e-06	NI	0.0198301	19:34513522:36513522	TAFA1,SUCLG2,
19	oar3_OAR19_35320328	37125273	C	A	0.0163112	0.018874	0.00316559	2.48798e-09	NI	4.05143e-05	19:36125273:38125273	LRIG1,SLC25A26,U6,MAGI1
19	oar3_OAR19_59809791	61828033	C	A	0.0163112	0.0139055	0.00317161	1.16327e-05	NI	0.0328058	19:60828033:62828033	EEFSEC,RUVBL1,SEC61A1,KBTBD12,MGLL,PODXL2,MCM2,TPRA1,U6,PLXNA1
21	oar3_OAR21_3267978	4249877	A	G	0.0407779	0.0108201	0.00204223	1.16954e-07	NI	0.000881179	21:3249877:5249877
21	oar3_OAR21_3302892	4292888	A	C	0.0156838	0.0141623	0.00317037	7.92977e-06	NI	0.0250187	21:3292888:5292888
21	oar3_OAR21_31074828	32912892	A	G	0.0464241	0.00817024	0.00191299	1.94664e-05	NI	0.0441103	21:31912892:33912892	ETS1,FLI1,KCNJ1,KCNJ5,ARHGAP32
21	oar3_OAR21_31076946	32915011	A	G	0.0464241	0.00817024	0.00191299	1.94664e-05	NI	0.0441103	21:31915011:33915011	ETS1,FLI1,KCNJ1,KCNJ5,ARHGAP32
21	oar3_OAR21_35477833	37339398	A	C	0.0288582	0.0108223	0.00241977	7.73318e-06	NI	0.0248133	21:36339398:38339398	TMEM45B,NFRKB,PRDM10,APLP2,ST14,ZBTB44,ADAMTS15
21	s64749.1	51480264	A	G	0.0225847	0.0112256	0.00260027	1.58094e-05	NI	0.0391209	21:50480264:52480264	TRPM5,TSSC4,CD81,ASCL2,TH,INS,IGF2,PRR33,TNNI2,CTSD,IFITM10,DUSP8,MOB2,BRSK2
22	oar3_OAR22_14119008	16458316	A	G	0.0483061	0.00852304	0.00194838	1.2175e-05	NI	0.0334521	22:15458316:17458316	KIF11,HHEX,EXOC6,CYP26C1,CYP26A1,MYOF,CEP55,FFAR4,RBP4,PDE6C
22	oar3_OAR22_19320699	22790357	G	A	0.0294856	0.0133463	0.00227832	4.68638e-09	NI	6.95796e-05	22:21790357:23790357	HPSE2,CNNM1,GOT1,NKX2-3,SLC25A28,ENTPD7
22	oar3_OAR22_19344859	22814303	A	G	0.0294856	0.0133463	0.00227832	4.68638e-09	NI	6.95796e-05	22:21814303:23814303	HPSE2,CNNM1,GOT1,NKX2-3,SLC25A28,ENTPD7
22	oar3_OAR22_45904140	50461669	A	G	0.00627353	0.022041	0.00492919	7.76637e-06	NI	0.0248133	22:49461669:51461669	DOCK1,NPS,FOXI2,CLRN3
24	oar3_OAR24_1321733	1292351	A	G	0.0370138	0.00993574	0.00203355	1.02952e-06	NI	0.00499718	24:292351:2292351	SSTR5,C1QTNF8,TEKT4,CACNA1H,TPSB2,UBE2I,BAIAP3,TSR3,UNKL,UQCC4,PERCC1,CCDC154,CLCN7,PTX4,TELO2,IFT140,TMEM204,CRAMP1,JPT2,MAPK8IP3,NME3,MRPS34,EME2,SPSB3,NUBP2,IGFALS,HAGH,FAHD1,HS3ST6,MSRB1,RPL3L,NDUFB10,SNORA64,RNF151,TBL3,NOXO1,GFER,SYNGR3,ZNF598,NHERF2,NTHL1,TSC2,RAB26,SNORD60,TRAF7,CASKIN1,MLST8,BRICD5,PGP,E4F1,DNASE1L2,ECI1,RNPS1,ABCA3
24	oar3_OAR24_1374695	1343888	A	G	0.0307403	0.00945352	0.00220097	1.74574e-05	NI	0.041708	24:343888:2343888	TEKT4,CACNA1H,TPSB2,UBE2I,BAIAP3,TSR3,UNKL,UQCC4,PERCC1,CCDC154,CLCN7,PTX4,TELO2,IFT140,TMEM204,CRAMP1,JPT2,MAPK8IP3,NME3,MRPS34,EME2,SPSB3,NUBP2,IGFALS,HAGH,FAHD1,HS3ST6,MSRB1,RPL3L,NDUFB10,SNORA64,RNF151,TBL3,NOXO1,GFER,SYNGR3,ZNF598,NHERF2,NTHL1,TSC2,RAB26,SNORD60,TRAF7,CASKIN1,MLST8,BRICD5,PGP,E4F1,DNASE1L2,ECI1,RNPS1,ABCA3
24	oar3_OAR24_6372938	6569688	A	G	0.0357591	0.0114643	0.00220548	2.01327e-07	NI	0.00143142	24:5569688:7569688	RBFOX1
24	oar3_OAR24_6893350	7134803	G	A	0.0119197	0.016148	0.00370872	1.33635e-05	NI	0.0353183	24:6134803:8134803	RBFOX1,U2,U6
26	oar3_OAR26_22994382	26600428	G	A	0.053325	0.00804269	0.001819	9.80287e-06	NI	0.0295005	26:25600428:27600428	DLC1,TRMT9B,LONRF1,
26	oar3_OAR26_23651261	27256884	C	G	0.0131744	0.0226736	0.00299698	3.86422e-14	NI	4.87669e-09	26:26256884:28256884	MFHAS1,ERI1,PPP1R3B,U6
26	oar3_OAR26_23655336	27261030	G	A	0.0131744	0.018779	0.00309705	1.3319e-09	NI	2.52558e-05	26:26261030:28261030	MFHAS1,ERI1,PPP1R3B,U6
26	oar3_OAR26_23780018	27487672	A	G	0.0363864	0.0112888	0.00201412	2.08446e-08	NI	0.000233832	26:26487672:28487672	MFHAS1,ERI1,PPP1R3B,U6,TNKS
26	oar3_OAR26_23931795	27640324	A	G	0.0947302	0.00561655	0.00130805	1.75627e-05	NI	0.041708	26:26640324:28640324	MFHAS1,ERI1,PPP1R3B,U6,TNKS,DUSP4
26	oar3_OAR26_24137828	27842967	G	A	0.0269762	0.0104165	0.00234706	9.07559e-06	NI	0.0277661	26:26842967:28842967	ERI1,PPP1R3B,U6,TNKS,DUSP4
26	oar3_OAR26_24474058	28174605	G	A	0.0169385	0.0150357	0.00282909	1.06844e-07	NI	0.00084274	26:27174605:29174605	TNKS,DUSP4,SARAF,LEPROTL1
26	oar3_OAR26_24964720	28664647	G	A	0.228984	0.00465509	0.000957656	1.16839e-06	NI	0.00556424	26:27664647:29664647	SARAF,LEPROTL1,MBOAT4,DCTN6,RBPMS,GTF2E2,SMIM18
26	OAR26_36350340.1	36324624	A	G	0.0313676	0.0121175	0.00221463	4.46083e-08	NI	0.000396039	26:35324624:37324624	ZNF703,ERLIN2,PLPBP,ADGRA2,BRF2,GOT1L1,ADRB3,EIF4EBP1,ASH2L,STAR,LSM1,BAG4,U6,DDHD2,PLPP5,NSD3,FGFR1
