# Supplementary material for: A Developmental Gene Expression Atlas Reveals Novel Biological Basis of Complex Phenotypes in Sheep
Source: Genomics Proteomics Bioinformatics. 2025 Mar 4;23(1):qzaf020. doi: 10.1093/gpbjnl/qzaf020 (PMC12228968; doi:10.1093/gpbjnl/qzaf020)
Supplement: qzaf020_Supplementary_Data [file qzaf020_supplementary_data.zip › Table_S4.xlsx]

## Sheet: Sheet1
Table S4 Enrichment analyses of GWAS signals using tissue- and stage-specific splicing for 12 complex traits in sheep
Tissue-specific splicing								Stgae-specific splicing
Trait	Tissue	setT	nset	P value	FDR			Trait	Tissue	setT	nset	P value	FDR
MFD	Abomasum	102.013	9417	0.0232	0.036975			MFD	Abomasum_Adult	58.7167	5314	0.0231	0.0650793
MFD	Adipose	94.7742	8947	0.091	0.10793			MFD	Abomasum_Early-prenatal	71.5112	5887	0	0
MFD	Adrenal_gland	76.3008	7256	0.1521	0.168633			MFD	Abomasum_Lamb	79.6649	7047	0.003	0.0243
MFD	Aortic_valve	82.6766	7369	0.005	0.0134211			MFD	Abomasum_Late-prenatal	81.569	7182	0.0035	0.0257727
MFD	Cardiac_muscle	62.6027	5622	0.0144	0.029376			MFD	Abomasum_Neonate	65.9838	5803	0.0045	0.0280385
MFD	Cecum	95.8545	8867	0.0293	0.0431314			MFD	Cecum_Adult	63.3435	5804	0.0406	0.0770442
MFD	Cerebellum	96.482	8259	0.0001	0.0051			MFD	Cecum_Lamb	79.594	7261	0.0204	0.0650793
MFD	Cerebrum	99.7983	8809	0.0013	0.00646			MFD	Cecum_Late-prenatal	73.9535	6647	0.0087	0.0370895
MFD	Colon	95.2564	8838	0.0372	0.0526541			MFD	Cecum_Neonate	62.7796	5848	0.0765	0.108995
MFD	Duodenum	97.3599	8947	0.0218	0.036975			MFD	Colon_Adult	67.4215	6459	0.2038	0.229275
MFD	Embryo	92.3659	9354	0.7291	0.7291			MFD	Colon_Lamb	82.0906	7454	0.0161	0.0567
MFD	Esophagus	91.5271	7857	0.001	0.006375			MFD	Colon_Late-prenatal	72.1724	6606	0.0297	0.0720474
MFD	Haemal_node	92.6564	8100	0.0005	0.0051			MFD	Colon_Neonate	69.3434	6209	0.0082	0.0370895
MFD	Heart	83.1947	7671	0.0293	0.0431314			MFD	Duodenum_Adult	49.507	4617	0.0972	0.133444
MFD	Hippocampus	102.014	8930	0.0006	0.0051			MFD	Duodenum_Lamb	78.3631	7011	0.0068	0.034425
MFD	Hypothalamus	99.2165	8655	0.0009	0.006375			MFD	Duodenum_Late-prenatal	64.0346	6035	0.1244	0.157444
MFD	Ileum	102.756	9068	0.0015	0.00646			MFD	Duodenum_Neonate	63.3508	5864	0.0574	0.092988
MFD	Jejunum	83.0294	7697	0.0453	0.0592385			MFD	Heart_Adult	35.1174	3512	0.5621	0.569126
MFD	Kidney	92.7511	8249	0.0033	0.0099			MFD	Heart_Early-prenatal	56.7453	5238	0.0627	0.0993396
MFD	Lens	30.1859	2813	0.1488	0.168633			MFD	Heart_Lamb	51.4266	4729	0.064	0.0993396
MFD	Leukocyte	74.9589	6603	0.0022	0.0070125			MFD	Heart_Late-prenatal	40.6805	3659	0.0366	0.0760154
MFD	Limb	79.1473	7181	0.0139	0.029376			MFD	Ileum_Adult	66.4483	6119	0.0443	0.08136
MFD	Liver	66.1631	6311	0.1789	0.194126			MFD	Ileum_Lamb	65.696	6006	0.0338	0.0720474
MFD	Lung	91.5674	8915	0.3001	0.312349			MFD	Ileum_Late-prenatal	59.8174	5432	0.0299	0.0720474
MFD	Lymph_node	103.104	8942	0.0003	0.0051			MFD	Ileum_Neonate	65.6325	6061	0.0492	0.0847915
MFD	Macrophage	67.3644	6229	0.0528	0.065678			MFD	Jejunum_Adult	53.782	5048	0.1221	0.157444
MFD	Mammary_gland	100.325	8804	0.0005	0.0051			MFD	Jejunum_Early-prenatal	51.2374	4450	0.0045	0.0280385
MFD	Muscle	88.3572	8381	0.1096	0.127036			MFD	Jejunum_Lamb	61.2078	5603	0.0404	0.0770442
MFD	Omasum	93.8583	8524	0.0108	0.0239478			MFD	Jejunum_Late-prenatal	46.6071	4581	0.4298	0.452127
MFD	Omentum	44.2629	4448	0.6055	0.61761			MFD	Jejunum_Neonate	55.5454	4759	0.0021	0.0243
MFD	Ovary	102.407	9082	0.0017	0.00646			MFD	Kidney_Adult	55.8803	5319	0.1898	0.222809
MFD	Oviduct	48.3697	4096	0.0016	0.00646			MFD	Kidney_Early-prenatal	49.1713	4225	0.0028	0.0243
MFD	PBMC	71.1989	5969	0.0003	0.0051			MFD	Kidney_Lamb	54.353	4920	0.0319	0.0720474
MFD	Pituitary	89.7648	8327	0.0382	0.0526541			MFD	Kidney_Late-prenatal	56.5079	5102	0.0217	0.0650793
MFD	Placenta	80.6635	7382	0.0227	0.036975			MFD	Liver_Adult	52.794	4868	0.065	0.0993396
MFD	Pylorus	69.1714	6037	0.0019	0.00646			MFD	Liver_Early-prenatal	60.4853	5552	0.0452	0.08136
MFD	Rectum	85.277	7644	0.0055	0.014025			MFD	Liver_Juvenile	44.3524	4218	0.2036	0.229275
MFD	Renal_medulla	79.3872	7370	0.0484	0.06171			MFD	Liver_Lamb	50.447	4789	0.1855	0.220963
MFD	Reticulum	90.1387	8317	0.0296	0.0431314			MFD	Liver_Late-prenatal	46.7967	4317	0.0822	0.114797
MFD	Rumen	99.5877	9154	0.0223	0.036975			MFD	Lung_Adult	67.1901	6680	0.5266	0.539932
MFD	Salivary_gland	77.9661	7110	0.0213	0.036975			MFD	Lung_Early-prenatal	34.2764	3186	0.1225	0.157444
MFD	Skin	104.335	9579	0.0169	0.03315			MFD	Lung_Lamb	64.3671	6335	0.4198	0.447418
MFD	Spleen	110.006	10154	0.0213	0.036975			MFD	Lung_Late-prenatal	68.6159	6170	0.0149	0.0548591
MFD	Tail	105.249	9907	0.0655	0.0795357			MFD	Lymph_node_Adult	63.248	5875	0.0732	0.107804
MFD	Testis	66.1237	6106	0.0448	0.0592385			MFD	Lymph_node_Lamb	66.0351	6021	0.0321	0.0720474
MFD	Thymus	95.2202	8577	0.0067	0.0162714			MFD	Lymph_node_Late-prenatal	54.5056	5376	0.4484	0.465646
MFD	Thyroid_gland	81.0313	7279	0.0085	0.0197045			MFD	Lymph_node_Neonate	71.6003	6613	0.0463	0.0815283
MFD	Tonsil_Tongue	93.7098	8282	0.0019	0.00646			MFD	Muscle_Adult	67.7115	6144	0.0233	0.0650793
MFD	Uterus	98.923	8919	0.0044	0.0124667			MFD	Muscle_Early-prenatal	16.1649	1505	0.2155	0.235885
MFD	Vas_deferens	79.5374	6966	0.0014	0.00646			MFD	Muscle_Juvenile	38.9299	3439	0.0215	0.0650793
MFD	Ventricle	76.8424	7470	0.2965	0.312349			MFD	Muscle_Lamb	56.7289	5387	0.1743	0.213914
CV	Abomasum	231.284	9417	0.3739	0.514295			MFD	Muscle_Late-prenatal	52.4178	5002	0.1979	0.228999
CV	Adipose	220.339	8947	0.35	0.495833			MFD	Muscle_Neonate	77.9895	7171	0.0336	0.0720474
CV	Adrenal_gland	177.614	7256	0.4252	0.528907			MFD	Omasum_Adult	52.2892	4737	0.0337	0.0720474
CV	Aortic_valve	199.155	7369	0.0038	0.0232333			MFD	Omasum_Lamb	68.2153	5934	0.0013	0.02106
CV	Cardiac_muscle	140.814	5622	0.2396	0.420591			MFD	Omasum_Late-prenatal	57.5575	5260	0.0405	0.0770442
CV	Cecum	202.194	8867	0.9632	0.9632			MFD	Omasum_Neonate	71.2712	6055	0.0006	0.018225
CV	Cerebellum	219.062	8259	0.0101	0.042925			MFD	Reticulum_Adult	59.8068	5433	0.0314	0.0720474
CV	Cerebrum	238.071	8809	0.0018	0.0232333			MFD	Reticulum_Early-prenatal	45.4792	3940	0.0051	0.0295071
CV	Colon	208.211	8838	0.8026	0.818652			MFD	Reticulum_Lamb	67.4249	6055	0.0137	0.0528429
CV	Duodenum	217.401	8947	0.4899	0.55522			MFD	Reticulum_Late-prenatal	56.803	5304	0.1002	0.13527
CV	Embryo	222.867	9354	0.7226	0.752094			MFD	Reticulum_Neonate	60.8946	5939	0.3431	0.370548
CV	Esophagus	199.093	7857	0.1387	0.261989			MFD	Rumen_Adult	56.5928	5215	0.055	0.0909184
CV	Haemal_node	214.671	8100	0.0132	0.0480857			MFD	Rumen_Early-prenatal	82.1837	7318	0.0058	0.03132
CV	Heart	183.264	7671	0.6729	0.714956			MFD	Rumen_Lamb	69.1664	5962	0.0009	0.018225
CV	Hippocampus	240.757	8930	0.0023	0.0232333			MFD	Rumen_Late-prenatal	52.8392	4683	0.0126	0.05103
CV	Hypothalamus	232.567	8655	0.0041	0.0232333			MFD	Rumen_Neonate	58.2478	5365	0.0522	0.0880875
CV	Ileum	224.57	9068	0.2944	0.44685			MFD	Skin_Early-prenatal	109.682	9843	0.0027	0.0243
CV	Jejunum	188.686	7697	0.3978	0.5202			MFD	Skin_Juvenile	85.0028	7792	0.0247	0.06669
CV	Kidney	205.361	8249	0.2505	0.420591			MFD	Skin_Lamb	100.935	9035	0.0028	0.0243
CV	Lens	77.8076	2813	0.0163	0.05542			MFD	Skin_Late-prenatal	77.9379	7404	0.1391	0.17334
CV	Leukocyte	172.542	6603	0.0377	0.096135			MFD	Skin_Neonate	89.7313	7830	0.0008	0.018225
CV	Limb	187.853	7181	0.0314	0.0885789			MFD	Spleen_Adult	57.467	5793	0.6483	0.6483
CV	Liver	161.218	6311	0.113	0.240125			MFD	Spleen_Lamb	72.9547	6523	0.0087	0.0370895
CV	Lung	218.445	8915	0.4085	0.520837			MFD	Spleen_Late-prenatal	67.3387	6243	0.0664	0.0996
CV	Lymph_node	248.952	8942	0.0001	0.0051			MFD	Thymus_Adult	55.017	5155	0.1171	0.155493
CV	Macrophage	155.367	6229	0.2598	0.420591			MFD	Thymus_Lamb	74.2591	6742	0.0183	0.0617625
CV	Mammary_gland	241.169	8804	0.0003	0.00765			MFD	Thymus_Late-prenatal	51.8661	4726	0.0409	0.0770442
CV	Muscle	205.754	8381	0.3832	0.514295			MFD	Tonsil_Tongue_Adult	52.5703	5021	0.2126	0.235885
CV	Omasum	207.19	8524	0.4885	0.55522			MFD	Tonsil_Tongue_Lamb	52.7501	4888	0.0767	0.108995
CV	Omentum	117.821	4448	0.0432	0.104914			MFD	Tonsil_Tongue_Late-prenatal	32.6159	3074	0.1825	0.220634
CV	Ovary	241.5	9082	0.0055	0.02805			CV	Abomasum_Adult	140.618	5314	0.0352	0.0770595
CV	Oviduct	105.553	4096	0.1302	0.261989			CV	Abomasum_Early-prenatal	156.792	5887	0.018	0.0579656
CV	PBMC	162.817	5969	0.0035	0.0232333			CV	Abomasum_Lamb	187.829	7047	0.0151	0.0579656
CV	Pituitary	225.304	8327	0.0027	0.0232333			CV	Abomasum_Late-prenatal	184.409	7182	0.0869	0.12798
CV	Placenta	197.223	7382	0.0084	0.0389455			CV	Abomasum_Neonate	159.608	5803	0.0032	0.02295
CV	Pylorus	156.347	6037	0.0707	0.163895			CV	Cecum_Adult	148.221	5804	0.1282	0.17523
CV	Rectum	190.255	7644	0.2639	0.420591			CV	Cecum_Lamb	196.945	7261	0.0034	0.02295
CV	Renal_medulla	177.373	7370	0.6026	0.6681			CV	Cecum_Late-prenatal	181.661	6647	0.0024	0.02295
CV	Reticulum	199.111	8317	0.6488	0.704017			CV	Cecum_Neonate	155.268	5848	0.022	0.0579656
CV	Rumen	223	9154	0.4689	0.55522			CV	Colon_Adult	151.669	6459	0.7921	0.7921
CV	Salivary_gland	180.628	7110	0.1371	0.261989			CV	Colon_Lamb	193.227	7454	0.0491	0.0828563
CV	Skin	233.729	9579	0.4449	0.540236			CV	Colon_Late-prenatal	170.469	6606	0.0736	0.112483
CV	Spleen	250.467	10154	0.3275	0.477214			CV	Colon_Neonate	162.353	6209	0.0451	0.0828563
CV	Tail	256.198	9907	0.033	0.0885789			CV	Duodenum_Adult	122.353	4617	0.0371	0.0776769
CV	Testis	157.707	6106	0.0758	0.168078			CV	Duodenum_Lamb	182.052	7011	0.0541	0.087966
CV	Thymus	212.481	8577	0.2979	0.44685			CV	Duodenum_Late-prenatal	155.86	6035	0.0814	0.1221
CV	Thyroid_gland	191.431	7279	0.0299	0.0885789			CV	Duodenum_Neonate	153.016	5864	0.0471	0.0828563
CV	Tonsil_Tongue	223.478	8282	0.0029	0.0232333			CV	Heart_Adult	88.6965	3512	0.2279	0.275521
CV	Uterus	232.68	8919	0.024	0.0765			CV	Heart_Early-prenatal	133.375	5238	0.1496	0.189337
CV	Vas_deferens	185.494	6966	0.0115	0.0451154			CV	Heart_Lamb	125.337	4729	0.0374	0.0776769
CV	Ventricle	186.04	7470	0.2573	0.420591			CV	Heart_Late-prenatal	103.399	3659	0.0046	0.02484
CN	Abomasum	210.982	9417	0.4702	0.479604			CV	Ileum_Adult	150.099	6119	0.4172	0.456624
CN	Adipose	203.241	8947	0.3115	0.345359			CV	Ileum_Lamb	153.08	6006	0.134	0.177934
CN	Adrenal_gland	166.769	7256	0.2256	0.283485			CV	Ileum_Late-prenatal	145.199	5432	0.0167	0.0579656
CN	Aortic_valve	179.766	7369	0.0116	0.0537818			CV	Ileum_Neonate	170.096	6061	0.0002	0.0081
CN	Cardiac_muscle	130.846	5622	0.1817	0.250451			CV	Jejunum_Adult	123.263	5048	0.4534	0.476953
CN	Cecum	200.101	8867	0.3877	0.403524			CV	Jejunum_Early-prenatal	117.017	4450	0.0543	0.087966
CN	Cerebellum	192.155	8259	0.128	0.192			CV	Jejunum_Lamb	147.851	5603	0.0311	0.0740912
CN	Cerebrum	212.59	8809	0.0165	0.0633857			CV	Jejunum_Late-prenatal	120.421	4581	0.0483	0.0828563
CN	Colon	207.721	8838	0.0789	0.154765			CV	Jejunum_Neonate	132.09	4759	0.004	0.02484
CN	Duodenum	208.305	8947	0.1189	0.189497			CV	Kidney_Adult	142.018	5319	0.0229	0.0579656
CN	Embryo	210.974	9354	0.3808	0.403524			CV	Kidney_Early-prenatal	118.039	4225	0.003	0.02295
CN	Esophagus	179.587	7857	0.2623	0.3111			CV	Kidney_Lamb	125.462	4920	0.1579	0.196768
CN	Haemal_node	195.052	8100	0.0259	0.0825563			CV	Kidney_Late-prenatal	131.53	5102	0.1035	0.144543
CN	Heart	179.927	7671	0.0978	0.176214			CV	Liver_Adult	136.467	4868	0.0021	0.02295
CN	Hippocampus	208.563	8930	0.097	0.176214			CV	Liver_Early-prenatal	145.62	5552	0.045	0.0828563
CN	Hypothalamus	204.839	8655	0.0532	0.117965			CV	Liver_Juvenile	114.02	4218	0.0203	0.0579656
CN	Ileum	211.395	9068	0.1153	0.189497			CV	Liver_Lamb	116.224	4789	0.5074	0.521476
CN	Jejunum	174.112	7697	0.3725	0.403524			CV	Liver_Late-prenatal	105.441	4317	0.4511	0.476953
CN	Kidney	199.254	8249	0.0153	0.0633857			CV	Lung_Adult	174.009	6680	0.0478	0.0828563
CN	Lens	66.17	2813	0.1792	0.250451			CV	Lung_Early-prenatal	86.927	3186	0.0223	0.0579656
CN	Leukocyte	157.748	6603	0.045	0.1122			CV	Lung_Lamb	175.564	6335	0.0016	0.02295
CN	Limb	168.517	7181	0.1002	0.176214			CV	Lung_Late-prenatal	164.731	6170	0.0177	0.0579656
CN	Liver	155.18	6311	0.0081	0.04743			CV	Lymph_node_Adult	150.022	5875	0.1298	0.17523
CN	Lung	193.865	8915	0.7524	0.7524			CV	Lymph_node_Lamb	161.864	6021	0.0111	0.0528882
CN	Lymph_node	217.863	8942	0.0074	0.04743			CV	Lymph_node_Late-prenatal	138.689	5376	0.093	0.134518
CN	Macrophage	144.196	6229	0.1918	0.250815			CV	Lymph_node_Neonate	160.51	6613	0.5086	0.521476
CN	Mammary_gland	216.68	8804	0.0034	0.0289			CV	Muscle_Adult	160.828	6144	0.0458	0.0828563
CN	Muscle	192.188	8381	0.2279	0.283485			CV	Muscle_Early-prenatal	35.9709	1505	0.557	0.563963
CN	Omasum	202.104	8524	0.0517	0.117965			CV	Muscle_Juvenile	92.3353	3439	0.0347	0.0770595
CN	Omentum	108.175	4448	0.0396	0.1122			CV	Muscle_Lamb	132.007	5387	0.4228	0.456624
CN	Ovary	220.726	9082	0.0093	0.04743			CV	Muscle_Late-prenatal	132.499	5002	0.0334	0.0770595
CN	Oviduct	94.8931	4096	0.236	0.286571			CV	Muscle_Neonate	183.58	7171	0.0978	0.138979
CN	PBMC	149.351	5969	0.0023	0.0289			CV	Omasum_Adult	116.479	4737	0.3945	0.437733
CN	Pituitary	198.167	8327	0.0425	0.1122			CV	Omasum_Lamb	157.288	5934	0.0222	0.0579656
CN	Placenta	183.358	7382	0.0032	0.0289			CV	Omasum_Late-prenatal	140.327	5260	0.0212	0.0579656
CN	Pylorus	145.11	6037	0.0462	0.1122			CV	Omasum_Neonate	157.372	6055	0.0559	0.0887824
CN	Rectum	183.672	7644	0.0308	0.0924			CV	Reticulum_Adult	156.803	5433	0.0002	0.0081
CN	Renal_medulla	170.183	7370	0.189	0.250815			CV	Reticulum_Early-prenatal	104.873	3940	0.0401	0.0812025
CN	Reticulum	196.843	8317	0.0563	0.119637			CV	Reticulum_Lamb	166.157	6055	0.003	0.02295
CN	Rumen	212.894	9154	0.1239	0.191482			CV	Reticulum_Late-prenatal	141.515	5304	0.0201	0.0579656
CN	Salivary_gland	171.643	7110	0.0257	0.0825563			CV	Reticulum_Neonate	160.003	5939	0.0094	0.0475875
CN	Skin	240.111	9579	0.0006	0.0153			CV	Rumen_Adult	146.393	5215	0.0012	0.02295
CN	Spleen	231.054	10154	0.2867	0.332311			CV	Rumen_Early-prenatal	181.105	7318	0.3215	0.372021
CN	Tail	225.158	9907	0.3083	0.345359			CV	Rumen_Lamb	161.997	5962	0.0043	0.02484
CN	Testis	150.712	6106	0.009	0.04743			CV	Rumen_Late-prenatal	126.972	4683	0.0118	0.0531
CN	Thymus	200.119	8577	0.1182	0.189497			CV	Rumen_Neonate	144.8	5365	0.0139	0.0579656
CN	Thyroid_gland	186.182	7279	0.0001	0.0051			CV	Skin_Early-prenatal	244.268	9843	0.2883	0.338439
CN	Tonsil_Tongue	199.761	8282	0.0174	0.0633857			CV	Skin_Juvenile	197.213	7792	0.1465	0.188357
CN	Uterus	206.889	8919	0.1414	0.20604			CV	Skin_Lamb	223.058	9035	0.3352	0.382411
CN	Vas_deferens	173.386	6966	0.0034	0.0289			CV	Skin_Late-prenatal	182.008	7404	0.3862	0.434475
CN	Ventricle	176.535	7470	0.0728	0.148512			CV	Skin_Neonate	204.497	7830	0.0273	0.0670091
MSL	Abomasum	27.9517	9417	0.0075	0.0119531			CV	Spleen_Adult	146.389	5793	0.1846	0.226555
MSL	Adipose	26.7329	8947	0.0063	0.0103645			CV	Spleen_Lamb	169.057	6523	0.0632	0.0984462
MSL	Adrenal_gland	21.22	7256	0.0351	0.0406841			CV	Spleen_Late-prenatal	155.363	6243	0.2832	0.337341
MSL	Aortic_valve	23.1602	7369	0.0007	0.00187895			CV	Thymus_Adult	144.663	5155	0.0022	0.02295
MSL	Cardiac_muscle	16.8849	5622	0.0149	0.0196154			CV	Thymus_Lamb	175.866	6742	0.0443	0.0828563
MSL	Cecum	25.6509	8867	0.0508	0.053975			CV	Thymus_Late-prenatal	120.845	4726	0.1448	0.188357
MSL	Cerebellum	24.0269	8259	0.0409	0.0463533			CV	Tonsil_Tongue_Adult	135.057	5021	0.018	0.0579656
MSL	Cerebrum	26.3449	8809	0.0058	0.00986			CV	Tonsil_Tongue_Lamb	136.152	4888	0.0028	0.02295
MSL	Colon	26.1313	8838	0.0093	0.0135514			CV	Tonsil_Tongue_Late-prenatal	84.0086	3074	0.0201	0.0579656
MSL	Duodenum	27.4563	8947	0.0005	0.00141667			CN	Abomasum_Adult	127.853	5314	0.0518	0.116384
MSL	Embryo	26.8482	9354	0.0657	0.0683816			CN	Abomasum_Early-prenatal	140.629	5887	0.0614	0.124335
MSL	Esophagus	23.2137	7857	0.019	0.0238829			CN	Abomasum_Lamb	180.377	7047	0.0003	0.006075
MSL	Haemal_node	25.0686	8100	0.0004	0.00141667			CN	Abomasum_Late-prenatal	163.976	7182	0.2864	0.346245
MSL	Heart	22.6485	7671	0.0204	0.0247714			CN	Abomasum_Neonate	146.476	5803	0.0018	0.0162
MSL	Hippocampus	27.4612	8930	0.0005	0.00141667			CN	Cecum_Adult	137.608	5804	0.0772	0.141926
MSL	Hypothalamus	25.6605	8655	0.0105	0.014875			CN	Cecum_Lamb	183.532	7261	0.001	0.0138857
MSL	Ileum	27.3758	9068	0.0028	0.00549231			CN	Cecum_Late-prenatal	165.925	6647	0.0032	0.0235636
MSL	Jejunum	23.3216	7697	0.004	0.00755556			CN	Cecum_Neonate	143.471	5848	0.0139	0.045036
MSL	Kidney	26.5128	8249	0	0			CN	Colon_Adult	159.223	6459	0.0067	0.03618
MSL	Lens	8.47736	2813	0.0505	0.053975			CN	Colon_Lamb	194.972	7454	0	0
MSL	Leukocyte	20.9131	6603	0.0002	0.00085			CN	Colon_Late-prenatal	159.297	6606	0.0311	0.0868655
MSL	Limb	21.9554	7181	0.0016	0.0034			CN	Colon_Neonate	157.208	6209	0.0012	0.0138857
MSL	Liver	20.599	6311	0	0			CN	Duodenum_Adult	106.732	4617	0.2311	0.292486
MSL	Lung	25.2777	8915	0.1297	0.132294			CN	Duodenum_Lamb	173.116	7011	0.0076	0.03735
MSL	Lymph_node	29.1593	8942	0	0			CN	Duodenum_Late-prenatal	153.065	6035	0.0021	0.01701
MSL	Macrophage	19.2308	6229	0.0011	0.00243913			CN	Duodenum_Neonate	154.748	5864	0	0
MSL	Mammary_gland	27.8544	8804	0	0			CN	Heart_Adult	77.0749	3512	0.618	0.618
MSL	Muscle	25.6119	8381	0.0011	0.00243913			CN	Heart_Early-prenatal	119.444	5238	0.3146	0.35891
MSL	Omasum	25.0463	8524	0.0192	0.0238829			CN	Heart_Lamb	114.024	4729	0.0546	0.116384
MSL	Omentum	13.5029	4448	0.015	0.0196154			CN	Heart_Late-prenatal	81.2641	3659	0.5316	0.545058
MSL	Ovary	27.3972	9082	0.002	0.00408			CN	Ileum_Adult	143.749	6119	0.1161	0.180848
MSL	Oviduct	12.1329	4096	0.0474	0.0525522			CN	Ileum_Lamb	144.188	6006	0.0449	0.110209
MSL	PBMC	18.9147	5969	0.0003	0.00117692			CN	Ileum_Late-prenatal	129.945	5432	0.0603	0.124335
MSL	Pituitary	23.3476	8327	0.2134	0.2134			CN	Ileum_Neonate	142.67	6061	0.1075	0.17415
MSL	Placenta	24.1473	7382	0	0			CN	Jejunum_Adult	119.041	5048	0.1158	0.180848
MSL	Pylorus	18.1773	6037	0.0089	0.01335			CN	Jejunum_Early-prenatal	110.789	4450	0.0131	0.04455
MSL	Rectum	23.4654	7644	0.0005	0.00141667			CN	Jejunum_Lamb	133.52	5603	0.0657	0.129798
MSL	Renal_medulla	22.2297	7370	0.0051	0.00896897			CN	Jejunum_Late-prenatal	110.477	4581	0.0537	0.116384
MSL	Reticulum	25.0771	8317	0.0044	0.00801429			CN	Jejunum_Neonate	109.637	4759	0.253	0.3105
MSL	Rumen	27.184	9154	0.0079	0.0122091			CN	Kidney_Adult	123.699	5319	0.1815	0.245025
MSL	Salivary_gland	20.9585	7110	0.0268	0.031786			CN	Kidney_Early-prenatal	106.488	4225	0.0083	0.03735
MSL	Skin	29.9879	9579	0.0001	0.00051			CN	Kidney_Lamb	108.471	4920	0.5921	0.599501
MSL	Spleen	32.3081	10154	0	0			CN	Kidney_Late-prenatal	115.429	5102	0.3813	0.412776
MSL	Tail	31.3504	9907	0	0			CN	Liver_Adult	125.295	4868	0.0011	0.0138857
MSL	Testis	18.2742	6106	0.0109	0.0150243			CN	Liver_Early-prenatal	136.545	5552	0.0157	0.0489115
MSL	Thymus	26.3799	8577	0.0005	0.00141667			CN	Liver_Juvenile	96.21	4218	0.325	0.365625
MSL	Thyroid_gland	22.8277	7279	0.0002	0.00085			CN	Liver_Lamb	111.599	4789	0.1809	0.245025
MSL	Tonsil_Tongue	25.2949	8282	0.0009	0.002295			CN	Liver_Late-prenatal	104.437	4317	0.0529	0.116384
MSL	Uterus	28.6302	8919	0	0			CN	Lung_Adult	163.448	6680	0.0124	0.04455
MSL	Vas_deferens	22.7708	6966	0	0			CN	Lung_Early-prenatal	77.4103	3186	0.07	0.133556
MSL	Ventricle	22.8998	7470	0.001	0.00242857			CN	Lung_Lamb	159.403	6335	0.0044	0.0297
GFW	Abomasum	12.847	9417	0.0912	0.160386			CN	Lung_Late-prenatal	148.376	6170	0.0422	0.107072
GFW	Adipose	11.8836	8947	0.2969	0.378547			CN	Lymph_node_Adult	136.645	5875	0.1683	0.236716
GFW	Adrenal_gland	10.097	7256	0.0448	0.11424			CN	Lymph_node_Lamb	144.825	6021	0.0423	0.107072
GFW	Aortic_valve	10.4837	7369	0.01	0.0566667			CN	Lymph_node_Late-prenatal	137.526	5376	0.0015	0.0151875
GFW	Cardiac_muscle	7.88577	5622	0.0443	0.11424			CN	Lymph_node_Neonate	148.277	6613	0.4517	0.469073
GFW	Cecum	12.4764	8867	0.0138	0.0639818			CN	Muscle_Adult	147.909	6144	0.04	0.107072
GFW	Cerebellum	10.6742	8259	0.5892	0.639345			CN	Muscle_Early-prenatal	34.086	1505	0.418	0.4455
GFW	Cerebrum	11.8907	8809	0.1536	0.2304			CN	Muscle_Juvenile	82.3689	3439	0.1001	0.166298
GFW	Colon	12.5128	8838	0.0066	0.0502714			CN	Muscle_Lamb	121.812	5387	0.3822	0.412776
GFW	Duodenum	11.9702	8947	0.2298	0.308416			CN	Muscle_Late-prenatal	117.012	5002	0.152	0.219857
GFW	Embryo	12.0219	9354	0.6544	0.667488			CN	Muscle_Neonate	165.507	7171	0.1974	0.262121
GFW	Esophagus	10.1255	7857	0.6169	0.64208			CN	Omasum_Adult	117.67	4737	0.0117	0.04455
GFW	Haemal_node	11.294	8100	0.0308	0.098175			CN	Omasum_Lamb	134.367	5934	0.3587	0.39801
GFW	Heart	10.1658	7671	0.3195	0.397427			CN	Omasum_Late-prenatal	124.447	5260	0.1001	0.166298
GFW	Hippocampus	11.7379	8930	0.3952	0.458073			CN	Omasum_Neonate	146.682	6055	0.025	0.0723214
GFW	Hypothalamus	11.1674	8655	0.6124	0.64208			CN	Reticulum_Adult	142.594	5433	0.0001	0.0027
GFW	Ileum	12.8793	9068	0.0067	0.0502714			CN	Reticulum_Early-prenatal	94.7639	3940	0.0709	0.133556
GFW	Jejunum	10.4603	7697	0.1349	0.208482			CN	Reticulum_Lamb	139.437	6055	0.2308	0.292486
GFW	Kidney	11.3255	8249	0.0748	0.146011			CN	Reticulum_Late-prenatal	126.179	5304	0.0806	0.141926
GFW	Lens	3.85034	2813	0.1991	0.282058			CN	Reticulum_Neonate	133.314	5939	0.441	0.463909
GFW	Leukocyte	8.71761	6603	0.3685	0.447464			CN	Rumen_Adult	130.633	5215	0.0055	0.0318214
GFW	Limb	9.84091	7181	0.0966	0.16422			CN	Rumen_Early-prenatal	179.326	7318	0.0083	0.03735
GFW	Liver	8.66642	6311	0.1	0.164516			CN	Rumen_Lamb	144.943	5962	0.0237	0.0711
GFW	Lung	11.7418	8915	0.3777	0.44797			CN	Rumen_Late-prenatal	116.5	4683	0.0123	0.04455
GFW	Lymph_node	12.7896	8942	0.0043	0.0502714			CN	Rumen_Neonate	132.926	5365	0.0111	0.04455
GFW	Macrophage	8.64904	6229	0.0622	0.137922			CN	Skin_Early-prenatal	238.032	9843	0.0132	0.04455
GFW	Mammary_gland	12.3611	8804	0.017	0.07225			CN	Skin_Juvenile	181.84	7792	0.1197	0.182938
GFW	Muscle	11.7205	8381	0.022	0.0748			CN	Skin_Lamb	210.025	9035	0.1306	0.1959
GFW	Omasum	11.6468	8524	0.0902	0.160386			CN	Skin_Late-prenatal	174.65	7404	0.0801	0.141926
GFW	Omentum	6.04774	4448	0.1777	0.258934			CN	Skin_Neonate	183.266	7830	0.1006	0.166298
GFW	Ovary	12.7774	9082	0.013	0.0639818			CN	Spleen_Adult	132.25	5793	0.298	0.354971
GFW	Oviduct	5.89488	4096	0.0211	0.0748			CN	Spleen_Lamb	150.563	6523	0.2088	0.272787
GFW	PBMC	8.23989	5969	0.0773	0.146011			CN	Spleen_Late-prenatal	149.003	6243	0.0528	0.116384
GFW	Pituitary	11.4325	8327	0.0715	0.146011			CN	Thymus_Adult	120.933	5155	0.1403	0.206624
GFW	Placenta	10.232	7382	0.058	0.134455			CN	Thymus_Lamb	167.204	6742	0.0053	0.0318214
GFW	Pylorus	8.24424	6037	0.1291	0.205753			CN	Thymus_Late-prenatal	109.045	4726	0.2454	0.305806
GFW	Rectum	10.62	7644	0.0444	0.11424			CN	Tonsil_Tongue_Adult	117.089	5021	0.1695	0.236716
GFW	Renal_medulla	10.5415	7370	0.0084	0.05355			CN	Tonsil_Tongue_Lamb	111.697	4888	0.3076	0.35891
GFW	Reticulum	10.8944	8317	0.4435	0.495033			CN	Tonsil_Tongue_Late-prenatal	70.4859	3074	0.3126	0.35891
GFW	Rumen	12.2475	9154	0.2192	0.302141			MSL	Abomasum_Adult	17.3688	5314	0.0004	0.00104516
GFW	Salivary_gland	8.88674	7110	0.8649	0.8649			MSL	Abomasum_Early-prenatal	18.7565	5887	0.0003	0.000972
GFW	Skin	13.2121	9579	0.0473	0.114871			MSL	Abomasum_Lamb	21.9452	7047	0.0003	0.000972
GFW	Spleen	13.8933	10154	0.0729	0.146011			MSL	Abomasum_Late-prenatal	22.2348	7182	0.0007	0.001575
GFW	Tail	13.8125	9907	0.0193	0.0748			MSL	Abomasum_Neonate	17.4442	5803	0.0131	0.0165797
GFW	Testis	8.99743	6106	0.0028	0.0476			MSL	Cecum_Adult	17.7853	5804	0.003	0.00467308
GFW	Thymus	11.4443	8577	0.2547	0.333069			MSL	Cecum_Lamb	23.0339	7261	0.0001	0.00045
GFW	Thyroid_gland	10.7001	7279	0.0019	0.0476			MSL	Cecum_Late-prenatal	20.497	6647	0.0011	0.0022275
GFW	Tonsil_Tongue	11.5482	8282	0.0334	0.1002			MSL	Cecum_Neonate	19.0293	5848	0	0
GFW	Uterus	11.6797	8919	0.4465	0.495033			MSL	Colon_Adult	20.395	6459	0.0001	0.00045
GFW	Vas_deferens	10.3103	6966	0.0002	0.0102			MSL	Colon_Lamb	21.853	7454	0.0325	0.035424
GFW	Ventricle	10.6765	7470	0.0069	0.0502714			MSL	Colon_Late-prenatal	20.1094	6606	0.0035	0.00534906
LW	Abomasum	792.533	9417	0.2159	0.305858			MSL	Colon_Neonate	19.606	6209	0.0007	0.001575
LW	Adipose	733.726	8947	0.5001	0.526757			MSL	Duodenum_Adult	14.0294	4617	0.0135	0.0168231
LW	Adrenal_gland	625.328	7256	0.0948	0.16116			MSL	Duodenum_Lamb	22.8219	7011	0	0
LW	Aortic_valve	661.099	7369	0.011	0.0553154			MSL	Duodenum_Late-prenatal	19.2434	6035	0.0006	0.00147273
LW	Cardiac_muscle	518.282	5622	0.0034	0.0289			MSL	Duodenum_Neonate	18.0705	5864	0.0021	0.00378
LW	Cecum	793.134	8867	0.0059	0.0429857			MSL	Heart_Adult	10.5457	3512	0.0375	0.0384494
LW	Cerebellum	681.026	8259	0.4313	0.468006			MSL	Heart_Early-prenatal	15.6054	5238	0.0231	0.0263535
LW	Cerebrum	734.983	8809	0.3029	0.372057			MSL	Heart_Lamb	14.7176	4729	0.0013	0.00244884
LW	Colon	782.709	8838	0.0127	0.0553154			MSL	Heart_Late-prenatal	11.2229	3659	0.0163	0.019706
LW	Duodenum	797.273	8947	0.0081	0.0516375			MSL	Ileum_Adult	19.2714	6119	0.0004	0.00104516
LW	Embryo	766.263	9354	0.5061	0.526757			MSL	Ileum_Lamb	18.7185	6006	0.001	0.00207692
LW	Esophagus	672.797	7857	0.1199	0.183			MSL	Ileum_Late-prenatal	17.0279	5432	0.0013	0.00244884
LW	Haemal_node	742.703	8100	0.0012	0.01224			MSL	Ileum_Neonate	19.606	6061	0	0
LW	Heart	650.621	7671	0.1723	0.251066			MSL	Jejunum_Adult	16.1883	5048	0.0004	0.00104516
LW	Hippocampus	727.364	8930	0.5763	0.5763			MSL	Jejunum_Early-prenatal	13.8362	4450	0.0025	0.00413265
LW	Hypothalamus	725.667	8655	0.2591	0.347739			MSL	Jejunum_Lamb	17.9747	5603	0.0004	0.00104516
LW	Ileum	827.09	9068	0.0006	0.00765			MSL	Jejunum_Late-prenatal	15.3109	4581	0.0001	0.00045
LW	Jejunum	683.552	7697	0.0141	0.0553154			MSL	Jejunum_Neonate	14.8165	4759	0.003	0.00467308
LW	Kidney	723.415	8249	0.0294	0.062475			MSL	Kidney_Adult	15.9354	5319	0.0211	0.0244157
LW	Lens	260.433	2813	0.0194	0.056865			MSL	Kidney_Early-prenatal	14.1432	4225	0.0001	0.00045
LW	Leukocyte	583.01	6603	0.0272	0.060313			MSL	Kidney_Lamb	14.7875	4920	0.0173	0.0206074
LW	Limb	633.764	7181	0.0267	0.060313			MSL	Kidney_Late-prenatal	15.6991	5102	0.004	0.00589091
LW	Liver	542.562	6311	0.122	0.183			MSL	Liver_Adult	15.0967	4868	0.0026	0.004212
LW	Lung	740.274	8915	0.3599	0.406448			MSL	Liver_Early-prenatal	15.8625	5552	0.1351	0.1351
LW	Lymph_node	787.971	8942	0.0203	0.056865			MSL	Liver_Juvenile	13.5845	4218	0.0007	0.001575
LW	Macrophage	551.393	6229	0.0265	0.060313			MSL	Liver_Lamb	14.2137	4789	0.0361	0.0374885
LW	Mammary_gland	812.211	8804	0.0005	0.00765			MSL	Liver_Late-prenatal	13.9321	4317	0.0004	0.00104516
LW	Muscle	696.939	8381	0.3419	0.405509			MSL	Lung_Adult	20.3554	6680	0.004	0.00589091
LW	Omasum	712.03	8524	0.2892	0.370387			MSL	Lung_Early-prenatal	9.61116	3186	0.0358	0.0374885
LW	Omentum	402.856	4448	0.0171	0.056865			MSL	Lung_Lamb	19.1537	6335	0.0065	0.00891
LW	Ovary	776.559	9082	0.1144	0.182325			MSL	Lung_Late-prenatal	20.1487	6170	0	0
LW	Oviduct	341.453	4096	0.3565	0.406448			MSL	Lymph_node_Adult	20.6272	5875	0	0
LW	PBMC	532.471	5969	0.0183	0.056865			MSL	Lymph_node_Lamb	19.2042	6021	0.0002	0.000771429
LW	Pituitary	691.165	8327	0.3666	0.406448			MSL	Lymph_node_Late-prenatal	17.073	5376	0.0008	0.00170526
LW	Placenta	648.28	7382	0.0332	0.0651231			MSL	Lymph_node_Neonate	20.0158	6613	0.0066	0.00891
LW	Pylorus	543.242	6037	0.0131	0.0553154			MSL	Muscle_Adult	20.0714	6144	0.0001	0.00045
LW	Rectum	675.216	7644	0.0215	0.056865			MSL	Muscle_Early-prenatal	4.73485	1505	0.0353	0.0374885
LW	Renal_medulla	636.256	7370	0.0837	0.147197			MSL	Muscle_Juvenile	11.0237	3439	0.0025	0.00413265
LW	Reticulum	695.006	8317	0.2905	0.370387			MSL	Muscle_Lamb	15.501	5387	0.1098	0.111172
LW	Rumen	783.326	9154	0.1025	0.168629			MSL	Muscle_Late-prenatal	16.4506	5002	0	0
LW	Salivary_gland	580.25	7110	0.5386	0.549372			MSL	Muscle_Neonate	21.0235	7171	0.0325	0.035424
LW	Skin	798.956	9579	0.3064	0.372057			MSL	Omasum_Adult	16.3413	4737	0	0
LW	Spleen	852.753	10154	0.2354	0.32447			MSL	Omasum_Lamb	18.5601	5934	0.0015	0.00276136
LW	Tail	869.091	9907	0.0208	0.056865			MSL	Omasum_Late-prenatal	16.0368	5260	0.0079	0.0104902
LW	Testis	533.747	6106	0.0597	0.108739			MSL	Omasum_Neonate	19.1893	6055	0.0006	0.00147273
LW	Thymus	747.601	8577	0.0469	0.0885889			MSL	Reticulum_Adult	16.6814	5433	0.0045	0.00639474
LW	Thyroid_gland	645.249	7279	0.0223	0.056865			MSL	Reticulum_Early-prenatal	11.8257	3940	0.0313	0.0352125
LW	Tonsil_Tongue	725.574	8282	0.0313	0.063852			MSL	Reticulum_Lamb	19.5438	6055	0.0002	0.000771429
LW	Uterus	789.354	8919	0.0126	0.0553154			MSL	Reticulum_Late-prenatal	15.9569	5304	0.0154	0.0189
LW	Vas_deferens	650.192	6966	0.0002	0.00765			MSL	Reticulum_Neonate	18.043	5939	0.0086	0.0110571
LW	Ventricle	692.307	7470	0.0006	0.00765			MSL	Rumen_Adult	17.258	5215	0	0
TLWB	Abomasum	3.70257	9417	0.0012	0.0068			MSL	Rumen_Early-prenatal	21.6562	7318	0.0184	0.0216
TLWB	Adipose	3.24122	8947	0.2305	0.250117			MSL	Rumen_Lamb	19.2226	5962	0	0
TLWB	Adrenal_gland	2.6723	7256	0.1406	0.162968			MSL	Rumen_Late-prenatal	14.5581	4683	0.0044	0.00636429
TLWB	Aortic_valve	2.8568	7369	0.0132	0.0292696			MSL	Rumen_Neonate	16.7193	5365	0.0024	0.00413265
TLWB	Cardiac_muscle	2.07595	5622	0.1442	0.163427			MSL	Skin_Early-prenatal	31.254	9843	0	0
TLWB	Cecum	3.28843	8867	0.0865	0.110287			MSL	Skin_Juvenile	23.3506	7792	0.0084	0.0109742
TLWB	Cerebellum	3.16043	8259	0.0196	0.0357			MSL	Skin_Lamb	27.5281	9035	0.0012	0.00237073
TLWB	Cerebrum	3.46481	8809	0.0028	0.008925			MSL	Skin_Late-prenatal	21.7248	7404	0.0328	0.035424
TLWB	Colon	3.3179	8838	0.0512	0.070573			MSL	Skin_Neonate	24.1477	7830	0.0004	0.00104516
TLWB	Duodenum	3.40474	8947	0.0236	0.04012			MSL	Spleen_Adult	18.59	5793	0.0003	0.000972
TLWB	Embryo	3.31923	9354	0.3952	0.3952			MSL	Spleen_Lamb	19.7875	6523	0.0051	0.00712241
TLWB	Esophagus	3.11618	7857	0.0022	0.008925			MSL	Spleen_Late-prenatal	19.992	6243	0	0
TLWB	Haemal_node	3.00138	8100	0.1016	0.123371			MSL	Thymus_Adult	16.4409	5155	0.0008	0.00170526
TLWB	Heart	2.95281	7671	0.0165	0.0327577			MSL	Thymus_Lamb	22.2147	6742	0	0
TLWB	Hippocampus	3.60995	8930	0	0			MSL	Thymus_Late-prenatal	15.2754	4726	0.0002	0.000771429
TLWB	Hypothalamus	3.39952	8655	0.0025	0.008925			MSL	Tonsil_Tongue_Adult	16.3663	5021	0.0001	0.00045
TLWB	Ileum	3.4874	9068	0.0094	0.02397			MSL	Tonsil_Tongue_Lamb	15.2563	4888	0.0025	0.00413265
TLWB	Jejunum	2.93759	7697	0.0256	0.0421161			MSL	Tonsil_Tongue_Late-prenatal	10.3461	3074	0.0003	0.000972
TLWB	Kidney	3.32243	8249	0.0003	0.00255			GFW	Abomasum_Adult	7.69973	5314	0.0097	0.0374143
TLWB	Lens	1.14733	2813	0.0118	0.0273545			GFW	Abomasum_Early-prenatal	8.80142	5887	0.0011	0.0127286
TLWB	Leukocyte	2.55886	6603	0.0182	0.0343778			GFW	Abomasum_Lamb	9.9896	7047	0.0179	0.0604125
TLWB	Limb	2.65629	7181	0.1148	0.136158			GFW	Abomasum_Late-prenatal	9.63865	7182	0.2268	0.258744
TLWB	Liver	2.59716	6311	0.0002	0.00204			GFW	Abomasum_Neonate	8.67317	5803	0.0004	0.0127286
TLWB	Lung	3.53604	8915	0.0022	0.008925			GFW	Cecum_Adult	8.43883	5804	0.0058	0.0357353
TLWB	Lymph_node	3.57939	8942	0.0009	0.0057375			GFW	Cecum_Lamb	10.6707	7261	0.001	0.0127286
TLWB	Macrophage	2.41779	6229	0.0154	0.032725			GFW	Cecum_Late-prenatal	9.0656	6647	0.1313	0.176763
TLWB	Mammary_gland	3.33474	8804	0.0277	0.0441469			GFW	Cecum_Neonate	8.32413	5848	0.0194	0.062856
TLWB	Muscle	3.34325	8381	0.0014	0.00714			GFW	Colon_Adult	8.88003	6459	0.0926	0.141521
TLWB	Omasum	3.26618	8524	0.0167	0.0327577			GFW	Colon_Lamb	9.67431	7454	0.5342	0.5342
TLWB	Omentum	1.59004	4448	0.3698	0.377196			GFW	Colon_Late-prenatal	9.31789	6606	0.027	0.0762968
TLWB	Ovary	3.49417	9082	0.0111	0.0269571			GFW	Colon_Neonate	8.70378	6209	0.0422	0.0833707
TLWB	Oviduct	1.47712	4096	0.3121	0.324839			GFW	Duodenum_Adult	6.54557	4617	0.0366	0.0780158
TLWB	PBMC	2.48428	5969	0.0002	0.00204			GFW	Duodenum_Lamb	9.54501	7011	0.1305	0.176763
TLWB	Pituitary	3.11192	8327	0.0655	0.0867			GFW	Duodenum_Late-prenatal	8.12319	6035	0.2178	0.252026
TLWB	Placenta	2.76912	7382	0.0663	0.0867			GFW	Duodenum_Neonate	7.97554	5864	0.1552	0.196425
TLWB	Pylorus	2.30929	6037	0.0386	0.0562457			GFW	Heart_Adult	4.98982	3512	0.053	0.0954
TLWB	Rectum	3.03112	7644	0.0023	0.008925			GFW	Heart_Early-prenatal	7.31592	5238	0.0607	0.106885
TLWB	Renal_medulla	2.65776	7370	0.2702	0.287087			GFW	Heart_Lamb	6.89469	4729	0.0085	0.036045
TLWB	Reticulum	3.2402	8317	0.0074	0.0201316			GFW	Heart_Late-prenatal	5.47534	3659	0.0066	0.0357353
TLWB	Rumen	3.48574	9154	0.0217	0.0381621			GFW	Ileum_Adult	8.28555	6119	0.1821	0.218938
TLWB	Salivary_gland	2.59872	7110	0.1854	0.205552			GFW	Ileum_Lamb	8.29916	6006	0.0754	0.124641
TLWB	Skin	3.72468	9579	0.0052	0.0156			GFW	Ileum_Late-prenatal	7.40659	5432	0.147	0.189
TLWB	Spleen	3.97195	10154	0.0027	0.008925			GFW	Ileum_Neonate	8.46485	6061	0.0472	0.0904186
TLWB	Tail	3.83306	9907	0.0075	0.0201316			GFW	Jejunum_Adult	6.56375	5048	0.5113	0.530965
TLWB	Testis	2.27521	6106	0.0984	0.1224			GFW	Jejunum_Early-prenatal	6.74543	4450	0.001	0.0127286
TLWB	Thymus	3.4714	8577	0.0007	0.0051			GFW	Jejunum_Lamb	8.25779	5603	0.0023	0.0207
TLWB	Thyroid_gland	2.76543	7279	0.0383	0.0562457			GFW	Jejunum_Late-prenatal	6.28474	4581	0.1339	0.176763
TLWB	Tonsil_Tongue	3.43581	8282	0	0			GFW	Jejunum_Neonate	7.217	4759	0.0006	0.0127286
TLWB	Uterus	3.37117	8919	0.0294	0.0454364			GFW	Kidney_Adult	7.30385	5319	0.1192	0.169389
TLWB	Vas_deferens	2.90219	6966	0.0002	0.00204			GFW	Kidney_Early-prenatal	5.86401	4225	0.0949	0.14235
TLWB	Ventricle	2.831	7470	0.0416	0.0589333			GFW	Kidney_Lamb	6.69915	4920	0.1726	0.211827
NI	Abomasum	0.0153013	9417	0.3931	0.45135			GFW	Kidney_Late-prenatal	7.15469	5102	0.0523	0.0954
NI	Adipose	0.0142083	8947	0.5131	0.534043			GFW	Liver_Adult	6.92846	4868	0.0292	0.0762968
NI	Adrenal_gland	0.0127845	7256	0.1279	0.338455			GFW	Liver_Early-prenatal	7.28613	5552	0.4347	0.463299
NI	Aortic_valve	0.014134	7369	0.0369	0.308267			GFW	Liver_Juvenile	5.87488	4218	0.0892	0.138946
NI	Cardiac_muscle	0.00909901	5622	0.4071	0.45135			GFW	Liver_Lamb	6.21107	4789	0.5337	0.5342
NI	Cecum	0.0147523	8867	0.2747	0.41565			GFW	Liver_Late-prenatal	5.73462	4317	0.3502	0.378216
NI	Cerebellum	0.0136539	8259	0.3094	0.41565			GFW	Lung_Adult	9.20713	6680	0.0828	0.131506
NI	Cerebrum	0.0151333	8809	0.1697	0.350527			GFW	Lung_Early-prenatal	4.1341	3186	0.5215	0.5342
NI	Colon	0.0143523	8838	0.3852	0.45135			GFW	Lung_Lamb	9.22084	6335	0.0034	0.0250364
NI	Duodenum	0.0142402	8947	0.5067	0.534043			GFW	Lung_Late-prenatal	8.9829	6170	0.0042	0.02835
NI	Embryo	0.0144157	9354	0.6991	0.6991			GFW	Lymph_node_Adult	8.16774	5875	0.0664	0.11205
NI	Esophagus	0.0133844	7857	0.1996	0.3723			GFW	Lymph_node_Lamb	8.12137	6021	0.2031	0.238422
NI	Haemal_node	0.0148335	8100	0.0679	0.338455			GFW	Lymph_node_Late-prenatal	7.63986	5376	0.0288	0.0762968
NI	Heart	0.0128653	7671	0.2532	0.403537			GFW	Lymph_node_Neonate	8.74913	6613	0.3436	0.376103
NI	Hippocampus	0.0148221	8930	0.2898	0.41565			GFW	Muscle_Adult	8.67163	6144	0.033	0.0780158
NI	Hypothalamus	0.0146435	8655	0.2117	0.3723			GFW	Muscle_Early-prenatal	2.25539	1505	0.0411	0.0832275
NI	Ileum	0.0153677	9068	0.2067	0.3723			GFW	Muscle_Juvenile	4.58815	3439	0.3138	0.348189
NI	Jejunum	0.0124837	7697	0.3988	0.45135			GFW	Muscle_Lamb	7.30704	5387	0.1838	0.218938
NI	Kidney	0.0132307	8249	0.4625	0.501862			GFW	Muscle_Late-prenatal	6.85077	5002	0.1353	0.176763
NI	Lens	0.00495324	2813	0.1787	0.350527			GFW	Muscle_Neonate	10.2926	7171	0.007	0.0357353
NI	Leukocyte	0.0128914	6603	0.0361	0.308267			GFW	Omasum_Adult	7.2798	4737	0.0002	0.0127286
NI	Limb	0.0133309	7181	0.0544	0.308267			GFW	Omasum_Lamb	7.91927	5934	0.2837	0.319163
NI	Liver	0.0102408	6311	0.388	0.45135			GFW	Omasum_Late-prenatal	7.44494	5260	0.0335	0.0780158
NI	Lung	0.0156246	8915	0.1247	0.338455			GFW	Omasum_Neonate	8.75157	6055	0.0074	0.0357353
NI	Lymph_node	0.0165688	8942	0.0518	0.308267			GFW	Reticulum_Adult	7.87523	5433	0.0089	0.036045
NI	Macrophage	0.0109534	6229	0.1364	0.338455			GFW	Reticulum_Early-prenatal	5.69524	3940	0.0206	0.0641769
NI	Mammary_gland	0.0152876	8804	0.14	0.338455			GFW	Reticulum_Lamb	8.40842	6055	0.0642	0.110643
NI	Muscle	0.0130011	8381	0.6481	0.661062			GFW	Reticulum_Late-prenatal	7.30324	5304	0.1119	0.161855
NI	Omasum	0.0148147	8524	0.146	0.338455			GFW	Reticulum_Neonate	8.2214	5939	0.0787	0.127494
NI	Omentum	0.0078733	4448	0.1453	0.338455			GFW	Rumen_Adult	7.3952	5215	0.0358	0.0780158
NI	Ovary	0.0149468	9082	0.3358	0.433627			GFW	Rumen_Early-prenatal	9.95808	7318	0.1287	0.176763
NI	Oviduct	0.00715384	4096	0.1734	0.350527			GFW	Rumen_Lamb	8.41864	5962	0.0278	0.0762968
NI	PBMC	0.011469	5969	0.042	0.308267			GFW	Rumen_Late-prenatal	6.67942	4683	0.0277	0.0762968
NI	Pituitary	0.0146251	8327	0.1278	0.338455			GFW	Rumen_Neonate	7.56987	5365	0.0399	0.0828692
NI	Placenta	0.0134163	7382	0.0794	0.338455			GFW	Skin_Early-prenatal	13.2469	9843	0.1694	0.211098
NI	Pylorus	0.0106206	6037	0.1336	0.338455			GFW	Skin_Juvenile	10.2051	7792	0.4428	0.465803
NI	Rectum	0.0154339	7644	0.0197	0.308267			GFW	Skin_Lamb	12.7525	9035	0.0133	0.0468391
NI	Renal_medulla	0.0121074	7370	0.3401	0.433627			GFW	Skin_Late-prenatal	10.7531	7404	0.0029	0.02349
NI	Reticulum	0.0140323	8317	0.2393	0.403537			GFW	Skin_Neonate	11.1546	7830	0.0075	0.0357353
NI	Rumen	0.0153156	9154	0.2466	0.403537			GFW	Spleen_Adult	8.16145	5793	0.0354	0.0780158
NI	Salivary_gland	0.0117661	7110	0.3097	0.41565			GFW	Spleen_Lamb	9.13182	6523	0.0352	0.0780158
NI	Skin	0.0167759	9579	0.1207	0.338455			GFW	Spleen_Late-prenatal	8.79229	6243	0.0344	0.0780158
NI	Spleen	0.0167952	10154	0.3005	0.41565			GFW	Thymus_Adult	7.24125	5155	0.048	0.0904186
NI	Tail	0.0160843	9907	0.4011	0.45135			GFW	Thymus_Lamb	9.91853	6742	0.0011	0.0127286
NI	Testis	0.0101359	6106	0.2976	0.41565			GFW	Thymus_Late-prenatal	6.52112	4726	0.1114	0.161855
NI	Thymus	0.0149665	8577	0.1362	0.338455			GFW	Tonsil_Tongue_Adult	7.48855	5021	0.0018	0.018225
NI	Thyroid_gland	0.0137212	7279	0.0495	0.308267			GFW	Tonsil_Tongue_Lamb	7.11692	4888	0.0084	0.036045
NI	Tonsil_Tongue	0.015416	8282	0.0522	0.308267			GFW	Tonsil_Tongue_Late-prenatal	4.58004	3074	0.0119	0.0438136
NI	Uterus	0.0154962	8919	0.1389	0.338455			LW	Abomasum_Adult	469.78	5314	0.0465	0.0896786
NI	Vas_deferens	0.0141257	6966	0.0212	0.308267			LW	Abomasum_Early-prenatal	505.134	5887	0.1414	0.200405
NI	Ventricle	0.0129213	7470	0.1604	0.350527			LW	Abomasum_Lamb	603.521	7047	0.1373	0.199318
IBW	Abomasum	21.1395	9417	0.0204	0.0306			LW	Abomasum_Late-prenatal	610.13	7182	0.1827	0.227672
IBW	Adipose	19.2859	8947	0.1492	0.165417			LW	Abomasum_Neonate	541.678	5803	0.0016	0.0144
IBW	Adrenal_gland	17.104	7256	0.0023	0.00874286			LW	Cecum_Adult	495.219	5804	0.1708	0.2196
IBW	Aortic_valve	17.0806	7369	0.0041	0.0112737			LW	Cecum_Lamb	636.789	7261	0.0409	0.0876825
IBW	Cardiac_muscle	12.7548	5622	0.0293	0.0383154			LW	Cecum_Late-prenatal	593.831	6647	0.0157	0.0529875
IBW	Cecum	19.4925	8867	0.067	0.0813571			LW	Cecum_Neonate	541.626	5848	0.0016	0.0144
IBW	Cerebellum	18.6819	8259	0.0119	0.0233423			LW	Colon_Adult	565.528	6459	0.0498	0.09144
IBW	Cerebrum	20.5131	8809	0.0016	0.0068			LW	Colon_Lamb	655.512	7454	0.0308	0.0857032
IBW	Colon	20.5905	8838	0.0024	0.00874286			LW	Colon_Late-prenatal	607.959	6606	0.0014	0.0144
IBW	Duodenum	20.7925	8947	0.0016	0.0068			LW	Colon_Neonate	575.376	6209	0.0023	0.015525
IBW	Embryo	21.1665	9354	0.0096	0.020825			LW	Duodenum_Adult	449.815	4617	0.0001	0.00405
IBW	Esophagus	18.1797	7857	0.0042	0.0112737			LW	Duodenum_Lamb	614.573	7011	0.0405	0.0876825
IBW	Haemal_node	19.1706	8100	0.0006	0.00437143			LW	Duodenum_Late-prenatal	527.055	6035	0.0645	0.11116
IBW	Heart	16.9494	7671	0.0596	0.0741366			LW	Duodenum_Neonate	514.458	5864	0.0508	0.09144
IBW	Hippocampus	20.1824	8930	0.0098	0.020825			LW	Heart_Adult	297.378	3512	0.2735	0.307688
IBW	Hypothalamus	20.404	8655	0.0003	0.003825			LW	Heart_Early-prenatal	430.401	5238	0.4757	0.500412
IBW	Ileum	21.2883	9068	0.0005	0.00425			LW	Heart_Lamb	406.196	4729	0.159	0.211131
IBW	Jejunum	18.2116	7697	0.0007	0.0044625			LW	Heart_Late-prenatal	313.371	3659	0.2017	0.243846
IBW	Kidney	18.9158	8249	0.0053	0.013515			LW	Ileum_Adult	579.138	6119	0.0002	0.0054
IBW	Lens	7.16787	2813	0.0004	0.00408			LW	Ileum_Lamb	498.618	6006	0.3827	0.413316
IBW	Leukocyte	14.5064	6603	0.0887	0.105202			LW	Ileum_Late-prenatal	471.077	5432	0.1006	0.160729
IBW	Limb	16.2311	7181	0.0173	0.0284613			LW	Ileum_Neonate	525.402	6061	0.0834	0.140737
IBW	Liver	13.4861	6311	0.2413	0.256381			LW	Jejunum_Adult	436.179	5048	0.1273	0.19095
IBW	Lung	18.745	8915	0.3519	0.366263			LW	Jejunum_Early-prenatal	398.532	4450	0.0313	0.0857032
IBW	Lymph_node	20.1483	8942	0.0149	0.0270828			LW	Jejunum_Lamb	523.913	5603	0.0016	0.0144
IBW	Macrophage	15.2765	6229	0.0003	0.003825			LW	Jejunum_Late-prenatal	428.456	4581	0.0033	0.0205615
IBW	Mammary_gland	20.2447	8804	0.0042	0.0112737			LW	Jejunum_Neonate	408.778	4759	0.1496	0.20196
IBW	Muscle	18.8774	8381	0.0171	0.0284613			LW	Kidney_Adult	471.427	5319	0.0421	0.0876825
IBW	Omasum	19.0557	8524	0.0263	0.0352974			LW	Kidney_Early-prenatal	340.331	4225	0.6356	0.6356
IBW	Omentum	9.20759	4448	0.5019	0.5019			LW	Kidney_Lamb	451.558	4920	0.0083	0.033615
IBW	Ovary	20.5543	9082	0.0108	0.022032			LW	Kidney_Late-prenatal	436.045	5102	0.1782	0.225534
IBW	Oviduct	8.50283	4096	0.4776	0.487152			LW	Liver_Adult	457.456	4868	0.0018	0.01458
IBW	PBMC	13.7703	5969	0.0083	0.0192409			LW	Liver_Early-prenatal	476.252	5552	0.1435	0.200405
IBW	Pituitary	19.6489	8327	0.0008	0.00453333			LW	Liver_Juvenile	367.126	4218	0.1012	0.160729
IBW	Placenta	15.9065	7382	0.1715	0.186096			LW	Liver_Lamb	387.026	4789	0.6088	0.61641
IBW	Pylorus	13.8631	6037	0.0127	0.0239889			LW	Liver_Late-prenatal	349.811	4317	0.5919	0.606885
IBW	Rectum	18.0821	7644	0.0009	0.00459			LW	Lung_Adult	588.695	6680	0.0376	0.0876825
IBW	Renal_medulla	16.5914	7370	0.0212	0.0308914			LW	Lung_Early-prenatal	265.17	3186	0.3884	0.413953
IBW	Reticulum	18.6698	8317	0.0241	0.0339081			LW	Lung_Lamb	546.279	6335	0.1067	0.166206
IBW	Rumen	20.6434	9154	0.0154	0.0270828			LW	Lung_Late-prenatal	559.295	6170	0.0068	0.0306
IBW	Salivary_gland	16.4064	7110	0.0061	0.0148143			LW	Lymph_node_Adult	515.156	5875	0.0547	0.0963196
IBW	Skin	21.2806	9579	0.0314	0.040035			LW	Lymph_node_Lamb	510.353	6021	0.2057	0.245025
IBW	Spleen	21.9637	10154	0.1155	0.1309			LW	Lymph_node_Late-prenatal	476.311	5376	0.0387	0.0876825
IBW	Tail	22.1781	9907	0.0181	0.0288469			LW	Lymph_node_Neonate	567.735	6613	0.1247	0.190579
IBW	Testis	13.8557	6106	0.0246	0.0339081			LW	Muscle_Adult	541.567	6144	0.0431	0.0876825
IBW	Thymus	19.2956	8577	0.0187	0.0289			LW	Muscle_Early-prenatal	132.537	1505	0.1706	0.2196
IBW	Thyroid_gland	16.8373	7279	0.0041	0.0112737			LW	Muscle_Juvenile	298.486	3439	0.1378	0.199318
IBW	Tonsil_Tongue	19.7786	8282	0.0001	0.00255			LW	Muscle_Lamb	439.505	5387	0.5456	0.566585
IBW	Uterus	20.5107	8919	0.0041	0.0112737			LW	Muscle_Late-prenatal	423.694	5002	0.2297	0.269648
IBW	Vas_deferens	16.9888	6966	0.0001	0.00255			LW	Muscle_Neonate	608.553	7171	0.1901	0.233305
IBW	Ventricle	16.3418	7470	0.0958	0.111041			LW	Omasum_Adult	472.227	4737	0	0
GL	Abomasum	19.9557	9417	0.4535	0.56411			LW	Omasum_Lamb	551.993	5934	0.001	0.0144
GL	Adipose	18.5527	8947	0.671	0.671			LW	Omasum_Late-prenatal	466.481	5260	0.0379	0.0876825
GL	Adrenal_gland	15.7326	7256	0.2531	0.41639			LW	Omasum_Neonate	553.331	6055	0.0051	0.0243
GL	Aortic_valve	16.775	7369	0.0358	0.12172			LW	Reticulum_Adult	507.216	5433	0.0021	0.0154636
GL	Cardiac_muscle	11.8184	5622	0.5192	0.588427			LW	Reticulum_Early-prenatal	368.71	3940	0.0047	0.0237938
GL	Cecum	19.5059	8867	0.1354	0.313882			LW	Reticulum_Lamb	549.925	6055	0.0076	0.0324
GL	Cerebellum	17.7513	8259	0.3106	0.4719			LW	Reticulum_Late-prenatal	481.164	5304	0.0112	0.0423409
GL	Cerebrum	18.3738	8809	0.618	0.643224			LW	Reticulum_Neonate	525.981	5939	0.0322	0.0857032
GL	Colon	18.834	8838	0.3843	0.515771			LW	Rumen_Adult	492.971	5215	0.0007	0.014175
GL	Duodenum	18.8529	8947	0.494	0.585907			LW	Rumen_Early-prenatal	645.649	7318	0.0291	0.0857032
GL	Embryo	20.0849	9354	0.3134	0.4719			LW	Rumen_Lamb	550.623	5962	0.0042	0.02268
GL	Esophagus	16.4644	7857	0.5662	0.605519			LW	Rumen_Late-prenatal	418.95	4683	0.0328	0.0857032
GL	Haemal_node	18.6898	8100	0.0142	0.072675			LW	Rumen_Neonate	487.291	5365	0.0115	0.0423409
GL	Heart	16.3382	7671	0.3983	0.520854			LW	Skin_Early-prenatal	822.344	9843	0.2828	0.313792
GL	Hippocampus	18.7081	8930	0.5699	0.605519			LW	Skin_Juvenile	682.38	7792	0.0376	0.0876825
GL	Hypothalamus	18.2174	8655	0.5165	0.588427			LW	Skin_Lamb	768.071	9035	0.1493	0.20196
GL	Ileum	19.7228	9068	0.2048	0.34816			LW	Skin_Late-prenatal	647.853	7404	0.0452	0.0892976
GL	Jejunum	16.2403	7697	0.4825	0.585893			LW	Skin_Neonate	689.438	7830	0.0291	0.0857032
GL	Kidney	18.0374	8249	0.1833	0.34816			LW	Spleen_Adult	511.791	5793	0.0433	0.0876825
GL	Lens	5.77741	2813	0.6502	0.663204			LW	Spleen_Lamb	594.601	6523	0.0041	0.02268
GL	Leukocyte	15.3073	6603	0.0171	0.072675			LW	Spleen_Late-prenatal	562.057	6243	0.0131	0.0461348
GL	Limb	15.8252	7181	0.1467	0.31535			LW	Thymus_Adult	447.582	5155	0.1011	0.160729
GL	Liver	13.8186	6311	0.2024	0.34816			LW	Thymus_Lamb	562.097	6742	0.3365	0.368331
GL	Lung	20.4978	8915	0.012	0.072675			LW	Thymus_Late-prenatal	398.547	4726	0.2665	0.304035
GL	Lymph_node	19.893	8942	0.0843	0.23885			LW	Tonsil_Tongue_Adult	443.478	5021	0.0487	0.09144
GL	Macrophage	14.3192	6229	0.0302	0.110014			LW	Tonsil_Tongue_Lamb	436.76	4888	0.0327	0.0857032
GL	Mammary_gland	21.4528	8804	0.0001	0.00255			LW	Tonsil_Tongue_Late-prenatal	261.103	3074	0.2548	0.29484
GL	Muscle	17.5921	8381	0.5525	0.605519			TLWB	Abomasum_Adult	1.90936	5314	0.3157	0.3321
GL	Omasum	18.7218	8524	0.1484	0.31535			TLWB	Abomasum_Early-prenatal	2.22546	5887	0.067	0.09045
GL	Omentum	9.95477	4448	0.1264	0.306971			TLWB	Abomasum_Lamb	2.99593	7047	0.0001	0.00162
GL	Ovary	19.7724	9082	0.1993	0.34816			TLWB	Abomasum_Late-prenatal	2.89883	7182	0.002	0.00895263
GL	Oviduct	9.50229	4096	0.0441	0.140569			TLWB	Abomasum_Neonate	2.38883	5803	0.0011	0.00685385
GL	PBMC	14.1635	5969	0.0054	0.06885			TLWB	Cecum_Adult	2.28956	5804	0.01	0.026129
GL	Pituitary	17.8835	8327	0.3146	0.4719			TLWB	Cecum_Lamb	2.95678	7261	0.0004	0.0036
GL	Placenta	17.2142	7382	0.0085	0.072675			TLWB	Cecum_Late-prenatal	2.68384	6647	0.0016	0.00895263
GL	Pylorus	13.4889	6037	0.1014	0.272179			TLWB	Cecum_Neonate	2.25119	5848	0.0288	0.048438
GL	Rectum	18.0747	7644	0.0041	0.06885			TLWB	Colon_Adult	2.31136	6459	0.3327	0.342968
GL	Renal_medulla	15.7374	7370	0.3714	0.51193			TLWB	Colon_Lamb	2.91742	7454	0.0058	0.0174
GL	Reticulum	18.1607	8317	0.1912	0.34816			TLWB	Colon_Late-prenatal	2.6613	6606	0.0021	0.00895263
GL	Rumen	20.2013	9154	0.1155	0.294525			TLWB	Colon_Neonate	2.43078	6209	0.0113	0.0263829
GL	Salivary_gland	15.2209	7110	0.3629	0.51193			TLWB	Duodenum_Adult	1.75149	4617	0.0756	0.0942092
GL	Skin	20.458	9579	0.3599	0.51193			TLWB	Duodenum_Lamb	2.69961	7011	0.023	0.0443571
GL	Spleen	22.0836	10154	0.1915	0.34816			TLWB	Duodenum_Late-prenatal	2.44237	6035	0.0025	0.00964286
GL	Tail	22.6374	9907	0.0169	0.072675			TLWB	Duodenum_Neonate	2.26413	5864	0.0253	0.04554
GL	Testis	12.9492	6106	0.4414	0.562785			TLWB	Heart_Adult	1.21879	3512	0.5672	0.5672
GL	Thymus	19.5541	8577	0.0252	0.0988615			TLWB	Heart_Early-prenatal	1.99494	5238	0.0548	0.0807055
GL	Thyroid_gland	16.9034	7279	0.0117	0.072675			TLWB	Heart_Lamb	1.76857	4729	0.1188	0.139461
GL	Tonsil_Tongue	19.2406	8282	0.0107	0.072675			TLWB	Heart_Late-prenatal	1.414	3659	0.0583	0.0828474
GL	Uterus	20.497	8919	0.0146	0.072675			TLWB	Ileum_Adult	2.49067	6119	0.0018	0.00895263
GL	Vas_deferens	17.8834	6966	0	0			TLWB	Ileum_Lamb	2.26915	6006	0.0614	0.0842949
GL	Ventricle	16.7838	7470	0.0624	0.1872			TLWB	Ileum_Late-prenatal	2.12116	5432	0.018	0.0383684
LSB	Abomasum	2.76303	9417	0.4376	0.556149			TLWB	Ileum_Neonate	2.34249	6061	0.0208	0.0410927
LSB	Adipose	2.51121	8947	0.6929	0.721182			TLWB	Jejunum_Adult	1.85303	5048	0.1959	0.211572
LSB	Adrenal_gland	2.25727	7256	0.1853	0.350011			TLWB	Jejunum_Early-prenatal	1.70874	4450	0.0506	0.07665
LSB	Aortic_valve	2.05568	7369	0.71	0.7242			TLWB	Jejunum_Lamb	2.0802	5603	0.1257	0.145453
LSB	Cardiac_muscle	1.64345	5622	0.4444	0.556149			TLWB	Jejunum_Late-prenatal	1.72387	4581	0.0961	0.116181
LSB	Cecum	2.56028	8867	0.5235	0.620809			TLWB	Jejunum_Neonate	1.97908	4759	0.0011	0.00685385
LSB	Cerebellum	2.53942	8259	0.2164	0.37621			TLWB	Kidney_Adult	2.10575	5319	0.0096	0.026129
LSB	Cerebrum	2.84327	8809	0.0953	0.31518			TLWB	Kidney_Early-prenatal	1.69048	4225	0.0099	0.026129
LSB	Colon	2.6299	8838	0.3605	0.498835			TLWB	Kidney_Lamb	1.82043	4920	0.1607	0.178311
LSB	Duodenum	2.84282	8947	0.1236	0.31518			TLWB	Kidney_Late-prenatal	1.93309	5102	0.069	0.091623
LSB	Embryo	2.72898	9354	0.4645	0.564036			TLWB	Liver_Adult	2.03479	4868	0.0002	0.00231429
LSB	Esophagus	2.50011	7857	0.1234	0.31518			TLWB	Liver_Early-prenatal	2.06437	5552	0.1286	0.146713
LSB	Haemal_node	2.98276	8100	0.0139	0.31518			TLWB	Liver_Juvenile	1.65003	4218	0.0299	0.048438
LSB	Heart	2.28286	7671	0.3619	0.498835			TLWB	Liver_Lamb	1.73218	4789	0.2886	0.307587
LSB	Hippocampus	2.67055	8930	0.3308	0.498835			TLWB	Liver_Late-prenatal	1.65831	4317	0.0566	0.0818679
LSB	Hypothalamus	2.83352	8655	0.0773	0.31518			TLWB	Lung_Adult	2.56162	6680	0.0251	0.04554
LSB	Ileum	2.73996	9068	0.2779	0.45719			TLWB	Lung_Early-prenatal	1.22531	3186	0.0748	0.0942092
LSB	Jejunum	2.38701	7697	0.1934	0.352264			TLWB	Lung_Lamb	2.51169	6335	0.0048	0.015552
LSB	Kidney	2.64143	8249	0.1052	0.31518			TLWB	Lung_Late-prenatal	2.48112	6170	0.0024	0.00964286
LSB	Lens	0.755985	2813	0.74	0.74			TLWB	Lymph_node_Adult	2.47518	5875	0	0
LSB	Leukocyte	2.43275	6603	0.0192	0.31518			TLWB	Lymph_node_Lamb	2.42926	6021	0.0017	0.00895263
LSB	Limb	2.02819	7181	0.6307	0.699254			TLWB	Lymph_node_Late-prenatal	2.09375	5376	0.0202	0.040905
LSB	Liver	1.88431	6311	0.3342	0.498835			TLWB	Lymph_node_Neonate	2.45873	6613	0.1054	0.12555
LSB	Lung	2.77466	8915	0.1733	0.350011			TLWB	Muscle_Adult	2.38026	6144	0.0202	0.040905
LSB	Lymph_node	3.05993	8942	0.0373	0.31518			TLWB	Muscle_Early-prenatal	0.627476	1505	0.0294	0.048438
LSB	Macrophage	1.96547	6229	0.1559	0.350011			TLWB	Muscle_Juvenile	1.3926	3439	0.0114	0.0263829
LSB	Mammary_gland	2.61753	8804	0.3562	0.498835			TLWB	Muscle_Lamb	2.13371	5387	0.0105	0.0263829
LSB	Muscle	2.51407	8381	0.3121	0.497409			TLWB	Muscle_Late-prenatal	2.10369	5002	0.0002	0.00231429
LSB	Omasum	2.49202	8524	0.4471	0.556149			TLWB	Muscle_Neonate	2.53405	7171	0.4468	0.452385
LSB	Omentum	1.47713	4448	0.0896	0.31518			TLWB	Omasum_Adult	1.80454	4737	0.0606	0.0842949
LSB	Ovary	2.83717	9082	0.1672	0.350011			TLWB	Omasum_Lamb	2.28155	5934	0.0295	0.048438
LSB	Oviduct	1.27403	4096	0.2213	0.37621			TLWB	Omasum_Late-prenatal	2.03071	5260	0.033	0.0524118
LSB	PBMC	2.05782	5969	0.0482	0.31518			TLWB	Omasum_Neonate	2.35001	6055	0.0177	0.0383684
LSB	Pituitary	2.78582	8327	0.0559	0.31518			TLWB	Reticulum_Adult	2.05169	5433	0.0737	0.0942092
LSB	Placenta	2.38262	7382	0.1047	0.31518			TLWB	Reticulum_Early-prenatal	1.60229	3940	0.0085	0.0245893
LSB	Pylorus	1.69105	6037	0.6589	0.700081			TLWB	Reticulum_Lamb	2.61703	6055	0	0
LSB	Rectum	2.25181	7644	0.4134	0.554826			TLWB	Reticulum_Late-prenatal	2.12258	5304	0.005	0.0155769
LSB	Renal_medulla	2.59922	7370	0.0295	0.31518			TLWB	Reticulum_Neonate	2.28318	5939	0.029	0.048438
LSB	Reticulum	2.34521	8317	0.6538	0.700081			TLWB	Rumen_Adult	2.13761	5215	0.0019	0.00895263
LSB	Rumen	2.6407	9154	0.5356	0.620809			TLWB	Rumen_Early-prenatal	2.9684	7318	0.0003	0.0030375
LSB	Salivary_gland	2.29625	7110	0.11	0.31518			TLWB	Rumen_Lamb	2.39405	5962	0.0036	0.01215
LSB	Skin	2.96745	9579	0.1791	0.350011			TLWB	Rumen_Late-prenatal	1.90213	4683	0.0035	0.01215
LSB	Spleen	3.25159	10154	0.0939	0.31518			TLWB	Rumen_Neonate	2.01182	5365	0.0922	0.113155
LSB	Tail	3.18527	9907	0.0942	0.31518			TLWB	Skin_Early-prenatal	3.78087	9843	0.012	0.027
LSB	Testis	1.95787	6106	0.1214	0.31518			TLWB	Skin_Juvenile	3.14895	7792	0.0007	0.00567
LSB	Thymus	3.03199	8577	0.0248	0.31518			TLWB	Skin_Lamb	3.4443	9035	0.024	0.0452093
LSB	Thyroid_gland	2.30681	7279	0.1401	0.340243			TLWB	Skin_Late-prenatal	2.79276	7404	0.0511	0.07665
LSB	Tonsil_Tongue	2.78843	8282	0.0527	0.31518			TLWB	Skin_Neonate	3.37311	7830	0	0
LSB	Uterus	2.78657	8919	0.1667	0.350011			TLWB	Spleen_Adult	2.35472	5793	0.003	0.0110455
LSB	Vas_deferens	2.32053	6966	0.0726	0.31518			TLWB	Spleen_Lamb	2.55896	6523	0.0108	0.0263829
LSB	Ventricle	2.14316	7470	0.5494	0.622653			TLWB	Spleen_Late-prenatal	2.30472	6243	0.1434	0.161325
LMWLB	Abomasum	0.668497	9417	0.4651	0.608208			TLWB	Thymus_Adult	2.16034	5155	0.0008	0.00589091
LMWLB	Adipose	0.626241	8947	0.609	0.675196			TLWB	Thymus_Lamb	2.82743	6742	0	0
LMWLB	Adrenal_gland	0.536779	7256	0.151	0.34595			TLWB	Thymus_Late-prenatal	1.79291	4726	0.0727	0.0942092
LMWLB	Aortic_valve	0.593399	7369	0.0033	0.15555			TLWB	Tonsil_Tongue_Adult	1.93755	5021	0.0362	0.0563885
LMWLB	Cardiac_muscle	0.423298	5622	0.1114	0.298605			TLWB	Tonsil_Tongue_Lamb	1.8068	4888	0.1632	0.178638
LMWLB	Cecum	0.634016	8867	0.3992	0.590726			TLWB	Tonsil_Tongue_Late-prenatal	1.1068	3074	0.3345	0.342968
LMWLB	Cerebellum	0.589846	8259	0.4054	0.590726			NI	Abomasum_Adult	0.0103795	5314	0.0403	0.292076
LMWLB	Cerebrum	0.637001	8809	0.294	0.50201			NI	Abomasum_Early-prenatal	0.0102963	5887	0.1534	0.317005
LMWLB	Colon	0.628015	8838	0.461	0.608208			NI	Abomasum_Lamb	0.0117845	7047	0.2701	0.377209
LMWLB	Duodenum	0.642358	8947	0.3461	0.539518			NI	Abomasum_Late-prenatal	0.012712	7182	0.1226	0.292076
LMWLB	Embryo	0.637088	9354	0.8428	0.859656			NI	Abomasum_Neonate	0.0103952	5803	0.111	0.292076
LMWLB	Esophagus	0.555321	7857	0.4983	0.635332			NI	Cecum_Adult	0.00973589	5804	0.2655	0.377209
LMWLB	Haemal_node	0.614839	8100	0.0522	0.17748			NI	Cecum_Lamb	0.0130192	7261	0.1013	0.292076
LMWLB	Heart	0.585131	7671	0.045	0.17748			NI	Cecum_Late-prenatal	0.0128039	6647	0.0422	0.292076
LMWLB	Hippocampus	0.665624	8930	0.0977	0.2931			NI	Cecum_Neonate	0.00930456	5848	0.4873	0.520425
LMWLB	Hypothalamus	0.636226	8655	0.1723	0.351492			NI	Colon_Adult	0.0101445	6459	0.5473	0.573542
LMWLB	Ileum	0.668073	9068	0.1568	0.34595			NI	Colon_Lamb	0.0121198	7454	0.3892	0.463606
LMWLB	Jejunum	0.54851	7697	0.4341	0.599732			NI	Colon_Late-prenatal	0.0118313	6606	0.1038	0.292076
LMWLB	Kidney	0.614153	8249	0.1155	0.298605			NI	Colon_Neonate	0.00953124	6209	0.6741	0.682526
LMWLB	Lens	0.19379	2813	0.6333	0.687198			NI	Duodenum_Adult	0.00790404	4617	0.2159	0.336379
LMWLB	Leukocyte	0.524977	6603	0.0106	0.1717			NI	Duodenum_Lamb	0.0119007	7011	0.2169	0.336379
LMWLB	Limb	0.511194	7181	0.4351	0.599732			NI	Duodenum_Late-prenatal	0.0113175	6035	0.0631	0.292076
LMWLB	Liver	0.486815	6311	0.0378	0.17748			NI	Duodenum_Neonate	0.00920837	5864	0.5523	0.573542
LMWLB	Lung	0.612066	8915	0.7717	0.803198			NI	Heart_Adult	0.00611013	3512	0.1889	0.325551
LMWLB	Lymph_node	0.686856	8942	0.0274	0.1717			NI	Heart_Early-prenatal	0.00869705	5238	0.3009	0.395508
LMWLB	Macrophage	0.435894	6229	0.5926	0.675196			NI	Heart_Lamb	0.00851233	4729	0.1156	0.292076
LMWLB	Mammary_gland	0.668158	8804	0.0466	0.17748			NI	Heart_Late-prenatal	0.00578332	3659	0.4832	0.520425
LMWLB	Muscle	0.608335	8381	0.2679	0.487961			NI	Ileum_Adult	0.0103051	6119	0.252	0.3645
LMWLB	Omasum	0.634104	8524	0.1171	0.298605			NI	Ileum_Lamb	0.0111402	6006	0.0686	0.292076
LMWLB	Omentum	0.313105	4448	0.5249	0.638593			NI	Ileum_Late-prenatal	0.0102313	5432	0.0591	0.292076
LMWLB	Ovary	0.629711	9082	0.6921	0.735356			NI	Ileum_Neonate	0.0100057	6061	0.3125	0.395508
LMWLB	Oviduct	0.28673	4096	0.5526	0.655409			NI	Jejunum_Adult	0.00858949	5048	0.2275	0.34125
LMWLB	PBMC	0.464588	5969	0.0289	0.1717			NI	Jejunum_Early-prenatal	0.0076049	4450	0.2186	0.336379
LMWLB	Pituitary	0.598833	8327	0.3419	0.539518			NI	Jejunum_Lamb	0.00968422	5603	0.1833	0.322767
LMWLB	Placenta	0.541739	7382	0.1984	0.389169			NI	Jejunum_Late-prenatal	0.00948151	4581	0.0283	0.292076
LMWLB	Pylorus	0.44771	6037	0.1628	0.34595			NI	Jejunum_Neonate	0.00837337	4759	0.1493	0.317005
LMWLB	Rectum	0.568251	7644	0.13	0.315714			NI	Kidney_Adult	0.00850778	5319	0.4512	0.5076
LMWLB	Renal_medulla	0.520116	7370	0.5259	0.638593			NI	Kidney_Early-prenatal	0.00768948	4225	0.1039	0.292076
LMWLB	Reticulum	0.639741	8317	0.0303	0.1717			NI	Kidney_Lamb	0.0081659	4920	0.3086	0.395508
LMWLB	Rumen	0.702847	9154	0.0247	0.1717			NI	Kidney_Late-prenatal	0.00833527	5102	0.3673	0.451023
LMWLB	Salivary_gland	0.496855	7110	0.6081	0.675196			NI	Liver_Adult	0.00840247	4868	0.1963	0.331256
LMWLB	Skin	0.646647	9579	0.8899	0.8899			NI	Liver_Early-prenatal	0.00843669	5552	0.6992	0.6992
LMWLB	Spleen	0.767204	10154	0.0499	0.17748			NI	Liver_Juvenile	0.00741128	4218	0.1605	0.317005
LMWLB	Tail	0.75005	9907	0.0469	0.17748			NI	Liver_Lamb	0.00730416	4789	0.6562	0.672813
LMWLB	Testis	0.439362	6106	0.3491	0.539518			NI	Liver_Late-prenatal	0.00686776	4317	0.4667	0.517845
LMWLB	Thymus	0.662219	8577	0.0204	0.1717			NI	Lung_Adult	0.0115006	6680	0.1795	0.322767
LMWLB	Thyroid_gland	0.547747	7279	0.0901	0.287194			NI	Lung_Early-prenatal	0.00582074	3186	0.1191	0.292076
LMWLB	Tonsil_Tongue	0.6549	8282	0.0061	0.15555			NI	Lung_Lamb	0.010975	6335	0.1652	0.317005
LMWLB	Uterus	0.65057	8919	0.2232	0.4216			NI	Lung_Late-prenatal	0.0112287	6170	0.0855	0.292076
LMWLB	Vas_deferens	0.504141	6966	0.2953	0.50201			NI	Lymph_node_Adult	0.0106911	5875	0.0902	0.292076
LMWLB	Ventricle	0.577221	7470	0.0293	0.1717			NI	Lymph_node_Lamb	0.010454	6021	0.1691	0.317005
								NI	Lymph_node_Late-prenatal	0.00978063	5376	0.0959	0.292076
								NI	Lymph_node_Neonate	0.0106134	6613	0.4449	0.507562
								NI	Muscle_Adult	0.0110257	6144	0.1047	0.292076
								NI	Muscle_Early-prenatal	0.00273526	1505	0.1722	0.317005
								NI	Muscle_Juvenile	0.00542544	3439	0.4883	0.520425
								NI	Muscle_Lamb	0.00901036	5387	0.2834	0.382995
								NI	Muscle_Late-prenatal	0.00812268	5002	0.3851	0.463606
								NI	Muscle_Neonate	0.0118399	7171	0.3071	0.395508
								NI	Omasum_Adult	0.008552	4737	0.1122	0.292076
								NI	Omasum_Lamb	0.011958	5934	0.0303	0.292076
								NI	Omasum_Late-prenatal	0.0109254	5260	0.0221	0.292076
								NI	Omasum_Neonate	0.0110268	6055	0.0896	0.292076
								NI	Reticulum_Adult	0.0104906	5433	0.0483	0.292076
								NI	Reticulum_Early-prenatal	0.00697041	3940	0.1509	0.317005
								NI	Reticulum_Lamb	0.0130349	6055	0.016	0.292076
								NI	Reticulum_Late-prenatal	0.0106458	5304	0.0287	0.292076
								NI	Reticulum_Neonate	0.009595	5939	0.4198	0.485769
								NI	Rumen_Adult	0.010583	5215	0.0283	0.292076
								NI	Rumen_Early-prenatal	0.0142385	7318	0.0349	0.292076
								NI	Rumen_Lamb	0.0114728	5962	0.0484	0.292076
								NI	Rumen_Late-prenatal	0.00909694	4683	0.0469	0.292076
								NI	Rumen_Neonate	0.0086719	5365	0.4131	0.484943
								NI	Skin_Early-prenatal	0.0175921	9843	0.0917	0.292076
								NI	Skin_Juvenile	0.0136806	7792	0.1311	0.303403
								NI	Skin_Lamb	0.0156181	9035	0.1581	0.317005
								NI	Skin_Late-prenatal	0.0128227	7404	0.1651	0.317005
								NI	Skin_Neonate	0.0155804	7830	0.025	0.292076
								NI	Spleen_Adult	0.00988684	5793	0.2048	0.336379
								NI	Spleen_Lamb	0.0117921	6523	0.0874	0.292076
								NI	Spleen_Late-prenatal	0.0105177	6243	0.2381	0.350656
								NI	Thymus_Adult	0.00842174	5155	0.3675	0.451023
								NI	Thymus_Lamb	0.0122569	6742	0.0881	0.292076
								NI	Thymus_Late-prenatal	0.00847262	4726	0.1172	0.292076
								NI	Tonsil_Tongue_Adult	0.00915361	5021	0.0935	0.292076
								NI	Tonsil_Tongue_Lamb	0.00816846	4888	0.2837	0.382995
								NI	Tonsil_Tongue_Late-prenatal	0.00528762	3074	0.2201	0.336379
								IBW	Abomasum_Adult	11.6689	5314	0.1087	0.137573
								IBW	Abomasum_Early-prenatal	13.5075	5887	0.0166	0.0353077
								IBW	Abomasum_Lamb	16.2432	7047	0.0071	0.023652
								IBW	Abomasum_Late-prenatal	15.8225	7182	0.0739	0.0981295
								IBW	Abomasum_Neonate	13.6934	5803	0.0026	0.0146813
								IBW	Cecum_Adult	13.2818	5804	0.017	0.0353077
								IBW	Cecum_Lamb	17.1706	7261	0.0004	0.0054
								IBW	Cecum_Late-prenatal	15.4024	6647	0.0061	0.023652
								IBW	Cecum_Neonate	13.0675	5848	0.0506	0.0705661
								IBW	Colon_Adult	13.4843	6459	0.4226	0.438854
								IBW	Colon_Lamb	17.6569	7454	0.0004	0.0054
								IBW	Colon_Late-prenatal	15.4982	6606	0.0021	0.0130846
								IBW	Colon_Neonate	14.5287	6209	0.006	0.023652
								IBW	Duodenum_Adult	10.4233	4617	0.046	0.0665357
								IBW	Duodenum_Lamb	16.6157	7011	0.0016	0.0117818
								IBW	Duodenum_Late-prenatal	13.6955	6035	0.0239	0.0456545
								IBW	Duodenum_Neonate	14.1437	5864	0.0015	0.0117818
								IBW	Heart_Adult	8.71769	3512	0.0009	0.0091125
								IBW	Heart_Early-prenatal	11.6844	5238	0.0666	0.08991
								IBW	Heart_Lamb	10.2757	4729	0.1657	0.183859
								IBW	Heart_Late-prenatal	8.51458	3659	0.0243	0.0456545
								IBW	Ileum_Adult	12.5337	6119	0.6036	0.611145
								IBW	Ileum_Lamb	14.0146	6006	0.0073	0.023652
								IBW	Ileum_Late-prenatal	11.1418	5432	0.5791	0.593761
								IBW	Ileum_Neonate	14.0666	6061	0.0082	0.0243
								IBW	Jejunum_Adult	11.4076	5048	0.0419	0.0641887
								IBW	Jejunum_Early-prenatal	11.041	4450	0.0006	0.00694286
								IBW	Jejunum_Lamb	13.428	5603	0.0012	0.0108
								IBW	Jejunum_Late-prenatal	9.95805	4581	0.1719	0.188161
								IBW	Jejunum_Neonate	11.0415	4759	0.0135	0.0321686
								IBW	Kidney_Adult	11.6829	5319	0.1144	0.14256
								IBW	Kidney_Early-prenatal	9.8148	4225	0.0154	0.0337135
								IBW	Kidney_Lamb	10.3599	4920	0.3768	0.396374
								IBW	Kidney_Late-prenatal	11.7448	5102	0.0145	0.032625
								IBW	Liver_Adult	10.3685	4868	0.2878	0.306734
								IBW	Liver_Early-prenatal	11.9456	5552	0.2172	0.234576
								IBW	Liver_Juvenile	8.19343	4218	0.8871	0.8871
								IBW	Liver_Lamb	11.201	4789	0.0102	0.0266516
								IBW	Liver_Late-prenatal	9.48683	4317	0.133	0.160791
								IBW	Lung_Adult	15.0993	6680	0.0217	0.0438585
								IBW	Lung_Early-prenatal	7.3452	3186	0.0381	0.0605118
								IBW	Lung_Lamb	14.5916	6335	0.0096	0.02592
								IBW	Lung_Late-prenatal	13.6052	6170	0.0843	0.110134
								IBW	Lymph_node_Adult	14.2343	5875	0.0002	0.00405
								IBW	Lymph_node_Lamb	14.1793	6021	0.0029	0.0146813
								IBW	Lymph_node_Late-prenatal	12.5536	5376	0.008	0.0243
								IBW	Lymph_node_Neonate	14.8206	6613	0.0373	0.0605118
								IBW	Muscle_Adult	13.9663	6144	0.0248	0.0456545
								IBW	Muscle_Early-prenatal	3.65089	1505	0.038	0.0605118
								IBW	Muscle_Juvenile	7.86954	3439	0.0449	0.0661255
								IBW	Muscle_Lamb	12.2783	5387	0.0302	0.0531783
								IBW	Muscle_Late-prenatal	11.7727	5002	0.0049	0.02205
								IBW	Muscle_Neonate	16.0289	7171	0.042	0.0641887
								IBW	Omasum_Adult	10.3169	4737	0.1583	0.180596
								IBW	Omasum_Lamb	13.2971	5934	0.0479	0.0680684
								IBW	Omasum_Late-prenatal	12.2272	5260	0.0112	0.02835
								IBW	Omasum_Neonate	14.089	6055	0.0062	0.023652
								IBW	Reticulum_Adult	12.4082	5433	0.0222	0.0438585
								IBW	Reticulum_Early-prenatal	9.05946	3940	0.0316	0.0544596
								IBW	Reticulum_Lamb	15.0353	6055	0	0
								IBW	Reticulum_Late-prenatal	12.5207	5304	0.0029	0.0146813
								IBW	Reticulum_Neonate	13.6032	5939	0.0139	0.0321686
								IBW	Rumen_Adult	11.3933	5215	0.1408	0.167048
								IBW	Rumen_Early-prenatal	17.6841	7318	0	0
								IBW	Rumen_Lamb	13.846	5962	0.0092	0.0256966
								IBW	Rumen_Late-prenatal	11.0228	4683	0.0084	0.0243
								IBW	Rumen_Neonate	12.6855	5365	0.0037	0.0176294
								IBW	Skin_Early-prenatal	21.7516	9843	0.0434	0.0651
								IBW	Skin_Juvenile	17.2692	7792	0.0514	0.0705661
								IBW	Skin_Lamb	20.0585	9035	0.0372	0.0605118
								IBW	Skin_Late-prenatal	16.0968	7404	0.1239	0.152059
								IBW	Skin_Neonate	19.7867	7830	0	0
								IBW	Spleen_Adult	12.7532	5793	0.0951	0.122271
								IBW	Spleen_Lamb	15.444	6523	0.0018	0.01215
								IBW	Spleen_Late-prenatal	13.5203	6243	0.1632	0.1836
								IBW	Thymus_Adult	11.2171	5155	0.1561	0.180596
								IBW	Thymus_Lamb	15.3897	6742	0.0137	0.0321686
								IBW	Thymus_Late-prenatal	10.348	4726	0.1423	0.167048
								IBW	Tonsil_Tongue_Adult	11.7464	5021	0.0072	0.023652
								IBW	Tonsil_Tongue_Lamb	11.5091	4888	0.0068	0.023652
								IBW	Tonsil_Tongue_Late-prenatal	7.20387	3074	0.0275	0.0495
								GL	Abomasum_Adult	13.508	5314	0.0001	0.0081
								GL	Abomasum_Early-prenatal	12.9278	5887	0.1897	0.34922
								GL	Abomasum_Lamb	15.8721	7047	0.0678	0.18441
								GL	Abomasum_Late-prenatal	15.3749	7182	0.357	0.507316
								GL	Abomasum_Neonate	13.1366	5803	0.0644	0.18441
								GL	Cecum_Adult	13.6543	5804	0.0119	0.0729
								GL	Cecum_Lamb	16.4219	7261	0.052	0.156
								GL	Cecum_Late-prenatal	15.2993	6647	0.0285	0.0961875
								GL	Cecum_Neonate	12.2263	5848	0.5663	0.668307
								GL	Colon_Adult	14.0017	6459	0.261	0.432606
								GL	Colon_Lamb	17.5664	7454	0.0056	0.0617625
								GL	Colon_Late-prenatal	14.8923	6606	0.0683	0.18441
								GL	Colon_Neonate	14.5318	6209	0.0123	0.0729
								GL	Duodenum_Adult	10.6675	4617	0.0417	0.129912
								GL	Duodenum_Lamb	15.4097	7011	0.1661	0.328149
								GL	Duodenum_Late-prenatal	13.4312	6035	0.1252	0.274086
								GL	Duodenum_Neonate	12.8472	5864	0.2021	0.36378
								GL	Heart_Adult	6.78919	3512	0.9338	0.9338
								GL	Heart_Early-prenatal	10.9491	5238	0.5706	0.668307
								GL	Heart_Lamb	9.30505	4729	0.9155	0.926944
								GL	Heart_Late-prenatal	7.59822	3659	0.5838	0.668307
								GL	Ileum_Adult	14.2522	6119	0.0207	0.084645
								GL	Ileum_Lamb	13.2573	6006	0.1545	0.312862
								GL	Ileum_Late-prenatal	11.658	5432	0.3438	0.497282
								GL	Ileum_Neonate	13.105	6061	0.282	0.448771
								GL	Jejunum_Adult	10.4404	5048	0.6519	0.713566
								GL	Jejunum_Early-prenatal	9.42688	4450	0.4523	0.590908
								GL	Jejunum_Lamb	12.5029	5603	0.1136	0.2556
								GL	Jejunum_Late-prenatal	10.6202	4581	0.0394	0.127656
								GL	Jejunum_Neonate	10.5898	4759	0.1379	0.293945
								GL	Kidney_Adult	11.9303	5319	0.1019	0.242762
								GL	Kidney_Early-prenatal	8.73658	4225	0.635	0.704589
								GL	Kidney_Lamb	10.0164	4920	0.7544	0.802742
								GL	Kidney_Late-prenatal	10.8348	5102	0.4325	0.583875
								GL	Liver_Adult	10.8223	4868	0.1463	0.303854
								GL	Liver_Early-prenatal	11.6566	5552	0.5273	0.667364
								GL	Liver_Juvenile	8.77267	4218	0.5858	0.668307
								GL	Liver_Lamb	10.7877	4789	0.1016	0.242762
								GL	Liver_Late-prenatal	8.74112	4317	0.7631	0.802742
								GL	Lung_Adult	14.1943	6680	0.4246	0.582925
								GL	Lung_Early-prenatal	6.58033	3186	0.6152	0.6921
								GL	Lung_Lamb	13.6375	6335	0.313	0.460964
								GL	Lung_Late-prenatal	13.288	6170	0.3078	0.460964
								GL	Lymph_node_Adult	15.0946	5875	0.0003	0.0081
								GL	Lymph_node_Lamb	14.1143	6021	0.0175	0.084645
								GL	Lymph_node_Late-prenatal	12.4848	5376	0.0242	0.0891
								GL	Lymph_node_Neonate	13.3412	6613	0.8453	0.877812
								GL	Muscle_Adult	12.8496	6144	0.5565	0.668307
								GL	Muscle_Early-prenatal	2.80373	1505	0.9145	0.926944
								GL	Muscle_Juvenile	7.81078	3439	0.1006	0.242762
								GL	Muscle_Lamb	11.7773	5387	0.2216	0.390209
								GL	Muscle_Late-prenatal	11.8741	5002	0.0113	0.0729
								GL	Muscle_Neonate	16.5913	7171	0.0189	0.084645
								GL	Omasum_Adult	12.2963	4737	0.0002	0.0081
								GL	Omasum_Lamb	13.0359	5934	0.1874	0.34922
								GL	Omasum_Late-prenatal	11.4314	5260	0.2617	0.432606
								GL	Omasum_Neonate	14.0449	6055	0.0224	0.0864
								GL	Reticulum_Adult	11.4951	5433	0.4634	0.5958
								GL	Reticulum_Early-prenatal	8.24097	3940	0.5407	0.668307
								GL	Reticulum_Lamb	14.4023	6055	0.0041	0.0617625
								GL	Reticulum_Late-prenatal	11.3018	5304	0.4052	0.565883
								GL	Reticulum_Neonate	12.9126	5939	0.2489	0.428955
								GL	Rumen_Adult	12.1291	5215	0.0271	0.0954391
								GL	Rumen_Early-prenatal	16.0292	7318	0.178	0.343286
								GL	Rumen_Lamb	13.9405	5962	0.0161	0.084645
								GL	Rumen_Late-prenatal	11.1109	4683	0.0126	0.0729
								GL	Rumen_Neonate	12.7623	5365	0.0115	0.0729
								GL	Skin_Early-prenatal	21.1828	9843	0.2881	0.448771
								GL	Skin_Juvenile	16.7659	7792	0.3023	0.460964
								GL	Skin_Lamb	19.4562	9035	0.2837	0.448771
								GL	Skin_Late-prenatal	15.1756	7404	0.7465	0.802742
								GL	Skin_Neonate	18.3828	7830	0.0061	0.0617625
								GL	Spleen_Adult	13.8051	5793	0.0084	0.0729
								GL	Spleen_Lamb	15.1824	6523	0.0191	0.084645
								GL	Spleen_Late-prenatal	13.9577	6243	0.0999	0.242762
								GL	Thymus_Adult	12.4522	5155	0.0061	0.0617625
								GL	Thymus_Lamb	14.9901	6742	0.113	0.2556
								GL	Thymus_Late-prenatal	11.1232	4726	0.0209	0.084645
								GL	Tonsil_Tongue_Adult	12.788	5021	0.0005	0.010125
								GL	Tonsil_Tongue_Lamb	10.2022	4888	0.5598	0.668307
								GL	Tonsil_Tongue_Late-prenatal	6.52296	3074	0.4427	0.587848
								LSB	Abomasum_Adult	1.76388	5314	0.0885	0.27135
								LSB	Abomasum_Early-prenatal	1.90234	5887	0.1116	0.27135
								LSB	Abomasum_Lamb	2.23587	7047	0.1406	0.292015
								LSB	Abomasum_Late-prenatal	2.369	7182	0.0771	0.27135
								LSB	Abomasum_Neonate	1.89565	5803	0.1023	0.27135
								LSB	Cecum_Adult	1.8256	5804	0.1664	0.30366
								LSB	Cecum_Lamb	2.46308	7261	0.0515	0.27135
								LSB	Cecum_Late-prenatal	2.09312	6647	0.165	0.30366
								LSB	Cecum_Neonate	1.87651	5848	0.1326	0.282861
								LSB	Colon_Adult	1.96781	6459	0.2617	0.39255
								LSB	Colon_Lamb	2.4734	7454	0.0702	0.27135
								LSB	Colon_Late-prenatal	1.95161	6606	0.3927	0.513044
								LSB	Colon_Neonate	1.93451	6209	0.1916	0.320033
								LSB	Duodenum_Adult	1.54812	4617	0.0826	0.27135
								LSB	Duodenum_Lamb	2.45316	7011	0.0388	0.27135
								LSB	Duodenum_Late-prenatal	1.81303	6035	0.3267	0.46575
								LSB	Duodenum_Neonate	1.9687	5864	0.0708	0.27135
								LSB	Heart_Adult	0.993531	3512	0.5629	0.607932
								LSB	Heart_Early-prenatal	1.54986	5238	0.3899	0.513044
								LSB	Heart_Lamb	1.38381	4729	0.4368	0.528072
								LSB	Heart_Late-prenatal	1.07734	3659	0.4023	0.517243
								LSB	Ileum_Adult	1.76751	6119	0.4948	0.567
								LSB	Ileum_Lamb	1.97192	6006	0.0954	0.27135
								LSB	Ileum_Late-prenatal	1.69733	5432	0.1912	0.320033
								LSB	Ileum_Neonate	1.81246	6061	0.3401	0.466917
								LSB	Jejunum_Adult	1.38679	5048	0.7375	0.7375
								LSB	Jejunum_Early-prenatal	1.47711	4450	0.0938	0.27135
								LSB	Jejunum_Lamb	1.6204	5603	0.5089	0.572512
								LSB	Jejunum_Late-prenatal	1.34472	4581	0.4129	0.522577
								LSB	Jejunum_Neonate	1.61983	4759	0.0701	0.27135
								LSB	Kidney_Adult	1.75312	5319	0.0939	0.27135
								LSB	Kidney_Early-prenatal	1.32572	4225	0.1936	0.320033
								LSB	Kidney_Lamb	1.55742	4920	0.1687	0.30366
								LSB	Kidney_Late-prenatal	1.456	5102	0.5553	0.607932
								LSB	Liver_Adult	1.57154	4868	0.1296	0.282861
								LSB	Liver_Early-prenatal	1.8128	5552	0.1077	0.27135
								LSB	Liver_Juvenile	1.30529	4218	0.2342	0.364812
								LSB	Liver_Lamb	1.36424	4789	0.5592	0.607932
								LSB	Liver_Late-prenatal	1.19086	4317	0.689	0.710237
								LSB	Lung_Adult	2.11873	6680	0.1451	0.293828
								LSB	Lung_Early-prenatal	0.947562	3186	0.3641	0.491535
								LSB	Lung_Lamb	2.18312	6335	0.049	0.27135
								LSB	Lung_Late-prenatal	2.10744	6170	0.0532	0.27135
								LSB	Lymph_node_Adult	2.0052	5875	0.061	0.27135
								LSB	Lymph_node_Lamb	2.07055	6021	0.0555	0.27135
								LSB	Lymph_node_Late-prenatal	1.69895	5376	0.1649	0.30366
								LSB	Lymph_node_Neonate	1.91653	6613	0.489	0.567
								LSB	Muscle_Adult	2.06502	6144	0.0701	0.27135
								LSB	Muscle_Early-prenatal	0.533641	1505	0.0919	0.27135
								LSB	Muscle_Juvenile	1.03035	3439	0.3335	0.46575
								LSB	Muscle_Lamb	1.67048	5387	0.215	0.341471
								LSB	Muscle_Late-prenatal	1.63671	5002	0.1033	0.27135
								LSB	Muscle_Neonate	2.00495	7171	0.6927	0.710237
								LSB	Omasum_Adult	1.5474	4737	0.1096	0.27135
								LSB	Omasum_Lamb	1.72463	5934	0.4688	0.558424
								LSB	Omasum_Late-prenatal	1.46482	5260	0.6694	0.704174
								LSB	Omasum_Neonate	1.93885	6055	0.1327	0.282861
								LSB	Reticulum_Adult	1.66505	5433	0.245	0.374434
								LSB	Reticulum_Early-prenatal	1.3188	3940	0.0878	0.27135
								LSB	Reticulum_Lamb	1.81424	6055	0.328	0.46575
								LSB	Reticulum_Late-prenatal	1.55109	5304	0.4304	0.528072
								LSB	Reticulum_Neonate	1.88481	5939	0.1563	0.30366
								LSB	Rumen_Adult	1.69526	5215	0.1139	0.27135
								LSB	Rumen_Early-prenatal	2.28953	7318	0.1762	0.310265
								LSB	Rumen_Lamb	1.85451	5962	0.1982	0.321084
								LSB	Rumen_Late-prenatal	1.53054	4683	0.107	0.27135
								LSB	Rumen_Neonate	1.57413	5365	0.4232	0.527372
								LSB	Skin_Early-prenatal	2.94873	9843	0.3182	0.46575
								LSB	Skin_Juvenile	2.59654	7792	0.0687	0.27135
								LSB	Skin_Lamb	3.03278	9035	0.0563	0.27135
								LSB	Skin_Late-prenatal	2.50729	7404	0.0547	0.27135
								LSB	Skin_Neonate	2.66005	7830	0.0493	0.27135
								LSB	Spleen_Adult	1.88089	5793	0.108	0.27135
								LSB	Spleen_Lamb	2.12809	6523	0.1011	0.27135
								LSB	Spleen_Late-prenatal	1.73076	6243	0.7088	0.71766
								LSB	Thymus_Adult	1.66831	5155	0.1218	0.28188
								LSB	Thymus_Lamb	2.63723	6742	0.0089	0.27135
								LSB	Thymus_Late-prenatal	1.64304	4726	0.0521	0.27135
								LSB	Tonsil_Tongue_Adult	1.73098	5021	0.0581	0.27135
								LSB	Tonsil_Tongue_Lamb	1.41127	4888	0.497	0.567
								LSB	Tonsil_Tongue_Late-prenatal	0.862642	3074	0.5845	0.622954
								LMWLB	Abomasum_Adult	0.372447	5314	0.5666	0.599192
								LMWLB	Abomasum_Early-prenatal	0.438277	5887	0.1448	0.272763
								LMWLB	Abomasum_Lamb	0.551297	7047	0.0192	0.15552
								LMWLB	Abomasum_Late-prenatal	0.541531	7182	0.0847	0.243
								LMWLB	Abomasum_Neonate	0.471612	5803	0.0059	0.1359
								LMWLB	Cecum_Adult	0.461866	5804	0.0135	0.1359
								LMWLB	Cecum_Lamb	0.517387	7261	0.4331	0.506481
								LMWLB	Cecum_Late-prenatal	0.485519	6647	0.2417	0.388644
								LMWLB	Cecum_Neonate	0.411103	5848	0.548	0.599192
								LMWLB	Colon_Adult	0.469565	6459	0.2706	0.398547
								LMWLB	Colon_Lamb	0.568226	7454	0.0491	0.22113
								LMWLB	Colon_Late-prenatal	0.47566	6606	0.3414	0.438943
								LMWLB	Colon_Neonate	0.466649	6209	0.106	0.249023
								LMWLB	Duodenum_Adult	0.353401	4617	0.0785	0.243
								LMWLB	Duodenum_Lamb	0.509025	7011	0.2835	0.398547
								LMWLB	Duodenum_Late-prenatal	0.451069	6035	0.1287	0.260618
								LMWLB	Duodenum_Neonate	0.459092	5864	0.0227	0.166725
								LMWLB	Heart_Adult	0.248748	3512	0.4699	0.528637
								LMWLB	Heart_Early-prenatal	0.378676	5238	0.3325	0.434395
								LMWLB	Heart_Lamb	0.348021	4729	0.2289	0.378386
								LMWLB	Heart_Late-prenatal	0.2817	3659	0.0834	0.243
								LMWLB	Ileum_Adult	0.488736	6119	0.0087	0.1359
								LMWLB	Ileum_Lamb	0.43239	6006	0.3576	0.448323
								LMWLB	Ileum_Late-prenatal	0.39578	5432	0.2741	0.398547
								LMWLB	Ileum_Neonate	0.458513	6061	0.0815	0.243
								LMWLB	Jejunum_Adult	0.352903	5048	0.577	0.599192
								LMWLB	Jejunum_Early-prenatal	0.323961	4450	0.2903	0.398547
								LMWLB	Jejunum_Lamb	0.407552	5603	0.2822	0.398547
								LMWLB	Jejunum_Late-prenatal	0.329823	4581	0.3653	0.448323
								LMWLB	Jejunum_Neonate	0.367649	4759	0.0546	0.22113
								LMWLB	Kidney_Adult	0.414545	5319	0.0379	0.20466
								LMWLB	Kidney_Early-prenatal	0.324393	4225	0.0745	0.243
								LMWLB	Kidney_Lamb	0.358195	4920	0.2875	0.398547
								LMWLB	Kidney_Late-prenatal	0.382745	5102	0.134	0.264732
								LMWLB	Liver_Adult	0.350577	4868	0.3605	0.448323
								LMWLB	Liver_Early-prenatal	0.411873	5552	0.1699	0.31277
								LMWLB	Liver_Juvenile	0.324246	4218	0.0806	0.243
								LMWLB	Liver_Lamb	0.361706	4789	0.1105	0.249023
								LMWLB	Liver_Late-prenatal	0.329748	4317	0.091	0.2457
								LMWLB	Lung_Adult	0.485119	6680	0.2808	0.398547
								LMWLB	Lung_Early-prenatal	0.219661	3186	0.6461	0.6461
								LMWLB	Lung_Lamb	0.49115	6335	0.031	0.183986
								LMWLB	Lung_Late-prenatal	0.459815	6170	0.1405	0.270964
								LMWLB	Lymph_node_Adult	0.444363	5875	0.087	0.243
								LMWLB	Lymph_node_Lamb	0.470846	6021	0.0247	0.166725
								LMWLB	Lymph_node_Late-prenatal	0.398463	5376	0.182	0.32488
								LMWLB	Lymph_node_Neonate	0.482532	6613	0.2457	0.388644
								LMWLB	Muscle_Adult	0.444531	6144	0.3162	0.420934
								LMWLB	Muscle_Early-prenatal	0.132765	1505	0.0149	0.1359
								LMWLB	Muscle_Juvenile	0.263158	3439	0.1067	0.249023
								LMWLB	Muscle_Lamb	0.437862	5387	0.0077	0.1359
								LMWLB	Muscle_Late-prenatal	0.369948	5002	0.1982	0.341579
								LMWLB	Muscle_Neonate	0.508187	7171	0.4838	0.536819
								LMWLB	Omasum_Adult	0.372211	4737	0.0318	0.183986
								LMWLB	Omasum_Lamb	0.415434	5934	0.5681	0.599192
								LMWLB	Omasum_Late-prenatal	0.386549	5260	0.2246	0.378386
								LMWLB	Omasum_Neonate	0.454257	6055	0.1111	0.249023
								LMWLB	Reticulum_Adult	0.419956	5433	0.0468	0.22113
								LMWLB	Reticulum_Early-prenatal	0.274913	3940	0.5728	0.599192
								LMWLB	Reticulum_Lamb	0.453929	6055	0.1193	0.249023
								LMWLB	Reticulum_Late-prenatal	0.423869	5304	0.0151	0.1359
								LMWLB	Reticulum_Neonate	0.453691	5939	0.0626	0.241457
								LMWLB	Rumen_Adult	0.40291	5215	0.0515	0.22113
								LMWLB	Rumen_Early-prenatal	0.523154	7318	0.4017	0.478496
								LMWLB	Rumen_Lamb	0.427506	5962	0.3793	0.458557
								LMWLB	Rumen_Late-prenatal	0.379447	4683	0.0117	0.1359
								LMWLB	Rumen_Neonate	0.397773	5365	0.1845	0.32488
								LMWLB	Skin_Early-prenatal	0.688179	9843	0.6204	0.628155
								LMWLB	Skin_Juvenile	0.58701	7792	0.0773	0.243
								LMWLB	Skin_Lamb	0.671377	9035	0.1199	0.249023
								LMWLB	Skin_Late-prenatal	0.534797	7404	0.317	0.420934
								LMWLB	Skin_Neonate	0.58276	7830	0.1151	0.249023
								LMWLB	Spleen_Adult	0.411565	5793	0.4587	0.523306
								LMWLB	Spleen_Lamb	0.523128	6523	0.0065	0.1359
								LMWLB	Spleen_Late-prenatal	0.435924	6243	0.6094	0.624828
								LMWLB	Thymus_Adult	0.367309	5155	0.4377	0.506481
								LMWLB	Thymus_Lamb	0.505575	6742	0.1125	0.249023
								LMWLB	Thymus_Late-prenatal	0.366031	4726	0.0523	0.22113
								LMWLB	Tonsil_Tongue_Adult	0.400714	5021	0.0148	0.1359
								LMWLB	Tonsil_Tongue_Lamb	0.371285	4888	0.095	0.248226
								LMWLB	Tonsil_Tongue_Late-prenatal	0.226775	3074	0.2495	0.388644
