# Supplementary material for: A Developmental Gene Expression Atlas Reveals Novel Biological Basis of Complex Phenotypes in Sheep
Source: Genomics Proteomics Bioinformatics. 2025 Mar 4;23(1):qzaf020. doi: 10.1093/gpbjnl/qzaf020 (PMC12228968; doi:10.1093/gpbjnl/qzaf020)
Supplement: qzaf020_Supplementary_Data [file qzaf020_supplementary_data.zip › Table_S1.xlsx]

## Sheet: Sheet1
Table S1 The metadata of the sheep developmental Gene Expression Atlas (dGEA)
BioSample	DataSource	BioProject	Clean reads	Uniquely mapped reads	Uniquely mapped rate	Tissue type	Organ system	Raw Age	Stage class	Stage Category	Sex	Breed Category	Germ layer	ReleaseDate	Instrument	LibraryLayout	Platform
SAMEA6697168	Previously	PRJEB19199	91927709	74545453	0.8109	Renal medulla	Kidney	adult2	Y2_Y4	Adult	Male	Texel	Mesodermal	2017-08-10T00:00:00Z	Illumina HiSeq 2500	PAIRED	ILLUMINA
SAMEA6695668	Previously	PRJEB19199	23600182	21452693	0.909	Ovary	Female reproductive	adult2	Y2_Y4	Adult	Female	Texel	Mesodermal	2017-08-10T00:00:00Z	Illumina HiSeq 2500	PAIRED	ILLUMINA
SAMEA6690418	Previously	PRJEB19199	14855097	12380024	0.8334	Rectum	GI tract	adult2	Y2_Y4	Adult	Male	Texel	Endodermal	2017-08-10T00:00:00Z	Illumina HiSeq 2500	PAIRED	ILLUMINA
SAMEA6689668	Previously	PRJEB19199	18562617	15857605	0.8543	Lymph node	Immune	adult2	Y2_Y4	Adult	Male	Texel	Mesodermal	2017-08-10T00:00:00Z	Illumina HiSeq 2500	PAIRED	ILLUMINA
SAMEA6678418	Previously	PRJEB19199	18265490	16011508	0.8766	Pylorus	GI tract	neonate	P0_P8	Neonate	Female	Texel	Endodermal	2017-08-10T00:00:00Z	Illumina HiSeq 2500	PAIRED	ILLUMINA
SAMEA6677668	Previously	PRJEB19199	17455376	15420613	0.8834	Placenta	Placenta	adult2	Y2_Y4	Adult	Female	Texel	Placenta	2017-08-10T00:00:00Z	Illumina HiSeq 2500	PAIRED	ILLUMINA
SAMEA6676918	Previously	PRJEB19199	25987031	22632223	0.8709	Abomasum	GI tract	adult2	Y2_Y4	Adult	Female	Texel	Endodermal	2017-08-10T00:00:00Z	Illumina HiSeq 2500	PAIRED	ILLUMINA
SAMEA6675418	Previously	PRJEB19199	21722778	18656383	0.8588	Lymph node	Immune	neonate	P0_P8	Neonate	Female	Texel	Mesodermal	2017-08-10T00:00:00Z	Illumina HiSeq 2500	PAIRED	ILLUMINA
SAMEA6673168	Previously	PRJEB19199	17150103	14928158	0.8704	Abomasum	GI tract	adult2	Y2_Y4	Adult	Male	Texel	Endodermal	2017-08-10T00:00:00Z	Illumina HiSeq 2500	PAIRED	ILLUMINA
SAMEA6672418	Previously	PRJEB19199	31212844	27705261	0.8876	Ventricle	Heart	adult2	Y2_Y4	Adult	Male	Texel	Mesodermal	2017-08-10T00:00:00Z	Illumina HiSeq 2500	PAIRED	ILLUMINA
SAMEA6666418	Previously	PRJEB19199	21848918	19224237	0.8799	Ileum	GI tract	neonate	P0_P8	Neonate	Female	Texel	Endodermal	2017-08-10T00:00:00Z	Illumina HiSeq 2500	PAIRED	ILLUMINA
SAMEA6663418	Previously	PRJEB19199	92279233	66962136	0.7256	Renal medulla	Kidney	adult2	Y2_Y4	Adult	Female	Texel	Mesodermal	2017-08-10T00:00:00Z	Illumina HiSeq 2500	PAIRED	ILLUMINA
SAMEA6660418	Previously	PRJEB19199	71712882	58990487	0.8226	Testis	Male reproductive	adult2	Y2_Y4	Adult	Male	Texel	Mesodermal	2017-08-10T00:00:00Z	Illumina HiSeq 2500	PAIRED	ILLUMINA
SAMEA6659668	Previously	PRJEB19199	19587459	16738053	0.8545	Duodenum	GI tract	juvenile days 45-89	W3_W8	Lamb	Female	Texel	Endodermal	2017-08-10T00:00:00Z	Illumina HiSeq 2500	PAIRED	ILLUMINA
SAMEA6651418	Previously	PRJEB19199	16914326	13633035	0.806	Kidney	Kidney	adult2	Y2_Y4	Adult	Female	Texel	Mesodermal	2017-08-10T00:00:00Z	Illumina HiSeq 2500	PAIRED	ILLUMINA
SAMEA6646918	Previously	PRJEB19199	18473842	16343544	0.8847	Ileum	GI tract	neonate	P0_P8	Neonate	Female	Texel	Endodermal	2017-08-10T00:00:00Z	Illumina HiSeq 2500	PAIRED	ILLUMINA
SAMEA6646168	Previously	PRJEB19199	16587471	13752063	0.8291	Tonsil/Tongue	Immune	adult2	Y2_Y4	Adult	Female	Texel	Mesodermal	2017-08-10T00:00:00Z	Illumina HiSeq 2500	PAIRED	ILLUMINA
SAMEA6643918	Previously	PRJEB19199	13175753	10496852	0.7967	Colon	GI tract	adult2	Y2_Y4	Adult	Female	Texel	Endodermal	2017-08-10T00:00:00Z	Illumina HiSeq 2500	PAIRED	ILLUMINA
SAMEA6641668	Previously	PRJEB19199	21057783	17966771	0.8532	PBMC	Blood	adult2	Y2_Y4	Adult	Male	Texel	Mesodermal	2017-08-10T00:00:00Z	Illumina HiSeq 2500	PAIRED	ILLUMINA
SAMEA6631168	Previously	PRJEB19199	32279807	26362293	0.8167	Pituitary	CNS	adult2	Y2_Y4	Adult	Female	Texel	Ectodermal	2017-08-10T00:00:00Z	Illumina HiSeq 2500	PAIRED	ILLUMINA
SAMEA6630418	Previously	PRJEB19199	70753392	35362538	0.4998	Ventricle	Heart	adult2	Y2_Y4	Adult	Male	Texel	Mesodermal	2017-08-10T00:00:00Z	Illumina HiSeq 2500	PAIRED	ILLUMINA
SAMEA6603418	Previously	PRJEB19199	15313519	11682641	0.7629	Muscle	Muscle	adult2	Y2_Y4	Adult	Female	Texel	Mesodermal	2017-08-10T00:00:00Z	Illumina HiSeq 2500	PAIRED	ILLUMINA
SAMEA6591418	Previously	PRJEB19199	76281001	54695807	0.717	Liver	Liver	adult2	Y2_Y4	Adult	Female	Texel	Endodermal	2017-08-10T00:00:00Z	Illumina HiSeq 2500	PAIRED	ILLUMINA
SAMEA6580918	Previously	PRJEB19199	17113121	14480951	0.8462	Aortic valve	Heart	adult2	Y2_Y4	Adult	Male	Texel	Mesodermal	2017-08-10T00:00:00Z	Illumina HiSeq 2500	PAIRED	ILLUMINA
SAMEA6580168	Previously	PRJEB19199	85520657	64531498	0.7546	Ileum	GI tract	adult2	Y2_Y4	Adult	Male	Texel	Endodermal	2017-08-10T00:00:00Z	Illumina HiSeq 2500	PAIRED	ILLUMINA
SAMEA6579418	Previously	PRJEB19199	24916728	21636967	0.8684	Testis	Male reproductive	adult2	Y2_Y4	Adult	Male	Texel	Mesodermal	2017-08-10T00:00:00Z	Illumina HiSeq 2500	PAIRED	ILLUMINA
SAMEA6574918	Previously	PRJEB19199	14076236	11110353	0.7893	Pituitary	CNS	adult2	Y2_Y4	Adult	Male	Texel	Ectodermal	2017-08-10T00:00:00Z	Illumina HiSeq 2500	PAIRED	ILLUMINA
SAMEA6568918	Previously	PRJEB19199	26876235	24211380	0.9008	Embryonic fibroblast	Others	embryo35	E30_E35	Early-prenatal	Female	Texel	Embryo	2017-08-10T00:00:00Z	Illumina HiSeq 2500	PAIRED	ILLUMINA
SAMEA6559168	Previously	PRJEB19199	19082105	15933215	0.835	Omasum	GI tract	juvenile days 45-89	W3_W8	Lamb	Male	Texel	Endodermal	2017-08-10T00:00:00Z	Illumina HiSeq 2500	PAIRED	ILLUMINA
SAMEA6554668	Previously	PRJEB19199	23779478	19762505	0.8311	Omasum	GI tract	juvenile days 45-89	W3_W8	Lamb	Female	Texel	Endodermal	2017-08-10T00:00:00Z	Illumina HiSeq 2500	PAIRED	ILLUMINA
SAMEA6550918	Previously	PRJEB19199	12946888	9562733	0.7386	Rumen	GI tract	adult2	Y2_Y4	Adult	Female	Texel	Endodermal	2017-08-10T00:00:00Z	Illumina HiSeq 2500	PAIRED	ILLUMINA
SAMEA6541918	Previously	PRJEB19199	12250066	9870359	0.8057	Lung	Lung	adult2	Y2_Y4	Adult	Female	Texel	Endodermal	2017-08-10T00:00:00Z	Illumina HiSeq 2500	PAIRED	ILLUMINA
SAMEA6538168	Previously	PRJEB19199	16890983	13597511	0.805	Kidney	Kidney	adult2	Y2_Y4	Adult	Male	Texel	Mesodermal	2017-08-10T00:00:00Z	Illumina HiSeq 2500	PAIRED	ILLUMINA
SAMEA6535918	Previously	PRJEB19199	31038970	25426969	0.8192	Muscle	Muscle	adult2	Y2_Y4	Adult	Male	Texel	Endodermal	2017-08-10T00:00:00Z	Illumina HiSeq 2500	PAIRED	ILLUMINA
SAMEA6532168	Previously	PRJEB19199	16046423	13885923	0.8654	Tonsil/Tongue	Immune	adult2	Y2_Y4	Adult	Male	Texel	Mesodermal	2017-08-10T00:00:00Z	Illumina HiSeq 2500	PAIRED	ILLUMINA
SAMEA6529918	Previously	PRJEB19199	21418556	18524212	0.8649	Duodenum	GI tract	juvenile days 45-89	W3_W8	Lamb	Male	Texel	Endodermal	2017-08-10T00:00:00Z	Illumina HiSeq 2500	PAIRED	ILLUMINA
SAMEA6526168	Previously	PRJEB19199	20869152	17828449	0.8543	Duodenum	GI tract	neonate	P0_P8	Neonate	Female	Texel	Endodermal	2017-08-10T00:00:00Z	Illumina HiSeq 2500	PAIRED	ILLUMINA
SAMEA6525418	Previously	PRJEB19199	23447375	19538937	0.8333	Cecum	GI tract	adult2	Y2_Y4	Adult	Male	Texel	Endodermal	2017-08-10T00:00:00Z	Illumina HiSeq 2500	PAIRED	ILLUMINA
SAMEA6520168	Previously	PRJEB19199	20086497	17433687	0.8679	Colon	GI tract	neonate	P0_P8	Neonate	Male	Texel	Endodermal	2017-08-10T00:00:00Z	Illumina HiSeq 2500	PAIRED	ILLUMINA
SAMEA6507418	Previously	PRJEB19199	21036258	17945304	0.8531	Pylorus	GI tract	neonate	P0_P8	Neonate	Female	Texel	Endodermal	2017-08-10T00:00:00Z	Illumina HiSeq 2500	PAIRED	ILLUMINA
SAMEA6503668	Previously	PRJEB19199	99130614	66680739	0.6727	Muscle	Muscle	adult2	Y2_Y4	Adult	Female	Texel	Mesodermal	2017-08-10T00:00:00Z	Illumina HiSeq 2500	PAIRED	ILLUMINA
SAMEA6493168	Previously	PRJEB19199	25236612	23199030	0.9193	Ovary	Female reproductive	embryo100	E100_E110	Late-prenatal	Female	Texel	Mesodermal	2017-08-10T00:00:00Z	Illumina HiSeq 2500	PAIRED	ILLUMINA
SAMEA6491668	Previously	PRJEB19199	20884325	18101926	0.8668	Abomasum	GI tract	juvenile days 45-89	W3_W8	Lamb	Female	Texel	Endodermal	2017-08-10T00:00:00Z	Illumina HiSeq 2500	PAIRED	ILLUMINA
SAMEA6487918	Previously	PRJEB19199	24779797	22848967	0.9221	Placenta	Placenta	adult2	Y2_Y4	Adult	Female	Texel	Placenta	2017-08-10T00:00:00Z	Illumina HiSeq 2500	PAIRED	ILLUMINA
SAMEA6481918	Previously	PRJEB19199	15861114	12400601	0.7818	Jejunum	GI tract	adult2	Y2_Y4	Adult	Female	Texel	Endodermal	2017-08-10T00:00:00Z	Illumina HiSeq 2500	PAIRED	ILLUMINA
SAMEA6475918	Previously	PRJEB19199	20344126	17328713	0.8518	Rumen	GI tract	neonate	P0_P8	Neonate	Female	Texel	Endodermal	2017-08-10T00:00:00Z	Illumina HiSeq 2500	PAIRED	ILLUMINA
SAMEA6472918	Previously	PRJEB19199	25042207	20728299	0.8277	Jejunum	GI tract	adult2	Y2_Y4	Adult	Male	Texel	Endodermal	2017-08-10T00:00:00Z	Illumina HiSeq 2500	PAIRED	ILLUMINA
SAMEA6459418	Previously	PRJEB19199	15849070	13052590	0.8236	Colon	GI tract	adult2	Y2_Y4	Adult	Female	Texel	Endodermal	2017-08-10T00:00:00Z	Illumina HiSeq 2500	PAIRED	ILLUMINA
SAMEA6458668	Previously	PRJEB19199	21541704	18346511	0.8517	Reticulum	GI tract	neonate	P0_P8	Neonate	Male	Texel	Endodermal	2017-08-10T00:00:00Z	Illumina HiSeq 2500	PAIRED	ILLUMINA
SAMEA6455668	Previously	PRJEB19199	22291023	19388485	0.8698	Thyroid gland	Endocrine	adult2	Y2_Y4	Adult	Female	Texel	Endodermal	2017-08-10T00:00:00Z	Illumina HiSeq 2500	PAIRED	ILLUMINA
SAMEA6445918	Previously	PRJEB19199	22603051	20382237	0.9017	Placenta	Placenta	embryo23	E16_E23	Early-prenatal	Female	Texel	Placenta	2017-08-10T00:00:00Z	Illumina HiSeq 2500	PAIRED	ILLUMINA
SAMEA6444418	Previously	PRJEB19199	27571722	21028530	0.7627	Muscle	Muscle	adult2	Y2_Y4	Adult	Female	Texel	Mesodermal	2017-08-10T00:00:00Z	Illumina HiSeq 2500	PAIRED	ILLUMINA
SAMEA6443668	Previously	PRJEB19199	21192322	18151851	0.8565	Colon	GI tract	adult2	Y2_Y4	Adult	Male	Texel	Endodermal	2017-08-10T00:00:00Z	Illumina HiSeq 2500	PAIRED	ILLUMINA
SAMEA6442918	Previously	PRJEB19199	107476605	85267708	0.7934	Spleen	Immune	adult2	Y2_Y4	Adult	Female	Texel	Mesodermal	2017-08-10T00:00:00Z	Illumina HiSeq 2500	PAIRED	ILLUMINA
SAMEA6435418	Previously	PRJEB19199	27629304	24645922	0.892	Thyroid gland	Endocrine	adult2	Y2_Y4	Adult	Male	Texel	Endodermal	2017-08-10T00:00:00Z	Illumina HiSeq 2500	PAIRED	ILLUMINA
SAMEA6430168	Previously	PRJEB19199	4901343	2361578	0.4818	Ventricle	Heart	adult2	Y2_Y4	Adult	Female	Texel	Mesodermal	2017-08-10T00:00:00Z	Illumina HiSeq 2500	PAIRED	ILLUMINA
SAMEA6426418	Previously	PRJEB19199	95766106	66825925	0.6978	Muscle	Muscle	adult2	Y2_Y4	Adult	Male	Texel	Mesodermal	2017-08-10T00:00:00Z	Illumina HiSeq 2500	PAIRED	ILLUMINA
SAMEA6418168	Previously	PRJEB19199	29376572	25801535	0.8783	Lung	Lung	adult2	Y2_Y4	Adult	Male	Texel	Endodermal	2017-08-10T00:00:00Z	Illumina HiSeq 2500	PAIRED	ILLUMINA
SAMEA6417418	Previously	PRJEB19199	30389598	25958850	0.8542	Rumen	GI tract	adult2	Y2_Y4	Adult	Male	Texel	Endodermal	2017-08-10T00:00:00Z	Illumina HiSeq 2500	PAIRED	ILLUMINA
SAMEA6416668	Previously	PRJEB19199	17756805	15449887	0.8701	Haemal node	Blood	adult2	Y2_Y4	Adult	Male	Texel	Mesodermal	2017-08-10T00:00:00Z	Illumina HiSeq 2500	PAIRED	ILLUMINA
SAMEA6412918	Previously	PRJEB19199	15746474	13080503	0.8307	Adrenal gland	Endocrine	adult2	Y2_Y4	Adult	Female	Texel	Ectodermal	2017-08-10T00:00:00Z	Illumina HiSeq 2500	PAIRED	ILLUMINA
SAMEA6410668	Previously	PRJEB19199	76368890	55410821	0.7256	Reticulum	GI tract	adult2	Y2_Y4	Adult	Female	Texel	Endodermal	2017-08-10T00:00:00Z	Illumina HiSeq 2500	PAIRED	ILLUMINA
SAMEA6406168	Previously	PRJEB19199	22878846	19574170	0.8556	Reticulum	GI tract	neonate	P0_P8	Neonate	Male	Texel	Endodermal	2017-08-10T00:00:00Z	Illumina HiSeq 2500	PAIRED	ILLUMINA
SAMEA6396418	Previously	PRJEB19199	83113072	66311648	0.7978	Macrophage	Blood	adult2	Y2_Y4	Adult	Female	Texel	Mesodermal	2017-08-10T00:00:00Z	Illumina HiSeq 2500	PAIRED	ILLUMINA
SAMEA6391918	Previously	PRJEB19199	24272112	16945860	0.6982	Ventricle	Heart	adult2	Y2_Y4	Adult	Female	Texel	Mesodermal	2017-08-10T00:00:00Z	Illumina HiSeq 2500	PAIRED	ILLUMINA
SAMEA6386668	Previously	PRJEB19199	18309692	15394548	0.8408	Lymph node	Immune	adult2	Y2_Y4	Adult	Female	Texel	Mesodermal	2017-08-10T00:00:00Z	Illumina HiSeq 2500	PAIRED	ILLUMINA
SAMEA6384418	Previously	PRJEB19199	24571880	21933303	0.8926	Liver	Liver	embryo100	E100_E110	Late-prenatal	Female	Texel	Endodermal	2017-08-10T00:00:00Z	Illumina HiSeq 2500	PAIRED	ILLUMINA
SAMEA6382168	Previously	PRJEB19199	82973726	58866296	0.7095	Liver	Liver	adult2	Y2_Y4	Adult	Female	Texel	Endodermal	2017-08-10T00:00:00Z	Illumina HiSeq 2500	PAIRED	ILLUMINA
SAMEA6378418	Previously	PRJEB19199	99475514	80669980	0.811	Thymus	Immune	adult2	Y2_Y4	Adult	Female	Texel	Endodermal	2017-08-10T00:00:00Z	Illumina HiSeq 2500	PAIRED	ILLUMINA
SAMEA6373918	Previously	PRJEB19199	14479115	10001112	0.6907	Cardiac muscle	Muscle	adult2	Y2_Y4	Adult	Female	Texel	Mesodermal	2017-08-10T00:00:00Z	Illumina HiSeq 2500	PAIRED	ILLUMINA
SAMEA6371668	Previously	PRJEB19199	18329315	15985294	0.8721	Omasum	GI tract	neonate	P0_P8	Neonate	Female	Texel	Endodermal	2017-08-10T00:00:00Z	Illumina HiSeq 2500	PAIRED	ILLUMINA
SAMEA6363418	Previously	PRJEB19199	29624684	21556100	0.7276	Ventricle	Heart	adult2	Y2_Y4	Adult	Male	Texel	Mesodermal	2017-08-10T00:00:00Z	Illumina HiSeq 2500	PAIRED	ILLUMINA
SAMEA6360418	Previously	PRJEB19199	23511519	20388981	0.8672	Colon	GI tract	neonate	P0_P8	Neonate	Female	Texel	Endodermal	2017-08-10T00:00:00Z	Illumina HiSeq 2500	PAIRED	ILLUMINA
SAMEA6351418	Previously	PRJEB19199	18652873	15325626	0.8216	Pituitary	CNS	adult2	Y2_Y4	Adult	Male	Texel	Ectodermal	2017-08-10T00:00:00Z	Illumina HiSeq 2500	PAIRED	ILLUMINA
SAMEA6350668	Previously	PRJEB19199	19366664	16415443	0.8476	Abomasum	GI tract	neonate	P0_P8	Neonate	Female	Texel	Endodermal	2017-08-10T00:00:00Z	Illumina HiSeq 2500	PAIRED	ILLUMINA
SAMEA6346918	Previously	PRJEB19199	26457077	22921224	0.8664	Cerebellum	CNS	adult2	Y2_Y4	Adult	Female	Texel	Ectodermal	2017-08-10T00:00:00Z	Illumina HiSeq 2500	PAIRED	ILLUMINA
SAMEA6343168	Previously	PRJEB19199	110613858	85865785	0.7763	Macrophage	Blood	adult2	Y2_Y4	Adult	Male	Texel	Mesodermal	2017-08-10T00:00:00Z	Illumina HiSeq 2500	PAIRED	ILLUMINA
SAMEA6340168	Previously	PRJEB19199	16913450	14107285	0.8341	Adrenal gland	Endocrine	adult2	Y2_Y4	Adult	Female	Texel	Ectodermal	2017-08-10T00:00:00Z	Illumina HiSeq 2500	PAIRED	ILLUMINA
SAMEA6337168	Previously	PRJEB19199	15987542	13446167	0.841	Abomasum	GI tract	neonate	P0_P8	Neonate	Female	Texel	Endodermal	2017-08-10T00:00:00Z	Illumina HiSeq 2500	PAIRED	ILLUMINA
SAMEA6334168	Previously	PRJEB19199	17862730	15326110	0.858	Mammary gland	Mammary gland	adult2	Y2_Y4	Adult	Female	Texel	Ectodermal	2017-08-10T00:00:00Z	Illumina HiSeq 2500	PAIRED	ILLUMINA
SAMEA6331918	Previously	PRJEB19199	11895433	10149497	0.8532	Leukocyte	Blood	adult2	Y2_Y4	Adult	Male	Texel	Mesodermal	2017-08-10T00:00:00Z	Illumina HiSeq 2500	PAIRED	ILLUMINA
SAMEA6325918	Previously	PRJEB19199	23090983	20127561	0.8717	Jejunum	GI tract	neonate	P0_P8	Neonate	Female	Texel	Endodermal	2017-08-10T00:00:00Z	Illumina HiSeq 2500	PAIRED	ILLUMINA
SAMEA6315418	Previously	PRJEB19199	24101275	21258027	0.882	Placenta	Placenta	embryo100	E100_E110	Late-prenatal	Female	Texel	Placenta	2017-08-10T00:00:00Z	Illumina HiSeq 2500	PAIRED	ILLUMINA
SAMEA6314668	Previously	PRJEB19199	20184962	16501067	0.8175	Haemal node	Blood	adult2	Y2_Y4	Adult	Male	Texel	Mesodermal	2017-08-10T00:00:00Z	Illumina HiSeq 2500	PAIRED	ILLUMINA
SAMEA6313918	Previously	PRJEB19199	16412213	13511410	0.8233	Lymph node	Immune	adult2	Y2_Y4	Adult	Female	Texel	Mesodermal	2017-08-10T00:00:00Z	Illumina HiSeq 2500	PAIRED	ILLUMINA
SAMEA6307918	Previously	PRJEB19199	22521499	19122046	0.8491	Lymph node	Immune	adult2	Y2_Y4	Adult	Female	Texel	Mesodermal	2017-08-10T00:00:00Z	Illumina HiSeq 2500	PAIRED	ILLUMINA
SAMEA6301918	Previously	PRJEB19199	16388533	13971257	0.8525	Colon	GI tract	adult2	Y2_Y4	Adult	Male	Texel	Endodermal	2017-08-10T00:00:00Z	Illumina HiSeq 2500	PAIRED	ILLUMINA
SAMEA6300418	Previously	PRJEB19199	20089383	17423704	0.8673	Cecum	GI tract	neonate	P0_P8	Neonate	Male	Texel	Endodermal	2017-08-10T00:00:00Z	Illumina HiSeq 2500	PAIRED	ILLUMINA
SAMEA6294418	Previously	PRJEB19199	28704494	25324434	0.8822	Ventricle	Heart	adult2	Y2_Y4	Adult	Male	Texel	Mesodermal	2017-08-10T00:00:00Z	Illumina HiSeq 2500	PAIRED	ILLUMINA
SAMEA6290668	Previously	PRJEB19199	16966032	14791040	0.8718	Testis	Male reproductive	adult2	Y2_Y4	Adult	Male	Texel	Mesodermal	2017-08-10T00:00:00Z	Illumina HiSeq 2500	PAIRED	ILLUMINA
SAMEA6289168	Previously	PRJEB19199	26623091	22236310	0.8352	Omasum	GI tract	adult2	Y2_Y4	Adult	Female	Texel	Endodermal	2017-08-10T00:00:00Z	Illumina HiSeq 2500	PAIRED	ILLUMINA
SAMEA6288418	Previously	PRJEB19199	98580651	73807795	0.7487	Liver	Liver	adult2	Y2_Y4	Adult	Male	Texel	Endodermal	2017-08-10T00:00:00Z	Illumina HiSeq 2500	PAIRED	ILLUMINA
SAMEA6282418	Previously	PRJEB19199	15694608	13088804	0.834	Pylorus	GI tract	adult2	Y2_Y4	Adult	Female	Texel	Endodermal	2017-08-10T00:00:00Z	Illumina HiSeq 2500	PAIRED	ILLUMINA
SAMEA6263668	Previously	PRJEB19199	12273560	8726772	0.711	Cardiac muscle	Muscle	adult2	Y2_Y4	Adult	Female	Texel	Mesodermal	2017-08-10T00:00:00Z	Illumina HiSeq 2500	PAIRED	ILLUMINA
SAMEA6259168	Previously	PRJEB19199	20290818	17350533	0.8551	Cecum	GI tract	juvenile days 45-89	W3_W8	Lamb	Male	Texel	Endodermal	2017-08-10T00:00:00Z	Illumina HiSeq 2500	PAIRED	ILLUMINA
SAMEA6232168	Previously	PRJEB19199	21931621	19165214	0.8739	Cecum	GI tract	neonate	P0_P8	Neonate	Female	Texel	Endodermal	2017-08-10T00:00:00Z	Illumina HiSeq 2500	PAIRED	ILLUMINA
SAMEA6229168	Previously	PRJEB19199	12583717	10474836	0.8324	Colon	GI tract	adult2	Y2_Y4	Adult	Male	Texel	Endodermal	2017-08-10T00:00:00Z	Illumina HiSeq 2500	PAIRED	ILLUMINA
SAMEA6226918	Previously	PRJEB19199	21492711	18415199	0.8568	Lymph node	Immune	neonate	P0_P8	Neonate	Male	Texel	Mesodermal	2017-08-10T00:00:00Z	Illumina HiSeq 2500	PAIRED	ILLUMINA
SAMEA6226168	Previously	PRJEB19199	79383813	48848013	0.6153	Renal medulla	Kidney	adult2	Y2_Y4	Adult	Female	Texel	Mesodermal	2017-08-10T00:00:00Z	Illumina HiSeq 2500	PAIRED	ILLUMINA
SAMEA6217168	Previously	PRJEB19199	21558181	17873652	0.8291	Lymph node	Immune	adult2	Y2_Y4	Adult	Female	Texel	Mesodermal	2017-08-10T00:00:00Z	Illumina HiSeq 2500	PAIRED	ILLUMINA
SAMEA6209668	Previously	PRJEB19199	41281430	36512259	0.8845	Ventricle	Heart	adult2	Y2_Y4	Adult	Female	Texel	Mesodermal	2017-08-10T00:00:00Z	Illumina HiSeq 2500	PAIRED	ILLUMINA
SAMEA6198418	Previously	PRJEB19199	8316091	3897220	0.4686	Ventricle	Heart	adult2	Y2_Y4	Adult	Female	Texel	Mesodermal	2017-08-10T00:00:00Z	Illumina HiSeq 2500	PAIRED	ILLUMINA
SAMEA6197668	Previously	PRJEB19199	26013497	20223891	0.7774	Cardiac muscle	Muscle	adult2	Y2_Y4	Adult	Male	Texel	Mesodermal	2017-08-10T00:00:00Z	Illumina HiSeq 2500	PAIRED	ILLUMINA
SAMEA6196918	Previously	PRJEB19199	22669594	19156297	0.845	Duodenum	GI tract	neonate	P0_P8	Neonate	Female	Texel	Endodermal	2017-08-10T00:00:00Z	Illumina HiSeq 2500	PAIRED	ILLUMINA
SAMEA6192418	Previously	PRJEB19199	82706117	55112031	0.6664	Macrophage	Blood	adult2	Y2_Y4	Adult	Male	Texel	Mesodermal	2017-08-10T00:00:00Z	Illumina HiSeq 2500	PAIRED	ILLUMINA
SAMEA6189418	Previously	PRJEB19199	17939214	15514308	0.8648	Lymph node	Immune	adult2	Y2_Y4	Adult	Male	Texel	Mesodermal	2017-08-10T00:00:00Z	Illumina HiSeq 2500	PAIRED	ILLUMINA
SAMEA6181168	Previously	PRJEB19199	90354519	62777958	0.6948	Hippocampus	CNS	adult2	Y2_Y4	Adult	Female	Texel	Ectodermal	2017-08-10T00:00:00Z	Illumina HiSeq 2500	PAIRED	ILLUMINA
SAMEA6166168	Previously	PRJEB19199	19416929	16458511	0.8476	Pylorus	GI tract	adult2	Y2_Y4	Adult	Male	Texel	Endodermal	2017-08-10T00:00:00Z	Illumina HiSeq 2500	PAIRED	ILLUMINA
SAMEA6163918	Previously	PRJEB19199	30538571	25389245	0.8314	Adrenal gland	Endocrine	adult2	Y2_Y4	Adult	Male	Texel	Ectodermal	2017-08-10T00:00:00Z	Illumina HiSeq 2500	PAIRED	ILLUMINA
SAMEA6157918	Previously	PRJEB19199	14970806	12943842	0.8646	Abomasum	GI tract	neonate	P0_P8	Neonate	Female	Texel	Endodermal	2017-08-10T00:00:00Z	Illumina HiSeq 2500	PAIRED	ILLUMINA
SAMEA6154918	Previously	PRJEB19199	17740345	15109104	0.8517	Adrenal gland	Endocrine	adult2	Y2_Y4	Adult	Female	Texel	Ectodermal	2017-08-10T00:00:00Z	Illumina HiSeq 2500	PAIRED	ILLUMINA
SAMEA6153418	Previously	PRJEB19199	16354842	14135834	0.8643	Duodenum	GI tract	neonate	P0_P8	Neonate	Male	Texel	Endodermal	2017-08-10T00:00:00Z	Illumina HiSeq 2500	PAIRED	ILLUMINA
SAMEA6151918	Previously	PRJEB19199	17229794	14868011	0.8629	Salivary gland	Endocrine	adult2	Y2_Y4	Adult	Male	Texel	Ectodermal	2017-08-10T00:00:00Z	Illumina HiSeq 2500	PAIRED	ILLUMINA
SAMEA6150418	Previously	PRJEB19199	26027032	23047895	0.8855	Lymph node	Immune	adult2	Y2_Y4	Adult	Male	Texel	Mesodermal	2017-08-10T00:00:00Z	Illumina HiSeq 2500	PAIRED	ILLUMINA
SAMEA6145918	Previously	PRJEB19199	82640350	63845088	0.7726	Ileum	GI tract	adult2	Y2_Y4	Adult	Male	Texel	Endodermal	2017-08-10T00:00:00Z	Illumina HiSeq 2500	PAIRED	ILLUMINA
SAMEA6142168	Previously	PRJEB19199	25215146	22342417	0.8861	Liver	Liver	embryo100	E100_E110	Late-prenatal	Female	Texel	Endodermal	2017-08-10T00:00:00Z	Illumina HiSeq 2500	PAIRED	ILLUMINA
SAMEA6139918	Previously	PRJEB19199	88302233	71042177	0.8045	Thymus	Immune	adult2	Y2_Y4	Adult	Male	Texel	Endodermal	2017-08-10T00:00:00Z	Illumina HiSeq 2500	PAIRED	ILLUMINA
SAMEA6133918	Previously	PRJEB19199	89092681	50600089	0.5679	Ventricle	Heart	adult2	Y2_Y4	Adult	Male	Texel	Mesodermal	2017-08-10T00:00:00Z	Illumina HiSeq 2500	PAIRED	ILLUMINA
SAMEA6133168	Previously	PRJEB19199	33422799	23990499	0.7178	Cardiac muscle	Muscle	adult2	Y2_Y4	Adult	Male	Texel	Mesodermal	2017-08-10T00:00:00Z	Illumina HiSeq 2500	PAIRED	ILLUMINA
SAMEA6121918	Previously	PRJEB19199	20043606	17677268	0.8819	Leukocyte	Blood	adult2	Y2_Y4	Adult	Female	Texel	Mesodermal	2017-08-10T00:00:00Z	Illumina HiSeq 2500	PAIRED	ILLUMINA
SAMEA6120418	Previously	PRJEB19199	17783065	15192066	0.8543	Lymph node	Immune	adult2	Y2_Y4	Adult	Female	Texel	Mesodermal	2017-08-10T00:00:00Z	Illumina HiSeq 2500	PAIRED	ILLUMINA
SAMEA6104668	Previously	PRJEB19199	79699608	66386310	0.833	Embryo	Embryo	embryo23	E16_E23	Early-prenatal	Male	Texel	Embryo	2017-08-10T00:00:00Z	Illumina HiSeq 2500	PAIRED	ILLUMINA
SAMEA6103918	Previously	PRJEB19199	20266068	16531544	0.8157	Reticulum	GI tract	juvenile days 45-89	W3_W8	Lamb	Male	Texel	Endodermal	2017-08-10T00:00:00Z	Illumina HiSeq 2500	PAIRED	ILLUMINA
SAMEA6098668	Previously	PRJEB19199	32836303	28396380	0.8648	Pylorus	GI tract	adult2	Y2_Y4	Adult	Female	Texel	Endodermal	2017-08-10T00:00:00Z	Illumina HiSeq 2500	PAIRED	ILLUMINA
SAMEA6097918	Previously	PRJEB19199	21940207	19211552	0.8756	Lymph node	Immune	neonate	P0_P8	Neonate	Male	Texel	Mesodermal	2017-08-10T00:00:00Z	Illumina HiSeq 2500	PAIRED	ILLUMINA
SAMEA6087418	Previously	PRJEB19199	26323667	24103750	0.9157	Cerebrum	CNS	embryo35	E30_E35	Early-prenatal	Female	Texel	Ectodermal	2017-08-10T00:00:00Z	Illumina HiSeq 2500	PAIRED	ILLUMINA
SAMEA6079918	Previously	PRJEB19199	30671239	26385214	0.8603	Macrophage	Blood	adult2	Y2_Y4	Adult	Male	Texel	Mesodermal	2017-08-10T00:00:00Z	Illumina HiSeq 2500	PAIRED	ILLUMINA
SAMEA6077668	Previously	PRJEB19199	14541681	12485555	0.8586	Cerebellum	CNS	adult2	Y2_Y4	Adult	Female	Texel	Ectodermal	2017-08-10T00:00:00Z	Illumina HiSeq 2500	PAIRED	ILLUMINA
SAMEA6076168	Previously	PRJEB19199	13381245	9708828	0.7256	Cardiac muscle	Muscle	adult2	Y2_Y4	Adult	Female	Texel	Mesodermal	2017-08-10T00:00:00Z	Illumina HiSeq 2500	PAIRED	ILLUMINA
SAMEA6063418	Previously	PRJEB19199	24854256	21698985	0.873	Omasum	GI tract	neonate	P0_P8	Neonate	Female	Texel	Endodermal	2017-08-10T00:00:00Z	Illumina HiSeq 2500	PAIRED	ILLUMINA
SAMEA6059668	Previously	PRJEB19199	20034837	17029732	0.85	Adrenal gland	Endocrine	adult2	Y2_Y4	Adult	Male	Texel	Ectodermal	2017-08-10T00:00:00Z	Illumina HiSeq 2500	PAIRED	ILLUMINA
SAMEA6055918	Previously	PRJEB19199	96607191	69466162	0.7191	Hippocampus	CNS	adult2	Y2_Y4	Adult	Male	Texel	Ectodermal	2017-08-10T00:00:00Z	Illumina HiSeq 2500	PAIRED	ILLUMINA
SAMEA6046918	Previously	PRJEB19199	17610346	15054307	0.8549	Thyroid gland	Endocrine	adult2	Y2_Y4	Adult	Female	Texel	Endodermal	2017-08-10T00:00:00Z	Illumina HiSeq 2500	PAIRED	ILLUMINA
SAMEA6045418	Previously	PRJEB19199	28475992	25028486	0.8789	Vas deferens	Male reproductive	adult2	Y2_Y4	Adult	Male	Texel	Mesodermal	2017-08-10T00:00:00Z	Illumina HiSeq 2500	PAIRED	ILLUMINA
SAMEA6035668	Previously	PRJEB19199	112957310	91440874	0.8095	Spleen	Immune	adult2	Y2_Y4	Adult	Male	Texel	Mesodermal	2017-08-10T00:00:00Z	Illumina HiSeq 2500	PAIRED	ILLUMINA
SAMEA6031918	Previously	PRJEB19199	91470259	72434373	0.7919	Reticulum	GI tract	adult2	Y2_Y4	Adult	Female	Texel	Endodermal	2017-08-10T00:00:00Z	Illumina HiSeq 2500	PAIRED	ILLUMINA
SAMEA6020668	Previously	PRJEB19199	22752700	18481295	0.8123	Omasum	GI tract	adult2	Y2_Y4	Adult	Male	Texel	Endodermal	2017-08-10T00:00:00Z	Illumina HiSeq 2500	PAIRED	ILLUMINA
SAMEA6019918	Previously	PRJEB19199	77751390	61393056	0.7896	Spleen	Immune	adult2	Y2_Y4	Adult	Male	Texel	Mesodermal	2017-08-10T00:00:00Z	Illumina HiSeq 2500	PAIRED	ILLUMINA
SAMEA6016918	Previously	PRJEB19199	87963769	68073379	0.7739	Ovary	Female reproductive	adult2	Y2_Y4	Adult	Female	Texel	Mesodermal	2017-08-10T00:00:00Z	Illumina HiSeq 2500	PAIRED	ILLUMINA
SAMEA6012418	Previously	PRJEB19199	14499119	12097746	0.8344	Lymph node	Immune	adult2	Y2_Y4	Adult	Male	Texel	Mesodermal	2017-08-10T00:00:00Z	Illumina HiSeq 2500	PAIRED	ILLUMINA
SAMEA6010918	Previously	PRJEB19199	13576386	10883575	0.8017	Muscle	Muscle	adult2	Y2_Y4	Adult	Male	Texel	Endodermal	2017-08-10T00:00:00Z	Illumina HiSeq 2500	PAIRED	ILLUMINA
SAMEA6004918	Previously	PRJEB19199	18676495	16346839	0.8753	PBMC	Blood	adult2	Y2_Y4	Adult	Male	Texel	Mesodermal	2017-08-10T00:00:00Z	Illumina HiSeq 2500	PAIRED	ILLUMINA
SAMEA5998918	Previously	PRJEB19199	20001894	17054534	0.8526	Colon	GI tract	adult2	Y2_Y4	Adult	Female	Texel	Endodermal	2017-08-10T00:00:00Z	Illumina HiSeq 2500	PAIRED	ILLUMINA
SAMEA5990668	Previously	PRJEB19199	14390968	12466076	0.8662	Esophagus	GI tract	adult2	Y2_Y4	Adult	Female	Texel	Endodermal	2017-08-10T00:00:00Z	Illumina HiSeq 2500	PAIRED	ILLUMINA
SAMEA5989168	Previously	PRJEB19199	23576183	20494622	0.8693	Reticulum	GI tract	neonate4	P0_P8	Neonate	Female	Texel	Endodermal	2017-08-10T00:00:00Z	Illumina HiSeq 2500	PAIRED	ILLUMINA
SAMEA5985418	Previously	PRJEB19199	25592050	21797582	0.8517	Lymph node	Immune	adult2	Y2_Y4	Adult	Male	Texel	Mesodermal	2017-08-10T00:00:00Z	Illumina HiSeq 2500	PAIRED	ILLUMINA
SAMEA5984668	Previously	PRJEB19199	19383504	16953308	0.8746	Colon	GI tract	juvenile days 45-89	W3_W8	Lamb	Male	Texel	Endodermal	2017-08-10T00:00:00Z	Illumina HiSeq 2500	PAIRED	ILLUMINA
SAMEA5980918	Previously	PRJEB19199	26322698	23277413	0.8843	Uterus	Female reproductive	adult2	Y2_Y4	Adult	Female	Texel	Mesodermal	2017-08-10T00:00:00Z	Illumina HiSeq 2500	PAIRED	ILLUMINA
SAMEA5975668	Previously	PRJEB19199	17772425	15052795	0.847	Lymph node	Immune	adult2	Y2_Y4	Adult	Male	Texel	Mesodermal	2017-08-10T00:00:00Z	Illumina HiSeq 2500	PAIRED	ILLUMINA
SAMEA5968168	Previously	PRJEB19199	19026093	16481516	0.8663	Aortic valve	Heart	adult2	Y2_Y4	Adult	Male	Texel	Mesodermal	2017-08-10T00:00:00Z	Illumina HiSeq 2500	PAIRED	ILLUMINA
SAMEA5962168	Previously	PRJEB19199	21793809	19696465	0.9038	Ovary	Female reproductive	adult2	Y2_Y4	Adult	Female	Texel	Mesodermal	2017-08-10T00:00:00Z	Illumina HiSeq 2500	PAIRED	ILLUMINA
SAMEA5959168	Previously	PRJEB19199	84939324	66097716	0.7782	Ileum	GI tract	adult2	Y2_Y4	Adult	Female	Texel	Endodermal	2017-08-10T00:00:00Z	Illumina HiSeq 2500	PAIRED	ILLUMINA
SAMEA5958418	Previously	PRJEB19199	16626220	13793301	0.8296	Lymph node	Immune	adult2	Y2_Y4	Adult	Female	Texel	Mesodermal	2017-08-10T00:00:00Z	Illumina HiSeq 2500	PAIRED	ILLUMINA
SAMEA5955418	Previously	PRJEB19199	17227395	14684755	0.8524	Vas deferens	Male reproductive	adult2	Y2_Y4	Adult	Male	Texel	Mesodermal	2017-08-10T00:00:00Z	Illumina HiSeq 2500	PAIRED	ILLUMINA
SAMEA5950918	Previously	PRJEB19199	16336589	12385705	0.7582	Ventricle	Heart	adult2	Y2_Y4	Adult	Male	Texel	Mesodermal	2017-08-10T00:00:00Z	Illumina HiSeq 2500	PAIRED	ILLUMINA
SAMEA5947918	Previously	PRJEB19199	24157735	21419274	0.8866	Placenta	Placenta	adult2	Y2_Y4	Adult	Female	Texel	Placenta	2017-08-10T00:00:00Z	Illumina HiSeq 2500	PAIRED	ILLUMINA
SAMEA5947168	Previously	PRJEB19199	20603722	18053165	0.8762	Colon	GI tract	neonate	P0_P8	Neonate	Female	Texel	Endodermal	2017-08-10T00:00:00Z	Illumina HiSeq 2500	PAIRED	ILLUMINA
SAMEA5946418	Previously	PRJEB19199	22906484	16471834	0.7191	Ventricle	Heart	adult2	Y2_Y4	Adult	Female	Texel	Mesodermal	2017-08-10T00:00:00Z	Illumina HiSeq 2500	PAIRED	ILLUMINA
SAMEA5944918	Previously	PRJEB19199	16203694	13208595	0.8152	Cecum	GI tract	adult2	Y2_Y4	Adult	Male	Texel	Endodermal	2017-08-10T00:00:00Z	Illumina HiSeq 2500	PAIRED	ILLUMINA
SAMEA5940418	Previously	PRJEB19199	19868802	16312357	0.821	Adrenal gland	Endocrine	adult2	Y2_Y4	Adult	Female	Texel	Ectodermal	2017-08-10T00:00:00Z	Illumina HiSeq 2500	PAIRED	ILLUMINA
SAMEA5937418	Previously	PRJEB19199	20073639	16621820	0.828	Omasum	GI tract	adult2	Y2_Y4	Adult	Male	Texel	Endodermal	2017-08-10T00:00:00Z	Illumina HiSeq 2500	PAIRED	ILLUMINA
SAMEA5936668	Previously	PRJEB19199	25729505	22253770	0.8649	Haemal node	Blood	adult2	Y2_Y4	Adult	Female	Texel	Mesodermal	2017-08-10T00:00:00Z	Illumina HiSeq 2500	PAIRED	ILLUMINA
SAMEA5922418	Previously	PRJEB19199	28246025	24484454	0.8668	Lymph node	Immune	adult2	Y2_Y4	Adult	Female	Texel	Mesodermal	2017-08-10T00:00:00Z	Illumina HiSeq 2500	PAIRED	ILLUMINA
SAMEA5914918	Previously	PRJEB19199	85348907	60176350	0.7051	Hippocampus	CNS	adult2	Y2_Y4	Adult	Male	Texel	Ectodermal	2017-08-10T00:00:00Z	Illumina HiSeq 2500	PAIRED	ILLUMINA
SAMEA5911918	Previously	PRJEB19199	15463926	12938459	0.8367	Abomasum	GI tract	neonate	P0_P8	Neonate	Male	Texel	Endodermal	2017-08-10T00:00:00Z	Illumina HiSeq 2500	PAIRED	ILLUMINA
SAMEA5911168	Previously	PRJEB19199	23932973	20653658	0.863	Colon	GI tract	neonate	P0_P8	Neonate	Female	Texel	Endodermal	2017-08-10T00:00:00Z	Illumina HiSeq 2500	PAIRED	ILLUMINA
SAMEA5905918	Previously	PRJEB19199	90939097	75587559	0.8312	Embryo	Embryo	embryo23	E16_E23	Early-prenatal	Male	Texel	Embryo	2017-08-10T00:00:00Z	Illumina HiSeq 2500	PAIRED	ILLUMINA
SAMEA5900668	Previously	PRJEB19199	22261329	18490896	0.8306	Rumen	GI tract	adult2	Y2_Y4	Adult	Female	Texel	Endodermal	2017-08-10T00:00:00Z	Illumina HiSeq 2500	PAIRED	ILLUMINA
SAMEA5893168	Previously	PRJEB19199	16371960	14519635	0.8869	Salivary gland	Endocrine	adult2	Y2_Y4	Adult	Male	Texel	Ectodermal	2017-08-10T00:00:00Z	Illumina HiSeq 2500	PAIRED	ILLUMINA
SAMEA5890918	Previously	PRJEB19199	15379440	13020560	0.8466	Lung	Lung	adult2	Y2_Y4	Adult	Female	Texel	Endodermal	2017-08-10T00:00:00Z	Illumina HiSeq 2500	PAIRED	ILLUMINA
SAMEA5890168	Previously	PRJEB19199	16475683	14322368	0.8693	Duodenum	GI tract	neonate	P0_P8	Neonate	Female	Texel	Endodermal	2017-08-10T00:00:00Z	Illumina HiSeq 2500	PAIRED	ILLUMINA
SAMEA5887918	Previously	PRJEB19199	17421676	14998000	0.8609	PBMC	Blood	adult2	Y2_Y4	Adult	Female	Texel	Mesodermal	2017-08-10T00:00:00Z	Illumina HiSeq 2500	PAIRED	ILLUMINA
SAMEA5887168	Previously	PRJEB19199	19419712	16958371	0.8733	Aortic valve	Heart	adult2	Y2_Y4	Adult	Female	Texel	Mesodermal	2017-08-10T00:00:00Z	Illumina HiSeq 2500	PAIRED	ILLUMINA
SAMEA5886418	Previously	PRJEB19199	18396528	15891098	0.8638	Jejunum	GI tract	neonate	P0_P8	Neonate	Female	Texel	Endodermal	2017-08-10T00:00:00Z	Illumina HiSeq 2500	PAIRED	ILLUMINA
SAMEA5882668	Previously	PRJEB19199	14064250	11867742	0.8438	Cerebellum	CNS	adult2	Y2_Y4	Adult	Male	Texel	Ectodermal	2017-08-10T00:00:00Z	Illumina HiSeq 2500	PAIRED	ILLUMINA
SAMEA5872918	Previously	PRJEB19199	23865961	20262222	0.849	Omasum	GI tract	neonate	P0_P8	Neonate	Female	Texel	Endodermal	2017-08-10T00:00:00Z	Illumina HiSeq 2500	PAIRED	ILLUMINA
SAMEA5870668	Previously	PRJEB19199	18985990	16318372	0.8595	Abomasum	GI tract	juvenile days 45-89	W3_W8	Lamb	Male	Texel	Endodermal	2017-08-10T00:00:00Z	Illumina HiSeq 2500	PAIRED	ILLUMINA
SAMEA5869168	Previously	PRJEB19199	23601590	20472779	0.8674	Tonsil/Tongue	Immune	adult2	Y2_Y4	Adult	Female	Texel	Mesodermal	2017-08-10T00:00:00Z	Illumina HiSeq 2500	PAIRED	ILLUMINA
SAMEA5861668	Previously	PRJEB19199	22383432	19159556	0.856	Pylorus	GI tract	neonate	P0_P8	Neonate	Female	Texel	Endodermal	2017-08-10T00:00:00Z	Illumina HiSeq 2500	PAIRED	ILLUMINA
SAMEA5860168	Previously	PRJEB19199	89857211	54925327	0.6113	Muscle	Muscle	adult2	Y2_Y4	Adult	Female	Texel	Mesodermal	2017-08-10T00:00:00Z	Illumina HiSeq 2500	PAIRED	ILLUMINA
SAMEA5858668	Previously	PRJEB19199	20276221	18024520	0.8889	Rumen	GI tract	neonate	P0_P8	Neonate	Female	Texel	Endodermal	2017-08-10T00:00:00Z	Illumina HiSeq 2500	PAIRED	ILLUMINA
SAMEA5857918	Previously	PRJEB19199	32602275	27360339	0.8392	Duodenum	GI tract	adult2	Y2_Y4	Adult	Male	Texel	Endodermal	2017-08-10T00:00:00Z	Illumina HiSeq 2500	PAIRED	ILLUMINA
SAMEA5856418	Previously	PRJEB19199	25515895	21641871	0.8482	Abomasum	GI tract	adult2	Y2_Y4	Adult	Female	Texel	Endodermal	2017-08-10T00:00:00Z	Illumina HiSeq 2500	PAIRED	ILLUMINA
SAMEA5854918	Previously	PRJEB19199	85873422	67497335	0.786	Macrophage	Blood	adult2	Y2_Y4	Adult	Female	Texel	Mesodermal	2017-08-10T00:00:00Z	Illumina HiSeq 2500	PAIRED	ILLUMINA
SAMEA5834668	Previously	PRJEB19199	24050660	20433957	0.8496	Jejunum	GI tract	adult2	Y2_Y4	Adult	Female	Texel	Endodermal	2017-08-10T00:00:00Z	Illumina HiSeq 2500	PAIRED	ILLUMINA
SAMEA5830168	Previously	PRJEB19199	23065799	20297640	0.88	Lymph node	Immune	juvenile days 45-89	W3_W8	Lamb	Male	Texel	Mesodermal	2017-08-10T00:00:00Z	Illumina HiSeq 2500	PAIRED	ILLUMINA
SAMEA5825668	Previously	PRJEB19199	19171055	16644288	0.8682	Oviduct	Female reproductive	adult2	Y2_Y4	Adult	Female	Texel	Mesodermal	2017-08-10T00:00:00Z	Illumina HiSeq 2500	PAIRED	ILLUMINA
SAMEA5818918	Previously	PRJEB19199	23546746	21924490	0.9311	Ovary	Female reproductive	embryo100	E100_E110	Late-prenatal	Female	Texel	Mesodermal	2017-08-10T00:00:00Z	Illumina HiSeq 2500	PAIRED	ILLUMINA
SAMEA5815168	Previously	PRJEB19199	76913703	55246621	0.7183	Liver	Liver	adult2	Y2_Y4	Adult	Male	Texel	Endodermal	2017-08-10T00:00:00Z	Illumina HiSeq 2500	PAIRED	ILLUMINA
SAMEA5814418	Previously	PRJEB19199	33075487	29372608	0.888	Ventricle	Heart	adult2	Y2_Y4	Adult	Female	Texel	Mesodermal	2017-08-10T00:00:00Z	Illumina HiSeq 2500	PAIRED	ILLUMINA
SAMEA5811418	Previously	PRJEB19199	15859785	12751480	0.804	Muscle	Muscle	adult2	Y2_Y4	Adult	Male	Texel	Mesodermal	2017-08-10T00:00:00Z	Illumina HiSeq 2500	PAIRED	ILLUMINA
SAMEA5806168	Previously	PRJEB19199	35510681	29016914	0.8171	Kidney	Kidney	adult2	Y2_Y4	Adult	Female	Texel	Mesodermal	2017-08-10T00:00:00Z	Illumina HiSeq 2500	PAIRED	ILLUMINA
SAMEA5802418	Previously	PRJEB19199	24057340	22053174	0.9167	Placenta	Placenta	embryo35	E30_E35	Early-prenatal	Female	Texel	Placenta	2017-08-10T00:00:00Z	Illumina HiSeq 2500	PAIRED	ILLUMINA
SAMEA5797168	Previously	PRJEB19199	21106388	18982395	0.8994	Ileum	GI tract	juvenile days 45-89	W3_W8	Lamb	Male	Texel	Endodermal	2017-08-10T00:00:00Z	Illumina HiSeq 2500	PAIRED	ILLUMINA
SAMEA5796418	Previously	PRJEB19199	15320178	13208338	0.8622	Pylorus	GI tract	neonate	P0_P8	Neonate	Male	Texel	Endodermal	2017-08-10T00:00:00Z	Illumina HiSeq 2500	PAIRED	ILLUMINA
SAMEA5779168	Previously	PRJEB19199	22716973	19556848	0.8609	Colon	GI tract	adult2	Y2_Y4	Adult	Female	Texel	Endodermal	2017-08-10T00:00:00Z	Illumina HiSeq 2500	PAIRED	ILLUMINA
SAMEA5772418	Previously	PRJEB19199	80921968	62960079	0.778	Renal medulla	Kidney	adult2	Y2_Y4	Adult	Male	Texel	Mesodermal	2017-08-10T00:00:00Z	Illumina HiSeq 2500	PAIRED	ILLUMINA
SAMEA5770918	Previously	PRJEB19199	20855753	17794049	0.8532	Cecum	GI tract	juvenile days 45-89	W3_W8	Lamb	Male	Texel	Endodermal	2017-08-10T00:00:00Z	Illumina HiSeq 2500	PAIRED	ILLUMINA
SAMEA5767918	Previously	PRJEB19199	94574365	66360317	0.7017	Ovary	Female reproductive	adult2	Y2_Y4	Adult	Female	Texel	Mesodermal	2017-08-10T00:00:00Z	Illumina HiSeq 2500	PAIRED	ILLUMINA
SAMEA5767168	Previously	PRJEB19199	22389900	19347672	0.8641	Colon	GI tract	adult2	Y2_Y4	Adult	Male	Texel	Endodermal	2017-08-10T00:00:00Z	Illumina HiSeq 2500	PAIRED	ILLUMINA
SAMEA5757418	Previously	PRJEB19199	26872933	22859694	0.8507	Leukocyte	Blood	adult2	Y2_Y4	Adult	Male	Texel	Mesodermal	2017-08-10T00:00:00Z	Illumina HiSeq 2500	PAIRED	ILLUMINA
SAMEA5752168	Previously	PRJEB19199	12780108	10927042	0.855	Abomasum	GI tract	adult2	Y2_Y4	Adult	Female	Texel	Endodermal	2017-08-10T00:00:00Z	Illumina HiSeq 2500	PAIRED	ILLUMINA
SAMEA5743918	Previously	PRJEB19199	20403242	17812853	0.873	Cecum	GI tract	juvenile days 45-89	W3_W8	Lamb	Female	Texel	Endodermal	2017-08-10T00:00:00Z	Illumina HiSeq 2500	PAIRED	ILLUMINA
SAMEA5738668	Previously	PRJEB19199	23339634	20358843	0.8723	Ileum	GI tract	neonate	P0_P8	Neonate	Male	Texel	Endodermal	2017-08-10T00:00:00Z	Illumina HiSeq 2500	PAIRED	ILLUMINA
SAMEA5734918	Previously	PRJEB19199	75630391	59260812	0.7836	Renal medulla	Kidney	adult2	Y2_Y4	Adult	Female	Texel	Mesodermal	2017-08-10T00:00:00Z	Illumina HiSeq 2500	PAIRED	ILLUMINA
SAMEA5720668	Previously	PRJEB19199	22643977	20642269	0.9116	Ovary	Female reproductive	embryo100	E100_E110	Late-prenatal	Female	Texel	Mesodermal	2017-08-10T00:00:00Z	Illumina HiSeq 2500	PAIRED	ILLUMINA
SAMEA5719168	Previously	PRJEB19199	81694703	64290318	0.787	Hippocampus	CNS	adult2	Y2_Y4	Adult	Male	Texel	Ectodermal	2017-08-10T00:00:00Z	Illumina HiSeq 2500	PAIRED	ILLUMINA
SAMEA5706418	Previously	PRJEB19199	18758646	16273379	0.8675	Ileum	GI tract	neonate7	P0_P8	Neonate	Female	Texel	Endodermal	2017-08-10T00:00:00Z	Illumina HiSeq 2500	PAIRED	ILLUMINA
SAMEA5701168	Previously	PRJEB19199	14992557	12392021	0.8265	Kidney	Kidney	adult2	Y2_Y4	Adult	Female	Texel	Mesodermal	2017-08-10T00:00:00Z	Illumina HiSeq 2500	PAIRED	ILLUMINA
SAMEA5693668	Previously	PRJEB19199	27004445	23040150	0.8532	Tonsil/Tongue	Immune	adult2	Y2_Y4	Adult	Female	Texel	Mesodermal	2017-08-10T00:00:00Z	Illumina HiSeq 2500	PAIRED	ILLUMINA
SAMEA5692168	Previously	PRJEB19199	19610609	17152596	0.8747	Colon	GI tract	juvenile days 45-89	W3_W8	Lamb	Male	Texel	Endodermal	2017-08-10T00:00:00Z	Illumina HiSeq 2500	PAIRED	ILLUMINA
SAMEA5687668	Previously	PRJEB19199	32225486	22536883	0.6993	Ventricle	Heart	adult2	Y2_Y4	Adult	Female	Texel	Mesodermal	2017-08-10T00:00:00Z	Illumina HiSeq 2500	PAIRED	ILLUMINA
SAMEA5679418	Previously	PRJEB19199	24314875	21090822	0.8674	Colon	GI tract	neonate7	P0_P8	Neonate	Female	Texel	Endodermal	2017-08-10T00:00:00Z	Illumina HiSeq 2500	PAIRED	ILLUMINA
SAMEA5678668	Previously	PRJEB19199	31525113	26185187	0.8306	Adrenal gland	Endocrine	adult2	Y2_Y4	Adult	Female	Texel	Ectodermal	2017-08-10T00:00:00Z	Illumina HiSeq 2500	PAIRED	ILLUMINA
SAMEA5674168	Previously	PRJEB19199	22213417	19439814	0.8751	Jejunum	GI tract	juvenile days 45-89	W3_W8	Lamb	Male	Texel	Endodermal	2017-08-10T00:00:00Z	Illumina HiSeq 2500	PAIRED	ILLUMINA
SAMEA5671168	Previously	PRJEB19199	16644559	13291170	0.7985	Adrenal gland	Endocrine	adult2	Y2_Y4	Adult	Male	Texel	Ectodermal	2017-08-10T00:00:00Z	Illumina HiSeq 2500	PAIRED	ILLUMINA
SAMEA5667418	Previously	PRJEB19199	30271566	26405742	0.8723	Lymph node	Immune	adult2	Y2_Y4	Adult	Female	Texel	Mesodermal	2017-08-10T00:00:00Z	Illumina HiSeq 2500	PAIRED	ILLUMINA
SAMEA5665918	Previously	PRJEB19199	24906847	22173517	0.8903	Liver	Liver	embryo35	E30_E35	Early-prenatal	Female	Texel	Endodermal	2017-08-10T00:00:00Z	Illumina HiSeq 2500	PAIRED	ILLUMINA
SAMEA5665168	Previously	PRJEB19199	69747650	51126300	0.733	Ileum	GI tract	adult2	Y2_Y4	Adult	Female	Texel	Endodermal	2017-08-10T00:00:00Z	Illumina HiSeq 2500	PAIRED	ILLUMINA
SAMEA5659168	Previously	PRJEB19199	20945298	17804923	0.8501	Lymph node	Immune	adult2	Y2_Y4	Adult	Female	Texel	Mesodermal	2017-08-10T00:00:00Z	Illumina HiSeq 2500	PAIRED	ILLUMINA
SAMEA5656918	Previously	PRJEB19199	82882311	66179325	0.7985	Thymus	Immune	adult2	Y2_Y4	Adult	Female	Texel	Endodermal	2017-08-10T00:00:00Z	Illumina HiSeq 2500	PAIRED	ILLUMINA
SAMEA5644918	Previously	PRJEB19199	17951458	15653465	0.872	Aortic valve	Heart	adult2	Y2_Y4	Adult	Female	Texel	Mesodermal	2017-08-10T00:00:00Z	Illumina HiSeq 2500	PAIRED	ILLUMINA
SAMEA5643418	Previously	PRJEB19199	98690205	70511821	0.7145	Muscle	Muscle	adult2	Y2_Y4	Adult	Male	Texel	Mesodermal	2017-08-10T00:00:00Z	Illumina HiSeq 2500	PAIRED	ILLUMINA
SAMEA5638918	Previously	PRJEB19199	19155449	16343997	0.8532	Lymph node	Immune	adult2	Y2_Y4	Adult	Male	Texel	Mesodermal	2017-08-10T00:00:00Z	Illumina HiSeq 2500	PAIRED	ILLUMINA
SAMEA5635168	Previously	PRJEB19199	19222210	15944451	0.8295	Reticulum	GI tract	juvenile days 45-89	W3_W8	Lamb	Male	Texel	Endodermal	2017-08-10T00:00:00Z	Illumina HiSeq 2500	PAIRED	ILLUMINA
SAMEA5626918	Previously	PRJEB19199	21518194	18047344	0.8387	Rumen	GI tract	adult2	Y2_Y4	Adult	Male	Texel	Endodermal	2017-08-10T00:00:00Z	Illumina HiSeq 2500	PAIRED	ILLUMINA
SAMEA5620168	Previously	PRJEB19199	21690364	17490195	0.8064	Pylorus	GI tract	adult2	Y2_Y4	Adult	Male	Texel	Endodermal	2017-08-10T00:00:00Z	Illumina HiSeq 2500	PAIRED	ILLUMINA
SAMEA5618668	Previously	PRJEB19199	23512122	20079097	0.854	Cecum	GI tract	neonate	P0_P8	Neonate	Female	Texel	Endodermal	2017-08-10T00:00:00Z	Illumina HiSeq 2500	PAIRED	ILLUMINA
SAMEA5614168	Previously	PRJEB19199	15767588	13182689	0.8361	Ventricle	Heart	adult2	Y2_Y4	Adult	Male	Texel	Mesodermal	2017-08-10T00:00:00Z	Illumina HiSeq 2500	PAIRED	ILLUMINA
SAMEA5611168	Previously	PRJEB19199	18311909	15832350	0.8646	Rumen	GI tract	juvenile days 45-89	W3_W8	Lamb	Male	Texel	Endodermal	2017-08-10T00:00:00Z	Illumina HiSeq 2500	PAIRED	ILLUMINA
SAMEA5608918	Previously	PRJEB19199	17785588	15360549	0.8637	Oviduct	Female reproductive	adult2	Y2_Y4	Adult	Female	Texel	Mesodermal	2017-08-10T00:00:00Z	Illumina HiSeq 2500	PAIRED	ILLUMINA
SAMEA5607418	Previously	PRJEB19199	20536452	17634540	0.8587	Reticulum	GI tract	juvenile days 45-89	W3_W8	Lamb	Female	Texel	Endodermal	2017-08-10T00:00:00Z	Illumina HiSeq 2500	PAIRED	ILLUMINA
SAMEA5605168	Previously	PRJEB19199	21863535	18920075	0.8654	Lymph node	Immune	neonate	P0_P8	Neonate	Female	Texel	Mesodermal	2017-08-10T00:00:00Z	Illumina HiSeq 2500	PAIRED	ILLUMINA
SAMEA5602168	Previously	PRJEB19199	23622115	20096984	0.8508	Jejunum	GI tract	neonate	P0_P8	Neonate	Male	Texel	Endodermal	2017-08-10T00:00:00Z	Illumina HiSeq 2500	PAIRED	ILLUMINA
SAMEA5596918	Previously	PRJEB19199	25878096	19766335	0.7638	Muscle	Muscle	adult2	Y2_Y4	Adult	Female	Texel	Mesodermal	2017-08-10T00:00:00Z	Illumina HiSeq 2500	PAIRED	ILLUMINA
SAMEA5595418	Previously	PRJEB19199	14612417	10987339	0.7519	Cardiac muscle	Muscle	adult2	Y2_Y4	Adult	Male	Texel	Mesodermal	2017-08-10T00:00:00Z	Illumina HiSeq 2500	PAIRED	ILLUMINA
SAMEA5593168	Previously	PRJEB19199	27169612	24681347	0.9084	Cerebrum	CNS	embryo35	E30_E35	Early-prenatal	Female	Texel	Ectodermal	2017-08-10T00:00:00Z	Illumina HiSeq 2500	PAIRED	ILLUMINA
SAMEA5587168	Previously	PRJEB19199	20637014	17910500	0.8679	Jejunum	GI tract	neonate7	P0_P8	Neonate	Female	Texel	Endodermal	2017-08-10T00:00:00Z	Illumina HiSeq 2500	PAIRED	ILLUMINA
SAMEA5584918	Previously	PRJEB19199	28843584	24637186	0.8542	Adrenal gland	Endocrine	adult2	Y2_Y4	Adult	Female	Texel	Ectodermal	2017-08-10T00:00:00Z	Illumina HiSeq 2500	PAIRED	ILLUMINA
SAMEA5581168	Previously	PRJEB19199	19683593	16958465	0.8616	Colon	GI tract	neonate4	P0_P8	Neonate	Male	Texel	Endodermal	2017-08-10T00:00:00Z	Illumina HiSeq 2500	PAIRED	ILLUMINA
SAMEA5579668	Previously	PRJEB19199	12480061	10672356	0.8552	Haemal node	Blood	adult2	Y2_Y4	Adult	Female	Texel	Mesodermal	2017-08-10T00:00:00Z	Illumina HiSeq 2500	PAIRED	ILLUMINA
SAMEA5574418	Previously	PRJEB19199	25757658	21248717	0.8249	Duodenum	GI tract	adult2	Y2_Y4	Adult	Male	Texel	Endodermal	2017-08-10T00:00:00Z	Illumina HiSeq 2500	PAIRED	ILLUMINA
SAMEA5572168	Previously	PRJEB19199	19999395	17668142	0.8834	Thyroid gland	Endocrine	adult2	Y2_Y4	Adult	Male	Texel	Endodermal	2017-08-10T00:00:00Z	Illumina HiSeq 2500	PAIRED	ILLUMINA
SAMEA5571418	Previously	PRJEB19199	20130194	17518040	0.8702	Colon	GI tract	juvenile days 45-89	W3_W8	Lamb	Female	Texel	Endodermal	2017-08-10T00:00:00Z	Illumina HiSeq 2500	PAIRED	ILLUMINA
SAMEA5560918	Previously	PRJEB19199	15971772	13702017	0.8579	Colon	GI tract	adult2	Y2_Y4	Adult	Male	Texel	Endodermal	2017-08-10T00:00:00Z	Illumina HiSeq 2500	PAIRED	ILLUMINA
SAMEA5553418	Previously	PRJEB19199	19775856	17861157	0.9032	Ovary	Female reproductive	embryo35	E30_E35	Early-prenatal	Female	Texel	Mesodermal	2017-08-10T00:00:00Z	Illumina HiSeq 2500	PAIRED	ILLUMINA
SAMEA5541418	Previously	PRJEB19199	13356105	10858471	0.813	PBMC	Blood	adult2	Y2_Y4	Adult	Female	Texel	Mesodermal	2017-08-10T00:00:00Z	Illumina HiSeq 2500	PAIRED	ILLUMINA
SAMEA5539918	Previously	PRJEB19199	24326511	20095820	0.8261	Omasum	GI tract	adult2	Y2_Y4	Adult	Female	Texel	Endodermal	2017-08-10T00:00:00Z	Illumina HiSeq 2500	PAIRED	ILLUMINA
SAMEA5537668	Previously	PRJEB19199	19512059	17102953	0.8765	Thyroid gland	Endocrine	adult2	Y2_Y4	Adult	Male	Texel	Endodermal	2017-08-10T00:00:00Z	Illumina HiSeq 2500	PAIRED	ILLUMINA
SAMEA5536168	Previously	PRJEB19199	83675137	66594659	0.7959	Spleen	Immune	adult2	Y2_Y4	Adult	Female	Texel	Mesodermal	2017-08-10T00:00:00Z	Illumina HiSeq 2500	PAIRED	ILLUMINA
SAMEA5535418	Previously	PRJEB19199	33384620	29507896	0.8839	Macrophage	Blood	adult2	Y2_Y4	Adult	Female	Texel	Mesodermal	2017-08-10T00:00:00Z	Illumina HiSeq 2500	PAIRED	ILLUMINA
SAMEA5533918	Previously	PRJEB19199	85940267	67951935	0.7907	Macrophage	Blood	adult2	Y2_Y4	Adult	Female	Texel	Mesodermal	2017-08-10T00:00:00Z	Illumina HiSeq 2500	PAIRED	ILLUMINA
SAMEA5528668	Previously	PRJEB19199	23391119	20301849	0.8679	Rumen	GI tract	neonate7	P0_P8	Neonate	Female	Texel	Endodermal	2017-08-10T00:00:00Z	Illumina HiSeq 2500	PAIRED	ILLUMINA
SAMEA5527918	Previously	PRJEB19199	20683521	18267145	0.8832	Esophagus	GI tract	adult2	Y2_Y4	Adult	Female	Texel	Endodermal	2017-08-10T00:00:00Z	Illumina HiSeq 2500	PAIRED	ILLUMINA
SAMEA5527168	Previously	PRJEB19199	23281656	20259052	0.8702	Omasum	GI tract	neonate4	P0_P8	Neonate	Male	Texel	Endodermal	2017-08-10T00:00:00Z	Illumina HiSeq 2500	PAIRED	ILLUMINA
SAMEA5510668	Previously	PRJEB19199	13933348	11505203	0.8257	Colon	GI tract	adult2	Y2_Y4	Adult	Male	Texel	Endodermal	2017-08-10T00:00:00Z	Illumina HiSeq 2500	PAIRED	ILLUMINA
SAMEA5507668	Previously	PRJEB19199	20919917	17979867	0.8595	Rumen	GI tract	neonate4	P0_P8	Neonate	Female	Texel	Endodermal	2017-08-10T00:00:00Z	Illumina HiSeq 2500	PAIRED	ILLUMINA
SAMEA5502418	Previously	PRJEB19199	25935050	23054502	0.8889	Liver	Liver	embryo100	E100_E110	Late-prenatal	Female	Texel	Endodermal	2017-08-10T00:00:00Z	Illumina HiSeq 2500	PAIRED	ILLUMINA
SAMEA5497168	Previously	PRJEB19199	28483424	23917653	0.8397	Lymph node	Immune	adult2	Y2_Y4	Adult	Female	Texel	Mesodermal	2017-08-10T00:00:00Z	Illumina HiSeq 2500	PAIRED	ILLUMINA
SAMEA5474668	Previously	PRJEB19199	105221428	75361786	0.7162	Kidney	Kidney	adult2	Y2_Y4	Adult	Male	Texel	Endodermal	2017-08-10T00:00:00Z	Illumina HiSeq 2500	PAIRED	ILLUMINA
SAMEA5473918	Previously	PRJEB19199	94281717	30721965	0.3259	Ventricle	Heart	adult2	Y2_Y4	Adult	Male	Texel	Mesodermal	2017-08-10T00:00:00Z	Illumina HiSeq 2500	PAIRED	ILLUMINA
SAMEA5473168	Previously	PRJEB19199	90548312	71831727	0.7933	Thymus	Immune	adult2	Y2_Y4	Adult	Male	Texel	Endodermal	2017-08-10T00:00:00Z	Illumina HiSeq 2500	PAIRED	ILLUMINA
SAMEA5472418	Previously	PRJEB19199	26587814	23349035	0.8782	Lymph node	Immune	adult2	Y2_Y4	Adult	Male	Texel	Mesodermal	2017-08-10T00:00:00Z	Illumina HiSeq 2500	PAIRED	ILLUMINA
SAMEA5456668	Previously	PRJEB19199	15988672	12654221	0.7914	Cardiac muscle	Muscle	adult2	Y2_Y4	Adult	Male	Texel	Mesodermal	2017-08-10T00:00:00Z	Illumina HiSeq 2500	PAIRED	ILLUMINA
SAMEA5453668	Previously	PRJEB19199	19962267	17299026	0.8666	Jejunum	GI tract	neonate	P0_P8	Neonate	Female	Texel	Endodermal	2017-08-10T00:00:00Z	Illumina HiSeq 2500	PAIRED	ILLUMINA
SAMEA5450668	Previously	PRJEB19199	20507496	17207818	0.8391	Jejunum	GI tract	adult2	Y2_Y4	Adult	Male	Texel	Endodermal	2017-08-10T00:00:00Z	Illumina HiSeq 2500	PAIRED	ILLUMINA
SAMEA5445418	Previously	PRJEB19199	10605947	8706139	0.8209	Adrenal gland	Endocrine	adult2	Y2_Y4	Adult	Male	Texel	Ectodermal	2017-08-10T00:00:00Z	Illumina HiSeq 2500	PAIRED	ILLUMINA
SAMEA5443918	Previously	PRJEB19199	30586295	26722878	0.8737	Haemal node	Blood	adult2	Y2_Y4	Adult	Male	Texel	Mesodermal	2017-08-10T00:00:00Z	Illumina HiSeq 2500	PAIRED	ILLUMINA
SAMEA5437918	Previously	PRJEB19199	101253837	67992090	0.6715	Liver	Liver	adult2	Y2_Y4	Adult	Female	Texel	Endodermal	2017-08-10T00:00:00Z	Illumina HiSeq 2500	PAIRED	ILLUMINA
SAMEA5420668	Previously	PRJEB19199	68911560	46469491	0.6743	Hippocampus	CNS	adult2	Y2_Y4	Adult	Female	Texel	Ectodermal	2017-08-10T00:00:00Z	Illumina HiSeq 2500	PAIRED	ILLUMINA
SAMEA5416918	Previously	PRJEB19199	14290426	11682313	0.8175	Adrenal gland	Endocrine	adult2	Y2_Y4	Adult	Male	Texel	Ectodermal	2017-08-10T00:00:00Z	Illumina HiSeq 2500	PAIRED	ILLUMINA
SAMEA5416168	Previously	PRJEB19199	19871152	17086924	0.8599	Reticulum	GI tract	neonate8	P0_P8	Neonate	Female	Texel	Endodermal	2017-08-10T00:00:00Z	Illumina HiSeq 2500	PAIRED	ILLUMINA
SAMEA5411668	Previously	PRJEB19199	15442289	13330750	0.8633	Omasum	GI tract	neonate	P0_P8	Neonate	Male	Texel	Endodermal	2017-08-10T00:00:00Z	Illumina HiSeq 2500	PAIRED	ILLUMINA
SAMEA5408668	Previously	PRJEB19199	14961918	11184721	0.7475	Cardiac muscle	Muscle	adult2	Y2_Y4	Adult	Male	Texel	Mesodermal	2017-08-10T00:00:00Z	Illumina HiSeq 2500	PAIRED	ILLUMINA
SAMEA5402668	Previously	PRJEB19199	22048915	19118940	0.8671	Colon	GI tract	neonate	P0_P8	Neonate	Female	Texel	Endodermal	2017-08-10T00:00:00Z	Illumina HiSeq 2500	PAIRED	ILLUMINA
SAMEA5401168	Previously	PRJEB19199	19647734	16785924	0.8543	Pylorus	GI tract	juvenile days 45-89	W3_W8	Lamb	Male	Texel	Endodermal	2017-08-10T00:00:00Z	Illumina HiSeq 2500	PAIRED	ILLUMINA
SAMEA5398168	Previously	PRJEB19199	31545763	27718434	0.8787	Mammary gland	Mammary gland	adult2	Y2_Y4	Adult	Female	Texel	Ectodermal	2017-08-10T00:00:00Z	Illumina HiSeq 2500	PAIRED	ILLUMINA
SAMEA5397418	Previously	PRJEB19199	22667840	18766852	0.8279	Lung	Lung	adult2	Y2_Y4	Adult	Male	Texel	Endodermal	2017-08-10T00:00:00Z	Illumina HiSeq 2500	PAIRED	ILLUMINA
SAMEA5396668	Previously	PRJEB19199	26224675	23235674	0.886	Salivary gland	Endocrine	adult2	Y2_Y4	Adult	Female	Texel	Ectodermal	2017-08-10T00:00:00Z	Illumina HiSeq 2500	PAIRED	ILLUMINA
SAMEA5395168	Previously	PRJEB19199	13010348	10292383	0.7911	Rumen	GI tract	adult2	Y2_Y4	Adult	Male	Texel	Endodermal	2017-08-10T00:00:00Z	Illumina HiSeq 2500	PAIRED	ILLUMINA
SAMEA5392918	Previously	PRJEB19199	16175276	13870538	0.8575	Cerebellum	CNS	adult2	Y2_Y4	Adult	Female	Texel	Ectodermal	2017-08-10T00:00:00Z	Illumina HiSeq 2500	PAIRED	ILLUMINA
SAMEA5390668	Previously	PRJEB19199	21253630	17852155	0.84	Colon	GI tract	neonate	P0_P8	Neonate	Female	Texel	Endodermal	2017-08-10T00:00:00Z	Illumina HiSeq 2500	PAIRED	ILLUMINA
SAMEA5382418	Previously	PRJEB19199	23245281	19906761	0.8564	Duodenum	GI tract	neonate	P0_P8	Neonate	Male	Texel	Endodermal	2017-08-10T00:00:00Z	Illumina HiSeq 2500	PAIRED	ILLUMINA
SAMEA5377918	Previously	PRJEB19199	14604490	12067547	0.8263	Pituitary	CNS	adult2	Y2_Y4	Adult	Female	Texel	Ectodermal	2017-08-10T00:00:00Z	Illumina HiSeq 2500	PAIRED	ILLUMINA
SAMEA5375668	Previously	PRJEB19199	22163124	18543848	0.8367	Muscle	Muscle	adult2	Y2_Y4	Adult	Male	Texel	Mesodermal	2017-08-10T00:00:00Z	Illumina HiSeq 2500	PAIRED	ILLUMINA
SAMEA5371168	Previously	PRJEB19199	15836252	13195327	0.8332	Adrenal gland	Endocrine	adult2	Y2_Y4	Adult	Male	Texel	Ectodermal	2017-08-10T00:00:00Z	Illumina HiSeq 2500	PAIRED	ILLUMINA
SAMEA5367418	Previously	PRJEB19199	71144958	44649244	0.6276	Muscle	Muscle	adult2	Y2_Y4	Adult	Male	Texel	Mesodermal	2017-08-10T00:00:00Z	Illumina HiSeq 2500	PAIRED	ILLUMINA
SAMEA5365918	Previously	PRJEB19199	105032761	87697246	0.835	Testis	Male reproductive	adult2	Y2_Y4	Adult	Male	Texel	Mesodermal	2017-08-10T00:00:00Z	Illumina HiSeq 2500	PAIRED	ILLUMINA
SAMEA5364418	Previously	PRJEB19199	26751233	23323148	0.8719	Macrophage	Blood	adult2	Y2_Y4	Adult	Male	Texel	Mesodermal	2017-08-10T00:00:00Z	Illumina HiSeq 2500	PAIRED	ILLUMINA
SAMEA5361418	Previously	PRJEB19199	24998614	21529603	0.8612	Abomasum	GI tract	adult2	Y2_Y4	Adult	Male	Texel	Endodermal	2017-08-10T00:00:00Z	Illumina HiSeq 2500	PAIRED	ILLUMINA
SAMEA5359918	Previously	PRJEB19199	21041989	18427653	0.8758	Lymph node	Immune	neonate8	P0_P8	Neonate	Female	Texel	Mesodermal	2017-08-10T00:00:00Z	Illumina HiSeq 2500	PAIRED	ILLUMINA
SAMEA5347168	Previously	PRJEB19199	12813417	10683433	0.8338	Jejunum	GI tract	adult2	Y2_Y4	Adult	Male	Texel	Endodermal	2017-08-10T00:00:00Z	Illumina HiSeq 2500	PAIRED	ILLUMINA
SAMEA5335918	Previously	PRJEB19199	79558107	65112435	0.8184	Thymus	Immune	adult2	Y2_Y4	Adult	Male	Texel	Endodermal	2017-08-10T00:00:00Z	Illumina HiSeq 2500	PAIRED	ILLUMINA
SAMEA5332918	Previously	PRJEB19199	87776524	69229715	0.7887	Ileum	GI tract	adult2	Y2_Y4	Adult	Male	Texel	Endodermal	2017-08-10T00:00:00Z	Illumina HiSeq 2500	PAIRED	ILLUMINA
SAMEA5331418	Previously	PRJEB19199	102375191	67640057	0.6607	Reticulum	GI tract	adult2	Y2_Y4	Adult	Female	Texel	Endodermal	2017-08-10T00:00:00Z	Illumina HiSeq 2500	PAIRED	ILLUMINA
SAMEA5326918	Previously	PRJEB19199	17770434	15397672	0.8665	Lymph node	Immune	adult2	Y2_Y4	Adult	Male	Texel	Mesodermal	2017-08-10T00:00:00Z	Illumina HiSeq 2500	PAIRED	ILLUMINA
SAMEA5321668	Previously	PRJEB19199	13511569	9984594	0.739	Cardiac muscle	Muscle	adult2	Y2_Y4	Adult	Male	Texel	Mesodermal	2017-08-10T00:00:00Z	Illumina HiSeq 2500	PAIRED	ILLUMINA
SAMEA5320918	Previously	PRJEB19199	30322659	24650617	0.8129	Kidney	Kidney	adult2	Y2_Y4	Adult	Male	Texel	Mesodermal	2017-08-10T00:00:00Z	Illumina HiSeq 2500	PAIRED	ILLUMINA
SAMEA5307418	Previously	PRJEB19199	34586606	29774167	0.8609	Lymph node	Immune	adult2	Y2_Y4	Adult	Male	Texel	Mesodermal	2017-08-10T00:00:00Z	Illumina HiSeq 2500	PAIRED	ILLUMINA
SAMEA5305168	Previously	PRJEB19199	31378120	27185785	0.8664	Rectum	GI tract	adult2	Y2_Y4	Adult	Male	Texel	Endodermal	2017-08-10T00:00:00Z	Illumina HiSeq 2500	PAIRED	ILLUMINA
SAMEA5302168	Previously	PRJEB19199	17412319	14159996	0.8132	Lymph node	Immune	adult2	Y2_Y4	Adult	Female	Texel	Mesodermal	2017-08-10T00:00:00Z	Illumina HiSeq 2500	PAIRED	ILLUMINA
SAMEA5298418	Previously	PRJEB19199	20740400	18776764	0.9053	Ovary	Female reproductive	embryo35	E30_E35	Early-prenatal	Female	Texel	Mesodermal	2017-08-10T00:00:00Z	Illumina HiSeq 2500	PAIRED	ILLUMINA
SAMEA5294668	Previously	PRJEB19199	21849016	19331910	0.8848	Ileum	GI tract	neonate	P0_P8	Neonate	Male	Texel	Endodermal	2017-08-10T00:00:00Z	Illumina HiSeq 2500	PAIRED	ILLUMINA
SAMEA5284918	Previously	PRJEB19199	34083378	29404180	0.8627	Lymph node	Immune	adult2	Y2_Y4	Adult	Male	Texel	Mesodermal	2017-08-10T00:00:00Z	Illumina HiSeq 2500	PAIRED	ILLUMINA
SAMEA5284168	Previously	PRJEB19199	31285906	25269627	0.8077	Muscle	Muscle	adult2	Y2_Y4	Adult	Male	Texel	Mesodermal	2017-08-10T00:00:00Z	Illumina HiSeq 2500	PAIRED	ILLUMINA
SAMEA5283418	Previously	PRJEB19199	21305119	18316177	0.8597	Duodenum	GI tract	juvenile days 45-89	W3_W8	Lamb	Male	Texel	Endodermal	2017-08-10T00:00:00Z	Illumina HiSeq 2500	PAIRED	ILLUMINA
SAMEA5281168	Previously	PRJEB19199	22252984	19702860	0.8854	Uterus	Female reproductive	adult2	Y2_Y4	Adult	Female	Texel	Mesodermal	2017-08-10T00:00:00Z	Illumina HiSeq 2500	PAIRED	ILLUMINA
SAMEA5279668	Previously	PRJEB19199	13296404	11039036	0.8302	Abomasum	GI tract	adult2	Y2_Y4	Adult	Male	Texel	Endodermal	2017-08-10T00:00:00Z	Illumina HiSeq 2500	PAIRED	ILLUMINA
SAMEA5275918	Previously	PRJEB19199	84831663	41677216	0.4913	Testis	Male reproductive	adult2	Y2_Y4	Adult	Male	Texel	Mesodermal	2017-08-10T00:00:00Z	Illumina HiSeq 2500	PAIRED	ILLUMINA
SAMEA5274418	Previously	PRJEB19199	38808517	30621526	0.789	Ovary	Female reproductive	adult2	Y2_Y4	Adult	Female	Texel	Mesodermal	2017-08-10T00:00:00Z	Illumina HiSeq 2500	PAIRED	ILLUMINA
SAMEA5272168	Previously	PRJEB19199	30061577	26484321	0.881	Placenta	Placenta	adult2	Y2_Y4	Adult	Female	Texel	Placenta	2017-08-10T00:00:00Z	Illumina HiSeq 2500	PAIRED	ILLUMINA
SAMEA5270668	Previously	PRJEB19199	102933836	78046174	0.7582	Renal medulla	Kidney	adult2	Y2_Y4	Adult	Male	Texel	Mesodermal	2017-08-10T00:00:00Z	Illumina HiSeq 2500	PAIRED	ILLUMINA
SAMEA5265418	Previously	PRJEB19199	20753892	18558446	0.8942	Ileum	GI tract	juvenile days 45-89	W3_W8	Lamb	Male	Texel	Endodermal	2017-08-10T00:00:00Z	Illumina HiSeq 2500	PAIRED	ILLUMINA
SAMEA5258668	Previously	PRJEB19199	20576001	17617327	0.8562	Tonsil/Tongue	Immune	adult2	Y2_Y4	Adult	Male	Texel	Mesodermal	2017-08-10T00:00:00Z	Illumina HiSeq 2500	PAIRED	ILLUMINA
SAMEA5248168	Previously	PRJEB19199	22030961	18687219	0.8482	Duodenum	GI tract	neonate8	P0_P8	Neonate	Female	Texel	Endodermal	2017-08-10T00:00:00Z	Illumina HiSeq 2500	PAIRED	ILLUMINA
SAMEA5246668	Previously	PRJEB19199	16322868	12700887	0.7781	Kidney	Kidney	adult2	Y2_Y4	Adult	Male	Texel	Mesodermal	2017-08-10T00:00:00Z	Illumina HiSeq 2500	PAIRED	ILLUMINA
SAMEA5244418	Previously	PRJEB19199	29846440	24597167	0.8241	Pituitary	CNS	adult2	Y2_Y4	Adult	Male	Texel	Ectodermal	2017-08-10T00:00:00Z	Illumina HiSeq 2500	PAIRED	ILLUMINA
SAMEA5242168	Previously	PRJEB19199	24761604	21378910	0.8634	Cecum	GI tract	neonate4	P0_P8	Neonate	Female	Texel	Endodermal	2017-08-10T00:00:00Z	Illumina HiSeq 2500	PAIRED	ILLUMINA
SAMEA5233918	Previously	PRJEB19199	20260485	17899304	0.8835	Pylorus	GI tract	juvenile days 45-89	W3_W8	Lamb	Male	Texel	Endodermal	2017-08-10T00:00:00Z	Illumina HiSeq 2500	PAIRED	ILLUMINA
SAMEA5232418	Previously	PRJEB19199	15742786	13607975	0.8644	Pylorus	GI tract	neonate4	P0_P8	Neonate	Female	Texel	Endodermal	2017-08-10T00:00:00Z	Illumina HiSeq 2500	PAIRED	ILLUMINA
SAMEA5230918	Previously	PRJEB19199	21073627	18603975	0.8828	Ileum	GI tract	juvenile days 45-89	W3_W8	Lamb	Female	Texel	Endodermal	2017-08-10T00:00:00Z	Illumina HiSeq 2500	PAIRED	ILLUMINA
SAMEA5223418	Previously	PRJEB19199	37347722	32566896	0.872	Rectum	GI tract	adult2	Y2_Y4	Adult	Male	Texel	Endodermal	2017-08-10T00:00:00Z	Illumina HiSeq 2500	PAIRED	ILLUMINA
SAMEA5222668	Previously	PRJEB19199	16974878	14485588	0.8534	Lymph node	Immune	adult2	Y2_Y4	Adult	Male	Texel	Mesodermal	2017-08-10T00:00:00Z	Illumina HiSeq 2500	PAIRED	ILLUMINA
SAMEA5218168	Previously	PRJEB19199	20870388	17817724	0.8537	Cecum	GI tract	neonate7	P0_P8	Neonate	Female	Texel	Endodermal	2017-08-10T00:00:00Z	Illumina HiSeq 2500	PAIRED	ILLUMINA
SAMEA5215918	Previously	PRJEB19199	30110298	26581460	0.8828	Oviduct	Female reproductive	adult2	Y2_Y4	Adult	Female	Texel	Mesodermal	2017-08-10T00:00:00Z	Illumina HiSeq 2500	PAIRED	ILLUMINA
SAMEA5209918	Previously	PRJEB19199	20910424	17418703	0.833	Pylorus	GI tract	neonate8	P0_P8	Neonate	Male	Texel	Endodermal	2017-08-10T00:00:00Z	Illumina HiSeq 2500	PAIRED	ILLUMINA
SAMEA5203918	Previously	PRJEB19199	21821869	19211642	0.8804	Cerebellum	CNS	adult2	Y2_Y4	Adult	Male	Texel	Ectodermal	2017-08-10T00:00:00Z	Illumina HiSeq 2500	PAIRED	ILLUMINA
SAMEA5200918	Previously	PRJEB19199	17336138	15374575	0.8869	Rumen	GI tract	juvenile days 45-89	W3_W8	Lamb	Female	Texel	Endodermal	2017-08-10T00:00:00Z	Illumina HiSeq 2500	PAIRED	ILLUMINA
SAMEA5199418	Previously	PRJEB19199	24306414	21871723	0.8998	Liver	Liver	embryo35	E30_E35	Early-prenatal	Male	Texel	Endodermal	2017-08-10T00:00:00Z	Illumina HiSeq 2500	PAIRED	ILLUMINA
SAMEA5197918	Previously	PRJEB19199	18601626	16201224	0.871	Colon	GI tract	neonate4	P0_P8	Neonate	Female	Texel	Endodermal	2017-08-10T00:00:00Z	Illumina HiSeq 2500	PAIRED	ILLUMINA
SAMEA5196418	Previously	PRJEB19199	20183937	17020615	0.8433	Omasum	GI tract	juvenile days 45-89	W3_W8	Lamb	Male	Texel	Endodermal	2017-08-10T00:00:00Z	Illumina HiSeq 2500	PAIRED	ILLUMINA
SAMEA5194168	Previously	PRJEB19199	74116324	51411716	0.6937	Hippocampus	CNS	adult2	Y2_Y4	Adult	Female	Texel	Ectodermal	2017-08-10T00:00:00Z	Illumina HiSeq 2500	PAIRED	ILLUMINA
SAMEA5189668	Previously	PRJEB19199	25270554	22273636	0.8814	Testis	Male reproductive	adult2	Y2_Y4	Adult	Male	Texel	Mesodermal	2017-08-10T00:00:00Z	Illumina HiSeq 2500	PAIRED	ILLUMINA
SAMEA5187418	Previously	PRJEB19199	20154290	17354476	0.8611	Colon	GI tract	neonate	P0_P8	Neonate	Female	Texel	Endodermal	2017-08-10T00:00:00Z	Illumina HiSeq 2500	PAIRED	ILLUMINA
SAMEA5185918	Previously	PRJEB19199	15941836	11526383	0.723	Ventricle	Heart	adult2	Y2_Y4	Adult	Male	Texel	Mesodermal	2017-08-10T00:00:00Z	Illumina HiSeq 2500	PAIRED	ILLUMINA
SAMEA5183668	Previously	PRJEB19199	74979293	52818621	0.7044	Liver	Liver	adult2	Y2_Y4	Adult	Male	Texel	Endodermal	2017-08-10T00:00:00Z	Illumina HiSeq 2500	PAIRED	ILLUMINA
SAMEA5176918	Previously	PRJEB19199	34989090	24770540	0.708	Liver	Liver	adult2	Y2_Y4	Adult	Female	Texel	Endodermal	2017-08-10T00:00:00Z	Illumina HiSeq 2500	PAIRED	ILLUMINA
SAMEA5170168	Previously	PRJEB19199	22132738	18772618	0.8482	Mammary gland	Mammary gland	adult2	Y2_Y4	Adult	Female	Texel	Ectodermal	2017-08-10T00:00:00Z	Illumina HiSeq 2500	PAIRED	ILLUMINA
SAMEA5168668	Previously	PRJEB19199	20900936	17943435	0.8585	Cecum	GI tract	neonate4	P0_P8	Neonate	Male	Texel	Endodermal	2017-08-10T00:00:00Z	Illumina HiSeq 2500	PAIRED	ILLUMINA
SAMEA5166418	Previously	PRJEB19199	31901590	28228013	0.8848	Pituitary	CNS	adult2	Y2_Y4	Adult	Female	Texel	Ectodermal	2017-08-10T00:00:00Z	Illumina HiSeq 2500	PAIRED	ILLUMINA
SAMEA5165668	Previously	PRJEB19199	13566938	11597196	0.8548	Ventricle	Heart	adult2	Y2_Y4	Adult	Female	Texel	Mesodermal	2017-08-10T00:00:00Z	Illumina HiSeq 2500	PAIRED	ILLUMINA
SAMEA5162668	Previously	PRJEB19199	88543802	73648121	0.8318	Ventricle	Heart	adult2	Y2_Y4	Adult	Female	Texel	Mesodermal	2017-08-10T00:00:00Z	Illumina HiSeq 2500	PAIRED	ILLUMINA
SAMEA5159668	Previously	PRJEB19199	24449001	19924937	0.815	Muscle	Muscle	adult2	Y2_Y4	Adult	Male	Texel	Mesodermal	2017-08-10T00:00:00Z	Illumina HiSeq 2500	PAIRED	ILLUMINA
SAMEA5150668	Previously	PRJEB19199	21806987	19093522	0.8756	Jejunum	GI tract	juvenile days 45-89	W3_W8	Lamb	Male	Texel	Endodermal	2017-08-10T00:00:00Z	Illumina HiSeq 2500	PAIRED	ILLUMINA
SAMEA5137918	Previously	PRJEB19199	16094457	13995218	0.8696	PBMC	Blood	adult2	Y2_Y4	Adult	Female	Texel	Mesodermal	2017-08-10T00:00:00Z	Illumina HiSeq 2500	PAIRED	ILLUMINA
SAMEA5131168	Previously	PRJEB19199	32360728	26572559	0.8211	Muscle	Muscle	adult2	Y2_Y4	Adult	Female	Texel	Endodermal	2017-08-10T00:00:00Z	Illumina HiSeq 2500	PAIRED	ILLUMINA
SAMEA5126668	Previously	PRJEB19199	21670075	18964343	0.8751	Salivary gland	Endocrine	adult2	Y2_Y4	Adult	Female	Texel	Ectodermal	2017-08-10T00:00:00Z	Illumina HiSeq 2500	PAIRED	ILLUMINA
SAMEA5124418	Previously	PRJEB19199	26307553	22852652	0.8687	Jejunum	GI tract	juvenile days 45-89	W3_W8	Lamb	Female	Texel	Endodermal	2017-08-10T00:00:00Z	Illumina HiSeq 2500	PAIRED	ILLUMINA
SAMEA5122168	Previously	PRJEB19199	21126712	17967137	0.8504	PBMC	Blood	adult2	Y2_Y4	Adult	Male	Texel	Mesodermal	2017-08-10T00:00:00Z	Illumina HiSeq 2500	PAIRED	ILLUMINA
SAMEA5120668	Previously	PRJEB19199	18647119	16380054	0.8784	Lymph node	Immune	juvenile days 45-89	W3_W8	Lamb	Female	Texel	Mesodermal	2017-08-10T00:00:00Z	Illumina HiSeq 2500	PAIRED	ILLUMINA
SAMEA5116168	Previously	PRJEB19199	20436668	17665093	0.8644	Colon	GI tract	juvenile days 45-89	W3_W8	Lamb	Female	Texel	Endodermal	2017-08-10T00:00:00Z	Illumina HiSeq 2500	PAIRED	ILLUMINA
SAMEA5114668	Previously	PRJEB19199	20400476	17497893	0.8577	Colon	GI tract	juvenile days 45-89	W3_W8	Lamb	Male	Texel	Endodermal	2017-08-10T00:00:00Z	Illumina HiSeq 2500	PAIRED	ILLUMINA
SAMEA5104168	Previously	PRJEB19199	22271201	19645722	0.8821	Ileum	GI tract	neonate	P0_P8	Neonate	Female	Texel	Endodermal	2017-08-10T00:00:00Z	Illumina HiSeq 2500	PAIRED	ILLUMINA
SAMEA5103418	Previously	PRJEB19199	21707139	18639359	0.8587	Reticulum	GI tract	neonate	P0_P8	Neonate	Female	Texel	Endodermal	2017-08-10T00:00:00Z	Illumina HiSeq 2500	PAIRED	ILLUMINA
SAMEA5101168	Previously	PRJEB19199	22110593	18876421	0.8537	Lymph node	Immune	adult2	Y2_Y4	Adult	Female	Texel	Mesodermal	2017-08-10T00:00:00Z	Illumina HiSeq 2500	PAIRED	ILLUMINA
SAMEA5083168	Previously	PRJEB19199	89748460	72974556	0.8131	Macrophage	Blood	adult2	Y2_Y4	Adult	Male	Texel	Mesodermal	2017-08-10T00:00:00Z	Illumina HiSeq 2500	PAIRED	ILLUMINA
SAMEA5079418	Previously	PRJEB19199	18629716	15091981	0.8101	Omasum	GI tract	adult2	Y2_Y4	Adult	Female	Texel	Endodermal	2017-08-10T00:00:00Z	Illumina HiSeq 2500	PAIRED	ILLUMINA
SAMEA5077168	Previously	PRJEB19199	22926186	20806656	0.9075	Ovary	Female reproductive	adult2	Y2_Y4	Adult	Female	Texel	Mesodermal	2017-08-10T00:00:00Z	Illumina HiSeq 2500	PAIRED	ILLUMINA
SAMEA5070418	Previously	PRJEB19199	22414186	18464824	0.8238	Jejunum	GI tract	adult2	Y2_Y4	Adult	Female	Texel	Endodermal	2017-08-10T00:00:00Z	Illumina HiSeq 2500	PAIRED	ILLUMINA
SAMEA5063668	Previously	PRJEB19199	18673609	16278178	0.8717	Vas deferens	Male reproductive	adult2	Y2_Y4	Adult	Male	Texel	Mesodermal	2017-08-10T00:00:00Z	Illumina HiSeq 2500	PAIRED	ILLUMINA
SAMEA5059918	Previously	PRJEB19199	19154385	16666953	0.8701	Ventricle	Heart	adult2	Y2_Y4	Adult	Male	Texel	Mesodermal	2017-08-10T00:00:00Z	Illumina HiSeq 2500	PAIRED	ILLUMINA
SAMEA5056168	Previously	PRJEB19199	21749224	18502591	0.8507	Macrophage	Blood	adult2	Y2_Y4	Adult	Male	Texel	Mesodermal	2017-08-10T00:00:00Z	Illumina HiSeq 2500	PAIRED	ILLUMINA
SAMEA5051668	Previously	PRJEB19199	22749102	20205948	0.8882	Placenta	Placenta	embryo100	E100_E110	Late-prenatal	Female	Texel	Placenta	2017-08-10T00:00:00Z	Illumina HiSeq 2500	PAIRED	ILLUMINA
SAMEA5035918	Previously	PRJEB19199	18638705	16157378	0.8669	Leukocyte	Blood	adult2	Y2_Y4	Adult	Male	Texel	Mesodermal	2017-08-10T00:00:00Z	Illumina HiSeq 2500	PAIRED	ILLUMINA
SAMEA5034418	Previously	PRJEB19199	48707109	41587214	0.8538	Muscle	Muscle	adult2	Y2_Y4	Adult	Male	Texel	Endodermal	2017-08-10T00:00:00Z	Illumina HiSeq 2500	PAIRED	ILLUMINA
SAMEA5032168	Previously	PRJEB19199	74973519	58483774	0.7801	Spleen	Immune	adult2	Y2_Y4	Adult	Male	Texel	Mesodermal	2017-08-10T00:00:00Z	Illumina HiSeq 2500	PAIRED	ILLUMINA
SAMEA5031418	Previously	PRJEB19199	32085018	28559848	0.8901	Thyroid gland	Endocrine	adult2	Y2_Y4	Adult	Female	Texel	Endodermal	2017-08-10T00:00:00Z	Illumina HiSeq 2500	PAIRED	ILLUMINA
SAMEA5027668	Previously	PRJEB19199	20827533	18065510	0.8674	Abomasum	GI tract	juvenile days 45-89	W3_W8	Lamb	Male	Texel	Endodermal	2017-08-10T00:00:00Z	Illumina HiSeq 2500	PAIRED	ILLUMINA
SAMEA5024668	Previously	PRJEB19199	17895104	15388446	0.8599	Ventricle	Heart	adult2	Y2_Y4	Adult	Male	Texel	Mesodermal	2017-08-10T00:00:00Z	Illumina HiSeq 2500	PAIRED	ILLUMINA
SAMEA5018668	Previously	PRJEB19199	93621128	57732778	0.6167	Muscle	Muscle	adult2	Y2_Y4	Adult	Female	Texel	Mesodermal	2017-08-10T00:00:00Z	Illumina HiSeq 2500	PAIRED	ILLUMINA
SAMEA5017918	Previously	PRJEB19199	27282472	24911298	0.9131	Cerebrum	CNS	embryo35	E30_E35	Early-prenatal	Male	Texel	Ectodermal	2017-08-10T00:00:00Z	Illumina HiSeq 2500	PAIRED	ILLUMINA
SAMEA5011168	Previously	PRJEB19199	22556478	19675484	0.8723	Lung	Lung	adult2	Y2_Y4	Adult	Female	Texel	Endodermal	2017-08-10T00:00:00Z	Illumina HiSeq 2500	PAIRED	ILLUMINA
SAMEA5008918	Previously	PRJEB19199	48021589	38924620	0.8106	Rumen	GI tract	adult2	Y2_Y4	Adult	Female	Texel	Endodermal	2017-08-10T00:00:00Z	Illumina HiSeq 2500	PAIRED	ILLUMINA
SAMEA5008168	Previously	PRJEB19199	94055370	67131487	0.7137	Spleen	Immune	adult2	Y2_Y4	Adult	Female	Texel	Mesodermal	2017-08-10T00:00:00Z	Illumina HiSeq 2500	PAIRED	ILLUMINA
SAMEA5005168	Previously	PRJEB19199	22924617	19734014	0.8608	Rumen	GI tract	neonate	P0_P8	Neonate	Male	Texel	Endodermal	2017-08-10T00:00:00Z	Illumina HiSeq 2500	PAIRED	ILLUMINA
SAMEA5002918	Previously	PRJEB19199	95693583	64315532	0.6721	Reticulum	GI tract	adult2	Y2_Y4	Adult	Male	Texel	Endodermal	2017-08-10T00:00:00Z	Illumina HiSeq 2500	PAIRED	ILLUMINA
SAMEA4998418	Previously	PRJEB19199	22490680	19906496	0.8851	Rumen	GI tract	neonate	P0_P8	Neonate	Male	Texel	Endodermal	2017-08-10T00:00:00Z	Illumina HiSeq 2500	PAIRED	ILLUMINA
SAMEA4982668	Previously	PRJEB19199	21361703	18179171	0.851	Abomasum	GI tract	neonate	P0_P8	Neonate	Female	Texel	Endodermal	2017-08-10T00:00:00Z	Illumina HiSeq 2500	PAIRED	ILLUMINA
SAMEA4981918	Previously	PRJEB19199	87112483	52637771	0.6043	Reticulum	GI tract	adult2	Y2_Y4	Adult	Male	Texel	Endodermal	2017-08-10T00:00:00Z	Illumina HiSeq 2500	PAIRED	ILLUMINA
SAMEA4975918	Previously	PRJEB19199	18631344	15443697	0.8289	Rumen	GI tract	juvenile days 45-89	W3_W8	Lamb	Male	Texel	Endodermal	2017-08-10T00:00:00Z	Illumina HiSeq 2500	PAIRED	ILLUMINA
SAMEA4972918	Previously	PRJEB19199	22327105	19279505	0.8635	Omasum	GI tract	neonate	P0_P8	Neonate	Female	Texel	Endodermal	2017-08-10T00:00:00Z	Illumina HiSeq 2500	PAIRED	ILLUMINA
SAMEA4959418	Previously	PRJEB19199	23910245	20723904	0.8667	Colon	GI tract	neonate	P0_P8	Neonate	Male	Texel	Endodermal	2017-08-10T00:00:00Z	Illumina HiSeq 2500	PAIRED	ILLUMINA
SAMEA4953418	Previously	PRJEB19199	26851279	23530175	0.8763	Leukocyte	Blood	adult2	Y2_Y4	Adult	Female	Texel	Mesodermal	2017-08-10T00:00:00Z	Illumina HiSeq 2500	PAIRED	ILLUMINA
SAMEA4947418	Previously	PRJEB19199	21357393	18484393	0.8655	Colon	GI tract	neonate	P0_P8	Neonate	Male	Texel	Endodermal	2017-08-10T00:00:00Z	Illumina HiSeq 2500	PAIRED	ILLUMINA
SAMEA4944418	Previously	PRJEB19199	17163535	14673277	0.8549	Jejunum	GI tract	neonate	P0_P8	Neonate	Male	Texel	Endodermal	2017-08-10T00:00:00Z	Illumina HiSeq 2500	PAIRED	ILLUMINA
SAMEA4938418	Previously	PRJEB19199	92145484	77123575	0.837	Embryo	Embryo	embryo23	E16_E23	Early-prenatal	Male	Texel	Embryo	2017-08-10T00:00:00Z	Illumina HiSeq 2500	PAIRED	ILLUMINA
SAMEA4934668	Previously	PRJEB19199	19557690	17070437	0.8728	Pylorus	GI tract	juvenile days 45-89	W3_W8	Lamb	Female	Texel	Endodermal	2017-08-10T00:00:00Z	Illumina HiSeq 2500	PAIRED	ILLUMINA
SAMEA4933918	Previously	PRJEB19199	24057406	21324451	0.8864	Liver	Liver	embryo35	E30_E35	Early-prenatal	Male	Texel	Endodermal	2017-08-10T00:00:00Z	Illumina HiSeq 2500	PAIRED	ILLUMINA
SAMEA4929418	Previously	PRJEB19199	30804322	26873419	0.8724	Cerebellum	CNS	adult2	Y2_Y4	Adult	Male	Texel	Ectodermal	2017-08-10T00:00:00Z	Illumina HiSeq 2500	PAIRED	ILLUMINA
SAMEA4914418	Previously	PRJEB19199	22182202	19348415	0.8722	Salivary gland	Endocrine	adult2	Y2_Y4	Adult	Male	Texel	Ectodermal	2017-08-10T00:00:00Z	Illumina HiSeq 2500	PAIRED	ILLUMINA
SAMEA4908418	Previously	PRJEB19199	19933733	17422204	0.874	Colon	GI tract	juvenile days 45-89	W3_W8	Lamb	Male	Texel	Endodermal	2017-08-10T00:00:00Z	Illumina HiSeq 2500	PAIRED	ILLUMINA
SAMEA4904668	Previously	PRJEB19199	21589809	18787198	0.8702	Lymph node	Immune	adult2	Y2_Y4	Adult	Male	Texel	Mesodermal	2017-08-10T00:00:00Z	Illumina HiSeq 2500	PAIRED	ILLUMINA
SAMEA4892668	Previously	PRJEB19199	28346197	24043699	0.8482	Colon	GI tract	adult2	Y2_Y4	Adult	Female	Texel	Endodermal	2017-08-10T00:00:00Z	Illumina HiSeq 2500	PAIRED	ILLUMINA
SAMEA4889668	Previously	PRJEB19199	21903632	18825080	0.8595	Reticulum	GI tract	neonate	P0_P8	Neonate	Female	Texel	Endodermal	2017-08-10T00:00:00Z	Illumina HiSeq 2500	PAIRED	ILLUMINA
SAMEA4884418	Previously	PRJEB19199	19895251	17535016	0.8814	Lymph node	Immune	neonate	P0_P8	Neonate	Female	Texel	Mesodermal	2017-08-10T00:00:00Z	Illumina HiSeq 2500	PAIRED	ILLUMINA
SAMEA4882168	Previously	PRJEB19199	14698687	11777836	0.8013	Omasum	GI tract	adult2	Y2_Y4	Adult	Male	Texel	Endodermal	2017-08-10T00:00:00Z	Illumina HiSeq 2500	PAIRED	ILLUMINA
SAMEA4868668	Previously	PRJEB19199	23949349	20266912	0.8462	Cecum	GI tract	adult2	Y2_Y4	Adult	Male	Texel	Endodermal	2017-08-10T00:00:00Z	Illumina HiSeq 2500	PAIRED	ILLUMINA
SAMEA103997210	Previously	PRJEB19199	16511329	13469329	0.8158	Macrophage	Blood	adult2	Y2_Y4	Adult	Female	Texel	Mesodermal	2017-08-10T00:00:00Z	Illumina HiSeq 2500	PAIRED	ILLUMINA
SAMEA103997209	Previously	PRJEB19199	21263856	18299823	0.8606	Macrophage	Blood	adult2	Y2_Y4	Adult	Male	Texel	Mesodermal	2017-08-10T00:00:00Z	Illumina HiSeq 2500	PAIRED	ILLUMINA
SAMEA103997208	Previously	PRJEB19199	28780574	24556159	0.8532	Macrophage	Blood	adult2	Y2_Y4	Adult	Female	Texel	Mesodermal	2017-08-10T00:00:00Z	Illumina HiSeq 2500	PAIRED	ILLUMINA
SAMEA103997207	Previously	PRJEB19199	33489145	28344091	0.8464	Macrophage	Blood	adult2	Y2_Y4	Adult	Male	Texel	Mesodermal	2017-08-10T00:00:00Z	Illumina HiSeq 2500	PAIRED	ILLUMINA
SAMEA103997206	Previously	PRJEB19199	25238494	21220866	0.8408	Macrophage	Blood	adult2	Y2_Y4	Adult	Male	Texel	Mesodermal	2017-08-10T00:00:00Z	Illumina HiSeq 2500	PAIRED	ILLUMINA
SAMEA103992892	Previously	PRJEB19199	28796802	24643363	0.8558	Macrophage	Blood	adult2	Y2_Y4	Adult	Female	Texel	Mesodermal	2017-08-10T00:00:00Z	Illumina HiSeq 2500	PAIRED	ILLUMINA
SAMEA103992891	Previously	PRJEB19199	23296374	19629783	0.8426	Macrophage	Blood	adult2	Y2_Y4	Adult	Female	Texel	Mesodermal	2017-08-10T00:00:00Z	Illumina HiSeq 2500	PAIRED	ILLUMINA
SAMEA103992889	Previously	PRJEB19199	98689201	78619650	0.7966	Macrophage	Blood	adult2	Y2_Y4	Adult	Female	Texel	Mesodermal	2017-08-10T00:00:00Z	Illumina HiSeq 2500	PAIRED	ILLUMINA
SAMEA103992887	Previously	PRJEB19199	19758267	16502529	0.8352	Macrophage	Blood	adult2	Y2_Y4	Adult	Female	Texel	Mesodermal	2017-08-10T00:00:00Z	Illumina HiSeq 2500	PAIRED	ILLUMINA
SAMEA103992886	Previously	PRJEB19199	101338013	81862396	0.8078	Macrophage	Blood	adult2	Y2_Y4	Adult	Female	Texel	Mesodermal	2017-08-10T00:00:00Z	Illumina HiSeq 2500	PAIRED	ILLUMINA
SAMEA103992885	Previously	PRJEB19199	21024855	17732838	0.8434	Macrophage	Blood	adult2	Y2_Y4	Adult	Male	Texel	Mesodermal	2017-08-10T00:00:00Z	Illumina HiSeq 2500	PAIRED	ILLUMINA
SAMEA103992884	Previously	PRJEB19199	23142591	19223088	0.8306	Macrophage	Blood	adult2	Y2_Y4	Adult	Female	Texel	Mesodermal	2017-08-10T00:00:00Z	Illumina HiSeq 2500	PAIRED	ILLUMINA
SAMEA103992883	Previously	PRJEB19199	16464205	14133715	0.8585	Macrophage	Blood	adult2	Y2_Y4	Adult	Male	Texel	Mesodermal	2017-08-10T00:00:00Z	Illumina HiSeq 2500	PAIRED	ILLUMINA
SAMEA103992881	Previously	PRJEB19199	12611873	10855820	0.8608	Macrophage	Blood	adult2	Y2_Y4	Adult	Female	Texel	Mesodermal	2017-08-10T00:00:00Z	Illumina HiSeq 2500	PAIRED	ILLUMINA
SAMEA103992880	Previously	PRJEB19199	91587324	73258985	0.7999	Macrophage	Blood	adult2	Y2_Y4	Adult	Female	Texel	Mesodermal	2017-08-10T00:00:00Z	Illumina HiSeq 2500	PAIRED	ILLUMINA
SAMEA103992878	Previously	PRJEB19199	24413652	20402903	0.8357	Macrophage	Blood	adult2	Y2_Y4	Adult	Male	Texel	Mesodermal	2017-08-10T00:00:00Z	Illumina HiSeq 2500	PAIRED	ILLUMINA
SAMEA103992875	Previously	PRJEB19199	91741313	72818378	0.7937	Macrophage	Blood	adult2	Y2_Y4	Adult	Male	Texel	Mesodermal	2017-08-10T00:00:00Z	Illumina HiSeq 2500	PAIRED	ILLUMINA
SAMEA103992872	Previously	PRJEB19199	25357177	21268045	0.8387	Macrophage	Blood	adult2	Y2_Y4	Adult	Male	Texel	Mesodermal	2017-08-10T00:00:00Z	Illumina HiSeq 2500	PAIRED	ILLUMINA
SAMEA103992870	Previously	PRJEB19199	33308664	27307716	0.8198	Macrophage	Blood	adult2	Y2_Y4	Adult	Female	Texel	Mesodermal	2017-08-10T00:00:00Z	Illumina HiSeq 2500	PAIRED	ILLUMINA
SAMEA103992869	Previously	PRJEB19199	20751339	17731406	0.8545	Macrophage	Blood	adult2	Y2_Y4	Adult	Female	Texel	Mesodermal	2017-08-10T00:00:00Z	Illumina HiSeq 2500	PAIRED	ILLUMINA
SAMEA103992867	Previously	PRJEB19199	19556964	16245905	0.8307	Macrophage	Blood	adult2	Y2_Y4	Adult	Female	Texel	Mesodermal	2017-08-10T00:00:00Z	Illumina HiSeq 2500	PAIRED	ILLUMINA
SAMEA103992866	Previously	PRJEB19199	24020091	19758350	0.8226	Macrophage	Blood	adult2	Y2_Y4	Adult	Male	Texel	Mesodermal	2017-08-10T00:00:00Z	Illumina HiSeq 2500	PAIRED	ILLUMINA
SAMEA103992864	Previously	PRJEB19199	96000889	61957083	0.6454	Macrophage	Blood	adult2	Y2_Y4	Adult	Male	Texel	Mesodermal	2017-08-10T00:00:00Z	Illumina HiSeq 2500	PAIRED	ILLUMINA
SAMEA103992862	Previously	PRJEB19199	17787001	14622612	0.8221	Macrophage	Blood	adult2	Y2_Y4	Adult	Female	Texel	Mesodermal	2017-08-10T00:00:00Z	Illumina HiSeq 2500	PAIRED	ILLUMINA
SAMEA103992859	Previously	PRJEB19199	14050757	12146524	0.8645	Macrophage	Blood	adult2	Y2_Y4	Adult	Male	Texel	Mesodermal	2017-08-10T00:00:00Z	Illumina HiSeq 2500	PAIRED	ILLUMINA
SAMEA103992857	Previously	PRJEB19199	85137881	70387030	0.8267	Macrophage	Blood	adult2	Y2_Y4	Adult	Male	Texel	Mesodermal	2017-08-10T00:00:00Z	Illumina HiSeq 2500	PAIRED	ILLUMINA
SAMEA103992855	Previously	PRJEB19199	18489897	15954444	0.8629	Macrophage	Blood	adult2	Y2_Y4	Adult	Male	Texel	Mesodermal	2017-08-10T00:00:00Z	Illumina HiSeq 2500	PAIRED	ILLUMINA
SAMEA103992854	Previously	PRJEB19199	23196474	19340651	0.8338	Macrophage	Blood	adult2	Y2_Y4	Adult	Male	Texel	Mesodermal	2017-08-10T00:00:00Z	Illumina HiSeq 2500	PAIRED	ILLUMINA
SAMEA103992853	Previously	PRJEB19199	17462753	14462315	0.8282	Macrophage	Blood	adult2	Y2_Y4	Adult	Male	Texel	Mesodermal	2017-08-10T00:00:00Z	Illumina HiSeq 2500	PAIRED	ILLUMINA
SAMEA2474849	Previously	PRJEB6169	146676911	118439245	0.8075	Embryo	Embryo	embryo	E16_E23	Early-prenatal	Unknown	Texel	Embryo	2015-01-28T00:00:00Z	Illumina HiSeq 2500	PAIRED	ILLUMINA
SAMEA2474850	Previously	PRJEB6169	29541759	17482416	0.5918	Hypothalamus	CNS	juvenile, 6-10 months	M7_Y1.5	Juvenile	Female	Texel	Ectodermal	2015-01-28T00:00:00Z	Illumina HiSeq 2500	PAIRED	ILLUMINA
SAMEA2474851	Previously	PRJEB6169	35301819	27072457	0.7669	Pituitary	CNS	juvenile, 6-10 months	M7_Y1.5	Juvenile	Female	Texel	Ectodermal	2015-01-28T00:00:00Z	Illumina HiSeq 2500	PAIRED	ILLUMINA
SAMEA2474852	Previously	PRJEB6169	31549590	18839783	0.5971	Cerebellum	CNS	juvenile, 6-10 months	M7_Y1.5	Juvenile	Female	Texel	Ectodermal	2015-01-28T00:00:00Z	Illumina HiSeq 2500	PAIRED	ILLUMINA
SAMEA2474853	Previously	PRJEB6169	41517723	26531476	0.639	Cerebrum	CNS	juvenile, 6-10 months	M7_Y1.5	Juvenile	Female	Texel	Ectodermal	2015-01-28T00:00:00Z	Illumina HiSeq 2500	PAIRED	ILLUMINA
SAMEA2474854	Previously	PRJEB6169	67809751	54174838	0.7989	Mammary gland	Mammary gland	juvenile, 6-10 months	M7_Y1.5	Juvenile	Female	Texel	Ectodermal	2015-01-28T00:00:00Z	Illumina HiSeq 2500	PAIRED	ILLUMINA
SAMEA2474855	Previously	PRJEB6169	27585905	9536381	0.3457	Ovarian follicles	Others	juvenile, 6-10 months	M7_Y1.5	Juvenile	Female	Texel	#N/A	2015-01-28T00:00:00Z	Illumina HiSeq 2500	PAIRED	ILLUMINA
SAMEA2474856	Previously	PRJEB6169	24779811	19029980	0.768	Ovary	Female reproductive	juvenile, 6-10 months	M7_Y1.5	Juvenile	Female	Texel	Mesodermal	2015-01-28T00:00:00Z	Illumina HiSeq 2500	PAIRED	ILLUMINA
SAMEA2474857	Previously	PRJEB6169	56848427	42634439	0.75	Lymph node	Immune	juvenile, 6-10 months	M7_Y1.5	Juvenile	Female	Texel	Mesodermal	2015-01-28T00:00:00Z	Illumina HiSeq 2500	PAIRED	ILLUMINA
SAMEA2474858	Previously	PRJEB6169	32252253	20565787	0.6377	Abomasum	GI tract	juvenile, 6-10 months	M7_Y1.5	Juvenile	Female	Texel	Endodermal	2015-01-28T00:00:00Z	Illumina HiSeq 2500	PAIRED	ILLUMINA
SAMEA2474859	Previously	PRJEB6169	51989693	28315095	0.5446	Rumen	GI tract	juvenile, 6-10 months	M7_Y1.5	Juvenile	Female	Texel	Endodermal	2015-01-28T00:00:00Z	Illumina HiSeq 2500	PAIRED	ILLUMINA
SAMEA2474860	Previously	PRJEB6169	23868110	18423742	0.7719	Omentum	GI tract	juvenile, 6-10 months	M7_Y1.5	Juvenile	Female	Texel	Endodermal	2015-01-28T00:00:00Z	Illumina HiSeq 2500	PAIRED	ILLUMINA
SAMEA2474861	Previously	PRJEB6169	23097321	9505769	0.4116	Cecum	GI tract	juvenile, 6-10 months	M7_Y1.5	Juvenile	Female	Texel	Endodermal	2015-01-28T00:00:00Z	Illumina HiSeq 2500	PAIRED	ILLUMINA
SAMEA2474862	Previously	PRJEB6169	23673777	13541047	0.572	Colon	GI tract	juvenile, 6-10 months	M7_Y1.5	Juvenile	Female	Texel	Endodermal	2015-01-28T00:00:00Z	Illumina HiSeq 2500	PAIRED	ILLUMINA
SAMEA2474863	Previously	PRJEB6169	31829292	24613637	0.7733	Rectum	GI tract	juvenile, 6-10 months	M7_Y1.5	Juvenile	Female	Texel	Endodermal	2015-01-28T00:00:00Z	Illumina HiSeq 2500	PAIRED	ILLUMINA
SAMEA2474864	Previously	PRJEB6169	36074624	28546161	0.7913	Uterus	Female reproductive	juvenile, 6-10 months	M7_Y1.5	Juvenile	Female	Texel	Mesodermal	2015-01-28T00:00:00Z	Illumina HiSeq 2500	PAIRED	ILLUMINA
SAMEA2474865	Previously	PRJEB6169	31097054	24786682	0.7971	Uterus	Female reproductive	juvenile, 6-10 months	M7_Y1.5	Juvenile	Female	Texel	Mesodermal	2015-01-28T00:00:00Z	Illumina HiSeq 2500	PAIRED	ILLUMINA
SAMEA2474866	Previously	PRJEB6169	25074104	20225962	0.8066	Thyroid gland	Endocrine	juvenile, 6-10 months	M7_Y1.5	Juvenile	Female	Texel	Endodermal	2015-01-28T00:00:00Z	Illumina HiSeq 2500	PAIRED	ILLUMINA
SAMEA2474867	Previously	PRJEB6169	32620929	25051037	0.7679	Lymph node	Immune	juvenile, 6-10 months	M7_Y1.5	Juvenile	Female	Texel	Mesodermal	2015-01-28T00:00:00Z	Illumina HiSeq 2500	PAIRED	ILLUMINA
SAMEA2474868	Previously	PRJEB6169	46844381	37054915	0.791	Lymph node	Immune	juvenile, 6-10 months	M7_Y1.5	Juvenile	Female	Texel	Mesodermal	2015-01-28T00:00:00Z	Illumina HiSeq 2500	PAIRED	ILLUMINA
SAMEA2474869	Previously	PRJEB6169	46713202	27269524	0.5838	Muscle	Muscle	juvenile, 6-10 months	M7_Y1.5	Juvenile	Female	Texel	Mesodermal	2015-01-28T00:00:00Z	Illumina HiSeq 2500	PAIRED	ILLUMINA
SAMEA2474870	Previously	PRJEB6169	60879927	35912775	0.5899	Muscle	Muscle	juvenile, 6-10 months	M7_Y1.5	Juvenile	Female	Texel	Mesodermal	2015-01-28T00:00:00Z	Illumina HiSeq 2500	PAIRED	ILLUMINA
SAMEA2474871	Previously	PRJEB6169	25238877	16023964	0.6349	Adrenal gland	Endocrine	juvenile, 6-10 months	M7_Y1.5	Juvenile	Female	Texel	Ectodermal	2015-01-28T00:00:00Z	Illumina HiSeq 2500	PAIRED	ILLUMINA
SAMEA2474872	Previously	PRJEB6169	29158732	22141215	0.7593	Skin	Skin	juvenile, 6-10 months	M7_Y1.5	Juvenile	Female	Texel	Ectodermal	2015-01-28T00:00:00Z	Illumina HiSeq 2500	PAIRED	ILLUMINA
SAMEA2474873	Previously	PRJEB6169	31832797	23020608	0.7232	Spleen	Immune	juvenile, 6-10 months	M7_Y1.5	Juvenile	Female	Texel	Mesodermal	2015-01-28T00:00:00Z	Illumina HiSeq 2500	PAIRED	ILLUMINA
SAMEA2474874	Previously	PRJEB6169	57376032	43234756	0.7535	Mammary gland	Mammary gland	adult	Y2_Y4	Adult	Female	Texel	Ectodermal	2015-01-28T00:00:00Z	Illumina HiSeq 2500	PAIRED	ILLUMINA
SAMEA2474875	Previously	PRJEB6169	21820252	14616407	0.6699	Corpus luteum	Female reproductive	adult	Y2_Y4	Adult	Female	Texel	#N/A	2015-01-28T00:00:00Z	Illumina HiSeq 2500	PAIRED	ILLUMINA
SAMEA2474876	Previously	PRJEB6169	19418076	14692100	0.7566	Ovary	Female reproductive	adult	Y2_Y4	Adult	Female	Texel	Mesodermal	2015-01-28T00:00:00Z	Illumina HiSeq 2500	PAIRED	ILLUMINA
SAMEA2474877	Previously	PRJEB6169	25311928	18432365	0.7282	Pituitary	CNS	adult	Y2_Y4	Adult	Female	Texel	Ectodermal	2015-01-28T00:00:00Z	Illumina HiSeq 2500	PAIRED	ILLUMINA
SAMEA2474878	Previously	PRJEB6169	14368413	11633625	0.8097	Placenta	Placenta	adult	Y2_Y4	Adult	Female	Texel	Placenta	2015-01-28T00:00:00Z	Illumina HiSeq 2500	PAIRED	ILLUMINA
SAMEA2474879	Previously	PRJEB6169	13757770	4230461	0.3075	Uterus	Female reproductive	adult	Y2_Y4	Adult	Female	Texel	Mesodermal	2015-01-28T00:00:00Z	Illumina HiSeq 2500	PAIRED	ILLUMINA
SAMEA2474880	Previously	PRJEB6169	20607221	10796134	0.5239	Cerebellum	CNS	adult	Y2_Y4	Adult	Female	Texel	Ectodermal	2015-01-28T00:00:00Z	Illumina HiSeq 2500	PAIRED	ILLUMINA
SAMEA2474881	Previously	PRJEB6169	37452314	27025073	0.7216	Lymph node	Immune	adult	Y2_Y4	Adult	Female	Texel	Mesodermal	2015-01-28T00:00:00Z	Illumina HiSeq 2500	PAIRED	ILLUMINA
SAMEA2474882	Previously	PRJEB6169	50655592	35763787	0.706	Abomasum	GI tract	adult	Y2_Y4	Adult	Female	Texel	Endodermal	2015-01-28T00:00:00Z	Illumina HiSeq 2500	PAIRED	ILLUMINA
SAMEA2474883	Previously	PRJEB6169	65963443	43601274	0.661	Rumen	GI tract	adult	Y2_Y4	Adult	Female	Texel	Endodermal	2015-01-28T00:00:00Z	Illumina HiSeq 2500	PAIRED	ILLUMINA
SAMEA2474884	Previously	PRJEB6169	25203840	18204927	0.7223	Omentum	GI tract	adult	Y2_Y4	Adult	Female	Texel	Endodermal	2015-01-28T00:00:00Z	Illumina HiSeq 2500	PAIRED	ILLUMINA
SAMEA2474885	Previously	PRJEB6169	65368939	47436252	0.7257	Colon	GI tract	adult	Y2_Y4	Adult	Female	Texel	Endodermal	2015-01-28T00:00:00Z	Illumina HiSeq 2500	PAIRED	ILLUMINA
SAMEA2474886	Previously	PRJEB6169	35041169	26024581	0.7427	Rectum	GI tract	adult	Y2_Y4	Adult	Female	Texel	Endodermal	2015-01-28T00:00:00Z	Illumina HiSeq 2500	PAIRED	ILLUMINA
SAMEA2474887	Previously	PRJEB6169	32961750	25800474	0.7827	Uterus	Female reproductive	adult	Y2_Y4	Adult	Female	Texel	Mesodermal	2015-01-28T00:00:00Z	Illumina HiSeq 2500	PAIRED	ILLUMINA
SAMEA2474888	Previously	PRJEB6169	27001133	21867500	0.8099	Thyroid gland	Endocrine	adult	Y2_Y4	Adult	Female	Texel	Endodermal	2015-01-28T00:00:00Z	Illumina HiSeq 2500	PAIRED	ILLUMINA
SAMEA2474889	Previously	PRJEB6169	23860968	17647299	0.7396	Lymph node	Immune	adult	Y2_Y4	Adult	Female	Texel	Mesodermal	2015-01-28T00:00:00Z	Illumina HiSeq 2500	PAIRED	ILLUMINA
SAMEA2474890	Previously	PRJEB6169	28990892	21516237	0.7422	Muscle	Muscle	adult	Y2_Y4	Adult	Female	Texel	Mesodermal	2015-01-28T00:00:00Z	Illumina HiSeq 2500	PAIRED	ILLUMINA
SAMEA2474891	Previously	PRJEB6169	38767410	26071526	0.6725	Muscle	Muscle	adult	Y2_Y4	Adult	Female	Texel	Mesodermal	2015-01-28T00:00:00Z	Illumina HiSeq 2500	PAIRED	ILLUMINA
SAMEA2474892	Previously	PRJEB6169	30767775	22819711	0.7417	Skin	Skin	adult	Y2_Y4	Adult	Female	Texel	Ectodermal	2015-01-28T00:00:00Z	Illumina HiSeq 2500	PAIRED	ILLUMINA
SAMEA2474893	Previously	PRJEB6169	37112277	23713140	0.639	Adrenal gland	Endocrine	adult	Y2_Y4	Adult	Female	Texel	Ectodermal	2015-01-28T00:00:00Z	Illumina HiSeq 2500	PAIRED	ILLUMINA
SAMEA2474894	Previously	PRJEB6169	38975102	25169544	0.6458	Macrophage	Blood	adult	Y2_Y4	Adult	Female	Texel	Mesodermal	2015-01-28T00:00:00Z	Illumina HiSeq 2500	PAIRED	ILLUMINA
SAMEA2474895	Previously	PRJEB6169	31601714	18579875	0.5879	Hypothalamus	CNS	adult	Y2_Y4	Adult	Male	Texel	Ectodermal	2015-01-28T00:00:00Z	Illumina HiSeq 2500	PAIRED	ILLUMINA
SAMEA2474896	Previously	PRJEB6169	37585993	28570987	0.7601	Pituitary	CNS	adult	Y2_Y4	Adult	Male	Texel	Ectodermal	2015-01-28T00:00:00Z	Illumina HiSeq 2500	PAIRED	ILLUMINA
SAMEA2474897	Previously	PRJEB6169	37297292	25767413	0.6909	Abomasum	GI tract	adult	Y2_Y4	Adult	Male	Texel	Endodermal	2015-01-28T00:00:00Z	Illumina HiSeq 2500	PAIRED	ILLUMINA
SAMEA2474898	Previously	PRJEB6169	47781636	27397636	0.5734	Rumen	GI tract	adult	Y2_Y4	Adult	Male	Texel	Endodermal	2015-01-28T00:00:00Z	Illumina HiSeq 2500	PAIRED	ILLUMINA
SAMEA2474899	Previously	PRJEB6169	34282862	23725046	0.692	Duodenum	GI tract	adult	Y2_Y4	Adult	Male	Texel	Endodermal	2015-01-28T00:00:00Z	Illumina HiSeq 2500	PAIRED	ILLUMINA
SAMEA2474900	Previously	PRJEB6169	35538072	26683573	0.7508	Omentum	GI tract	adult	Y2_Y4	Adult	Male	Texel	Endodermal	2015-01-28T00:00:00Z	Illumina HiSeq 2500	PAIRED	ILLUMINA
SAMEA2474901	Previously	PRJEB6169	55304027	37622302	0.6803	Cecum	GI tract	adult	Y2_Y4	Adult	Male	Texel	Endodermal	2015-01-28T00:00:00Z	Illumina HiSeq 2500	PAIRED	ILLUMINA
SAMEA2474902	Previously	PRJEB6169	26634777	16491761	0.6192	Colon	GI tract	adult	Y2_Y4	Adult	Male	Texel	Endodermal	2015-01-28T00:00:00Z	Illumina HiSeq 2500	PAIRED	ILLUMINA
SAMEA2474903	Previously	PRJEB6169	27330510	19926761	0.7291	Rectum	GI tract	adult	Y2_Y4	Adult	Male	Texel	Endodermal	2015-01-28T00:00:00Z	Illumina HiSeq 2500	PAIRED	ILLUMINA
SAMEA2474904	Previously	PRJEB6169	29446704	21049008	0.7148	Cerebellum	CNS	adult	Y2_Y4	Adult	Male	Texel	Ectodermal	2015-01-28T00:00:00Z	Illumina HiSeq 2500	PAIRED	ILLUMINA
SAMEA2474905	Previously	PRJEB6169	29303504	18996100	0.6483	Cerebrum	CNS	adult	Y2_Y4	Adult	Male	Texel	Ectodermal	2015-01-28T00:00:00Z	Illumina HiSeq 2500	PAIRED	ILLUMINA
SAMEA2474906	Previously	PRJEB6169	30455945	19525140	0.6411	Cerebrum	CNS	adult	Y2_Y4	Adult	Male	Texel	Ectodermal	2015-01-28T00:00:00Z	Illumina HiSeq 2500	PAIRED	ILLUMINA
SAMEA2474907	Previously	PRJEB6169	44201499	35911086	0.8124	Testis	Male reproductive	adult	Y2_Y4	Adult	Male	Texel	Mesodermal	2015-01-28T00:00:00Z	Illumina HiSeq 2500	PAIRED	ILLUMINA
SAMEA2474908	Previously	PRJEB6169	35586253	27209088	0.7646	Testis	Male reproductive	adult	Y2_Y4	Adult	Male	Texel	Mesodermal	2015-01-28T00:00:00Z	Illumina HiSeq 2500	PAIRED	ILLUMINA
SAMEA2474909	Previously	PRJEB6169	24459326	11864568	0.4851	Lymph node	Immune	adult	Y2_Y4	Adult	Male	Texel	Mesodermal	2015-01-28T00:00:00Z	Illumina HiSeq 2500	PAIRED	ILLUMINA
SAMEA2474910	Previously	PRJEB6169	18261587	9700141	0.5312	Lymph node	Immune	adult	Y2_Y4	Adult	Male	Texel	Mesodermal	2015-01-28T00:00:00Z	Illumina HiSeq 2500	PAIRED	ILLUMINA
SAMEA2474911	Previously	PRJEB6169	24016223	14138902	0.5887	Adrenal gland	Endocrine	adult	Y2_Y4	Adult	Male	Texel	Ectodermal	2015-01-28T00:00:00Z	Illumina HiSeq 2500	PAIRED	ILLUMINA
SAMEA2474912	Previously	PRJEB6169	23617479	16577268	0.7019	Thyroid gland	Endocrine	adult	Y2_Y4	Adult	Male	Texel	Endodermal	2015-01-28T00:00:00Z	Illumina HiSeq 2500	PAIRED	ILLUMINA
SAMEA2474913	Previously	PRJEB6169	22967194	12036120	0.5241	Muscle	Muscle	adult	Y2_Y4	Adult	Male	Texel	Mesodermal	2015-01-28T00:00:00Z	Illumina HiSeq 2500	PAIRED	ILLUMINA
SAMEA2474914	Previously	PRJEB6169	25809075	14048877	0.5443	Muscle	Muscle	adult	Y2_Y4	Adult	Male	Texel	Mesodermal	2015-01-28T00:00:00Z	Illumina HiSeq 2500	PAIRED	ILLUMINA
SAMEA2474915	Previously	PRJEB6169	32350329	22708497	0.702	Skin	Skin	adult	Y2_Y4	Adult	Male	Texel	Ectodermal	2015-01-28T00:00:00Z	Illumina HiSeq 2500	PAIRED	ILLUMINA
SAMEA2474916	Previously	PRJEB6169	33780521	25309857	0.7492	Spleen	Immune	adult	Y2_Y4	Adult	Male	Texel	Mesodermal	2015-01-28T00:00:00Z	Illumina HiSeq 2500	PAIRED	ILLUMINA
SAMEA2474917	Previously	PRJEB6169	34488428	22054027	0.6395	Macrophage	Blood	adult	Y2_Y4	Adult	Male	Texel	Mesodermal	2015-01-28T00:00:00Z	Illumina HiSeq 2500	PAIRED	ILLUMINA
SAMEA2474918	Previously	PRJEB6169	30344267	18533407	0.6108	Tonsil/Tongue	Immune	adult	Y2_Y4	Adult	Male	Texel	Mesodermal	2015-01-28T00:00:00Z	Illumina HiSeq 2500	PAIRED	ILLUMINA
SAMEA2474919	Previously	PRJEB6169	48560308	19888436	0.4096	Ventricle	Heart	adult	Y2_Y4	Adult	Male	Texel	Mesodermal	2015-01-28T00:00:00Z	Illumina HiSeq 2500	PAIRED	ILLUMINA
SAMEA2474920	Previously	PRJEB6169	33023773	18895463	0.5722	Kidney	Kidney	adult	Y2_Y4	Adult	Male	Texel	Mesodermal	2015-01-28T00:00:00Z	Illumina HiSeq 2500	PAIRED	ILLUMINA
SAMEA2474921	Previously	PRJEB6169	40636299	27677270	0.6811	Kidney	Kidney	adult	Y2_Y4	Adult	Male	Texel	Mesodermal	2015-01-28T00:00:00Z	Illumina HiSeq 2500	PAIRED	ILLUMINA
SAMEA2474922	Previously	PRJEB6169	28587751	17288894	0.6048	Liver	Liver	adult	Y2_Y4	Adult	Male	Texel	Endodermal	2015-01-28T00:00:00Z	Illumina HiSeq 2500	PAIRED	ILLUMINA
SAMEA2474923	Previously	PRJEB6169	30860812	21972993	0.712	Lung	Lung	adult	Y2_Y4	Adult	Male	Texel	Endodermal	2015-01-28T00:00:00Z	Illumina HiSeq 2500	PAIRED	ILLUMINA
SAMEA2474924	Previously	PRJEB6169	29672493	12739874	0.4293	Ventricle	Heart	adult	Y2_Y4	Adult	Female	Texel	Mesodermal	2015-01-28T00:00:00Z	Illumina HiSeq 2500	PAIRED	ILLUMINA
SAMEA2474925	Previously	PRJEB6169	32734548	22024537	0.6728	Kidney	Kidney	adult	Y2_Y4	Adult	Female	Texel	Mesodermal	2015-01-28T00:00:00Z	Illumina HiSeq 2500	PAIRED	ILLUMINA
SAMEA2474926	Previously	PRJEB6169	35287833	16377686	0.4641	Liver	Liver	adult	Y2_Y4	Adult	Female	Texel	Endodermal	2015-01-28T00:00:00Z	Illumina HiSeq 2500	PAIRED	ILLUMINA
SAMEA2474927	Previously	PRJEB6169	38985162	28459925	0.73	Lung	Lung	adult	Y2_Y4	Adult	Female	Texel	Endodermal	2015-01-28T00:00:00Z	Illumina HiSeq 2500	PAIRED	ILLUMINA
SAMEA2474928	Previously	PRJEB6169	42346383	17983353	0.4247	Ventricle	Heart	juvenile, 6-10 months	M7_Y1.5	Juvenile	Female	Texel	Mesodermal	2015-01-28T00:00:00Z	Illumina HiSeq 2500	PAIRED	ILLUMINA
SAMEA2474929	Previously	PRJEB6169	31063283	19377333	0.6238	Kidney	Kidney	juvenile, 6-10 months	M7_Y1.5	Juvenile	Female	Texel	Mesodermal	2015-01-28T00:00:00Z	Illumina HiSeq 2500	PAIRED	ILLUMINA
SAMEA2474930	Previously	PRJEB6169	58415572	36663207	0.6276	Kidney	Kidney	juvenile, 6-10 months	M7_Y1.5	Juvenile	Female	Texel	Mesodermal	2015-01-28T00:00:00Z	Illumina HiSeq 2500	PAIRED	ILLUMINA
SAMEA2474931	Previously	PRJEB6169	30353115	21254777	0.7003	Lung	Lung	juvenile, 6-10 months	M7_Y1.5	Juvenile	Female	Texel	Endodermal	2015-01-28T00:00:00Z	Illumina HiSeq 2500	PAIRED	ILLUMINA
SAMN09811764	Previously	PRJNA485657	26869959	24482348	0.9111	Liver	Liver	3 month	M3_M6	Lamb	Female	Not collected	Endodermal	2019-08-13T00:00:00Z	HiSeq X Ten	PAIRED	ILLUMINA
SAMN09811765	Previously	PRJNA485657	29250886	25594921	0.875	Rumen	GI tract	3 month	M3_M6	Lamb	Female	Not collected	Endodermal	2019-08-13T00:00:00Z	HiSeq X Ten	PAIRED	ILLUMINA
SAMN09811766	Previously	PRJNA485657	27693665	24948207	0.9009	Salivary gland	Endocrine	6 month	M3_M6	Lamb	Male	Not collected	Ectodermal	2019-08-13T00:00:00Z	HiSeq X Ten	PAIRED	ILLUMINA
SAMN09811767	Previously	PRJNA485657	25674530	22939396	0.8935	Liver	Liver	6 month	M3_M6	Lamb	Female	Not collected	Endodermal	2019-08-13T00:00:00Z	HiSeq X Ten	PAIRED	ILLUMINA
SAMN09811768	Previously	PRJNA485657	22740755	19827221	0.8719	Muscle	Muscle	6 month	M3_M6	Lamb	Male	Not collected	Mesodermal	2019-08-13T00:00:00Z	HiSeq X Ten	PAIRED	ILLUMINA
SAMN09811769	Previously	PRJNA485657	23584645	21241046	0.9006	Muscle	Muscle	6 month	M3_M6	Lamb	Male	Not collected	Mesodermal	2019-08-13T00:00:00Z	HiSeq X Ten	PAIRED	ILLUMINA
SAMN09811770	Previously	PRJNA485657	24578353	21886701	0.8905	Muscle	Muscle	6 month	M3_M6	Lamb	Male	Not collected	Mesodermal	2019-08-13T00:00:00Z	HiSeq X Ten	PAIRED	ILLUMINA
SAMN09811771	Previously	PRJNA485657	26978864	24523206	0.909	Adipose	Adipose	6 month	M3_M6	Lamb	Male	Not collected	Endodermal	2019-08-13T00:00:00Z	HiSeq X Ten	PAIRED	ILLUMINA
SAMN09811772	Previously	PRJNA485657	24226182	21115157	0.8716	Muscle	Muscle	6 month	M3_M6	Lamb	Female	Not collected	Mesodermal	2019-08-13T00:00:00Z	HiSeq X Ten	PAIRED	ILLUMINA
SAMN09811773	Previously	PRJNA485657	26553596	23946423	0.9018	Muscle	Muscle	6 month	M3_M6	Lamb	Female	Not collected	Mesodermal	2019-08-13T00:00:00Z	HiSeq X Ten	PAIRED	ILLUMINA
SAMN09811774	Previously	PRJNA485657	26128825	22990909	0.8799	Muscle	Muscle	6 month	M3_M6	Lamb	Female	Not collected	Mesodermal	2019-08-13T00:00:00Z	HiSeq X Ten	PAIRED	ILLUMINA
SAMN09811775	Previously	PRJNA485657	25145018	22496484	0.8947	Muscle	Muscle	3 month	M3_M6	Lamb	Male	Not collected	Mesodermal	2019-08-13T00:00:00Z	HiSeq X Ten	PAIRED	ILLUMINA
SAMN09811776	Previously	PRJNA485657	24685493	21184100	0.8582	Muscle	Muscle	3 month	M3_M6	Lamb	Male	Not collected	Mesodermal	2019-08-13T00:00:00Z	HiSeq X Ten	PAIRED	ILLUMINA
SAMN09811777	Previously	PRJNA485657	24876517	21601659	0.8684	Muscle	Muscle	3 month	M3_M6	Lamb	Male	Not collected	Mesodermal	2019-08-13T00:00:00Z	HiSeq X Ten	PAIRED	ILLUMINA
SAMN09811778	Previously	PRJNA485657	27547180	24791877	0.9	Adipose	Adipose	3 month	M3_M6	Lamb	Male	Not collected	Endodermal	2019-08-13T00:00:00Z	HiSeq X Ten	PAIRED	ILLUMINA
SAMN09811779	Previously	PRJNA485657	22761866	20905108	0.9184	Skin	Skin	3 month	M3_M6	Lamb	Male	Not collected	Ectodermal	2019-08-13T00:00:00Z	HiSeq X Ten	PAIRED	ILLUMINA
SAMN09811780	Previously	PRJNA485657	21678413	18815276	0.8679	Muscle	Muscle	6 month	M3_M6	Lamb	Male	Not collected	Mesodermal	2019-08-13T00:00:00Z	HiSeq X Ten	PAIRED	ILLUMINA
SAMN09811781	Previously	PRJNA485657	22637853	20053568	0.8858	Muscle	Muscle	6 month	M3_M6	Lamb	Male	Not collected	Mesodermal	2019-08-13T00:00:00Z	HiSeq X Ten	PAIRED	ILLUMINA
SAMN09811782	Previously	PRJNA485657	25846086	22552395	0.8726	Muscle	Muscle	6 month	M3_M6	Lamb	Male	Not collected	Mesodermal	2019-08-13T00:00:00Z	HiSeq X Ten	PAIRED	ILLUMINA
SAMN09811783	Previously	PRJNA485657	21582252	19005321	0.8806	Adipose	Adipose	6 month	M3_M6	Lamb	Male	Not collected	Endodermal	2019-08-13T00:00:00Z	HiSeq X Ten	PAIRED	ILLUMINA
SAMN09811784	Previously	PRJNA485657	23673890	21396371	0.9038	Skin	Skin	6 month	M3_M6	Lamb	Male	Not collected	Ectodermal	2019-08-13T00:00:00Z	HiSeq X Ten	PAIRED	ILLUMINA
SAMN09811785	Previously	PRJNA485657	21541640	18933038	0.8789	Adipose	Adipose	6 month	M3_M6	Lamb	Male	Not collected	Endodermal	2019-08-13T00:00:00Z	HiSeq X Ten	PAIRED	ILLUMINA
SAMN09811786	Previously	PRJNA485657	24840305	22593040	0.9095	Adipose	Adipose	6 month	M3_M6	Lamb	Female	Not collected	Endodermal	2019-08-13T00:00:00Z	HiSeq X Ten	PAIRED	ILLUMINA
SAMN09811787	Previously	PRJNA485657	22534780	19631335	0.8712	Muscle	Muscle	6 month	M3_M6	Lamb	Female	Not collected	Mesodermal	2019-08-13T00:00:00Z	HiSeq X Ten	PAIRED	ILLUMINA
SAMN09811788	Previously	PRJNA485657	23280099	20675872	0.8881	Muscle	Muscle	6 month	M3_M6	Lamb	Female	Not collected	Mesodermal	2019-08-13T00:00:00Z	HiSeq X Ten	PAIRED	ILLUMINA
SAMN09811789	Previously	PRJNA485657	21492226	18601023	0.8655	Muscle	Muscle	6 month	M3_M6	Lamb	Female	Not collected	Mesodermal	2019-08-13T00:00:00Z	HiSeq X Ten	PAIRED	ILLUMINA
SAMN09811790	Previously	PRJNA485657	23694427	21615040	0.9122	Adipose	Adipose	6 month	M3_M6	Lamb	Female	Not collected	Endodermal	2019-08-13T00:00:00Z	HiSeq X Ten	PAIRED	ILLUMINA
SAMN09811791	Previously	PRJNA485657	21579717	19502659	0.9037	Skin	Skin	6 month	M3_M6	Lamb	Female	Not collected	Ectodermal	2019-08-13T00:00:00Z	HiSeq X Ten	PAIRED	ILLUMINA
SAMN09811792	Previously	PRJNA485657	24073593	22012467	0.9144	Adipose	Adipose	6 month	M3_M6	Lamb	Female	Not collected	Endodermal	2019-08-13T00:00:00Z	HiSeq X Ten	PAIRED	ILLUMINA
SAMN09811793	Previously	PRJNA485657	24484966	20942484	0.8553	Muscle	Muscle	6 month	M3_M6	Lamb	Female	Not collected	Mesodermal	2019-08-13T00:00:00Z	HiSeq X Ten	PAIRED	ILLUMINA
SAMN09811794	Previously	PRJNA485657	28587114	25519489	0.8927	Muscle	Muscle	6 month	M3_M6	Lamb	Female	Not collected	Mesodermal	2019-08-13T00:00:00Z	HiSeq X Ten	PAIRED	ILLUMINA
SAMN09811795	Previously	PRJNA485657	22032228	18876903	0.8568	Muscle	Muscle	6 month	M3_M6	Lamb	Female	Not collected	Mesodermal	2019-08-13T00:00:00Z	HiSeq X Ten	PAIRED	ILLUMINA
SAMN09811796	Previously	PRJNA485657	24149875	22174771	0.9182	Skin	Skin	6 month	M3_M6	Lamb	Female	Not collected	Ectodermal	2019-08-13T00:00:00Z	HiSeq X Ten	PAIRED	ILLUMINA
SAMN09811797	Previously	PRJNA485657	28773260	25903763	0.9003	Adipose	Adipose	6 month	M3_M6	Lamb	Male	Not collected	Endodermal	2019-08-13T00:00:00Z	HiSeq X Ten	PAIRED	ILLUMINA
SAMN09811798	Previously	PRJNA485657	28191798	25677292	0.9108	Skin	Skin	6 month	M3_M6	Lamb	Male	Not collected	Ectodermal	2019-08-13T00:00:00Z	HiSeq X Ten	PAIRED	ILLUMINA
SAMN09811799	Previously	PRJNA485657	5190848	4752595	0.9156	Adipose	Adipose	6 month	M3_M6	Lamb	Female	Not collected	Endodermal	2019-08-13T00:00:00Z	HiSeq X Ten	PAIRED	ILLUMINA
SAMN09811800	Previously	PRJNA485657	25026826	22740244	0.9086	Skin	Skin	6 month	M3_M6	Lamb	Female	Not collected	Ectodermal	2019-08-13T00:00:00Z	HiSeq X Ten	PAIRED	ILLUMINA
SAMN09811801	Previously	PRJNA485657	25194010	23257875	0.9232	Adipose	Adipose	6 month	M3_M6	Lamb	Female	Not collected	Endodermal	2019-08-13T00:00:00Z	HiSeq X Ten	PAIRED	ILLUMINA
SAMN09811802	Previously	PRJNA485657	26849303	24376022	0.9079	Adipose	Adipose	3 month	M3_M6	Lamb	Male	Not collected	Endodermal	2019-08-13T00:00:00Z	HiSeq X Ten	PAIRED	ILLUMINA
SAMN09811803	Previously	PRJNA485657	25701731	23136562	0.9002	Adipose	Adipose	6 month	M3_M6	Lamb	Female	Not collected	Endodermal	2019-08-13T00:00:00Z	HiSeq X Ten	PAIRED	ILLUMINA
SAMN09811804	Previously	PRJNA485657	24880472	21607810	0.8685	Rumen	GI tract	6 month	M3_M6	Lamb	Male	Not collected	Endodermal	2019-08-13T00:00:00Z	HiSeq X Ten	PAIRED	ILLUMINA
SAMN09811805	Previously	PRJNA485657	22377142	19683902	0.8796	Rumen	GI tract	6 month	M3_M6	Lamb	Female	Not collected	Endodermal	2019-08-13T00:00:00Z	HiSeq X Ten	PAIRED	ILLUMINA
SAMN09811806	Previously	PRJNA485657	30409765	25998379	0.8549	Omasum	GI tract	6 month	M3_M6	Lamb	Male	Not collected	Endodermal	2019-08-13T00:00:00Z	HiSeq X Ten	PAIRED	ILLUMINA
SAMN09811807	Previously	PRJNA485657	24528915	21777738	0.8878	Pituitary	CNS	6 month	M3_M6	Lamb	Male	Not collected	Ectodermal	2019-08-13T00:00:00Z	HiSeq X Ten	PAIRED	ILLUMINA
SAMN09811808	Previously	PRJNA485657	24875129	21579999	0.8675	Rumen	GI tract	6 month	M3_M6	Lamb	Male	Not collected	Endodermal	2019-08-13T00:00:00Z	HiSeq X Ten	PAIRED	ILLUMINA
SAMN09811809	Previously	PRJNA485657	23955805	21556751	0.8999	Reticulum	GI tract	6 month	M3_M6	Lamb	Male	Not collected	Endodermal	2019-08-13T00:00:00Z	HiSeq X Ten	PAIRED	ILLUMINA
SAMN09811810	Previously	PRJNA485657	24910335	22166051	0.8898	Abomasum	GI tract	6 month	M3_M6	Lamb	Male	Not collected	Endodermal	2019-08-13T00:00:00Z	HiSeq X Ten	PAIRED	ILLUMINA
SAMN09811811	Previously	PRJNA485657	23773127	21050203	0.8855	Abomasum	GI tract	6 month	M3_M6	Lamb	Female	Not collected	Endodermal	2019-08-13T00:00:00Z	HiSeq X Ten	PAIRED	ILLUMINA
SAMN09811812	Previously	PRJNA485657	30111887	26675475	0.8859	Liver	Liver	6 month	M3_M6	Lamb	Female	Not collected	Endodermal	2019-08-13T00:00:00Z	HiSeq X Ten	PAIRED	ILLUMINA
SAMN09811813	Previously	PRJNA485657	25520127	22863081	0.8959	Salivary gland	Endocrine	6 month	M3_M6	Lamb	Female	Not collected	Ectodermal	2019-08-13T00:00:00Z	HiSeq X Ten	PAIRED	ILLUMINA
SAMN09811814	Previously	PRJNA485657	25695933	21812737	0.8489	Reticulum	GI tract	6 month	M3_M6	Lamb	Female	Not collected	Endodermal	2019-08-13T00:00:00Z	HiSeq X Ten	PAIRED	ILLUMINA
SAMN09811815	Previously	PRJNA485657	26691940	23649044	0.886	Abomasum	GI tract	6 month	M3_M6	Lamb	Female	Not collected	Endodermal	2019-08-13T00:00:00Z	HiSeq X Ten	PAIRED	ILLUMINA
SAMN09811816	Previously	PRJNA485657	24432509	14671273	0.6005	Rumen	GI tract	6 month	M3_M6	Lamb	Female	Not collected	Endodermal	2019-08-13T00:00:00Z	HiSeq X Ten	PAIRED	ILLUMINA
SAMN09811817	Previously	PRJNA485657	26773366	24195501	0.9037	Liver	Liver	6 month	M3_M6	Lamb	Male	Not collected	Endodermal	2019-08-13T00:00:00Z	HiSeq X Ten	PAIRED	ILLUMINA
SAMN09811818	Previously	PRJNA485657	26474706	23494589	0.8874	Liver	Liver	6 month	M3_M6	Lamb	Female	Not collected	Endodermal	2019-08-13T00:00:00Z	HiSeq X Ten	PAIRED	ILLUMINA
SAMN09811819	Previously	PRJNA485657	25472644	22661710	0.8896	Liver	Liver	3 month	M3_M6	Lamb	Male	Not collected	Endodermal	2019-08-13T00:00:00Z	HiSeq X Ten	PAIRED	ILLUMINA
SAMN09811820	Previously	PRJNA485657	27478972	23859966	0.8683	Rumen	GI tract	3 month	M3_M6	Lamb	Male	Not collected	Endodermal	2019-08-13T00:00:00Z	HiSeq X Ten	PAIRED	ILLUMINA
SAMN09811821	Previously	PRJNA485657	28983659	26057466	0.899	Tonsil/Tongue	Immune	6 month	M3_M6	Lamb	Male	Not collected	Mesodermal	2019-08-13T00:00:00Z	HiSeq X Ten	PAIRED	ILLUMINA
SAMN09811822	Previously	PRJNA485657	25819596	23316019	0.903	Liver	Liver	6 month	M3_M6	Lamb	Male	Not collected	Endodermal	2019-08-13T00:00:00Z	HiSeq X Ten	PAIRED	ILLUMINA
SAMN09811823	Previously	PRJNA485657	24612321	22586940	0.9177	Skin	Skin	6 month	M3_M6	Lamb	Male	Not collected	Ectodermal	2019-08-13T00:00:00Z	HiSeq X Ten	PAIRED	ILLUMINA
SAMN09811824	Previously	PRJNA485657	21847204	20200517	0.9246	Esophagus	GI tract	6 month	M3_M6	Lamb	Male	Not collected	Endodermal	2019-08-13T00:00:00Z	HiSeq X Ten	PAIRED	ILLUMINA
SAMN09811825	Previously	PRJNA485657	25860833	23289946	0.9006	Hypothalamus	CNS	6 month	M3_M6	Lamb	Male	Not collected	Ectodermal	2019-08-13T00:00:00Z	HiSeq X Ten	PAIRED	ILLUMINA
SAMN09811826	Previously	PRJNA485657	22463783	20048654	0.8925	Tonsil/Tongue	Immune	6 month	M3_M6	Lamb	Female	Not collected	Mesodermal	2019-08-13T00:00:00Z	HiSeq X Ten	PAIRED	ILLUMINA
SAMN09811827	Previously	PRJNA485657	23152699	19987684	0.8633	Pituitary	CNS	6 month	M3_M6	Lamb	Female	Not collected	Ectodermal	2019-08-13T00:00:00Z	HiSeq X Ten	PAIRED	ILLUMINA
SAMN09811828	Previously	PRJNA485657	26131314	23719329	0.9077	Skin	Skin	6 month	M3_M6	Lamb	Female	Not collected	Ectodermal	2019-08-13T00:00:00Z	HiSeq X Ten	PAIRED	ILLUMINA
SAMN09811829	Previously	PRJNA485657	23212133	16312075	0.7027	Rumen	GI tract	6 month	M3_M6	Lamb	Female	Not collected	Endodermal	2019-08-13T00:00:00Z	HiSeq X Ten	PAIRED	ILLUMINA
SAMN09811830	Previously	PRJNA485657	22623851	20805536	0.9196	Esophagus	GI tract	6 month	M3_M6	Lamb	Female	Not collected	Endodermal	2019-08-13T00:00:00Z	HiSeq X Ten	PAIRED	ILLUMINA
SAMN09811831	Previously	PRJNA485657	25933139	23190744	0.8943	Hypothalamus	CNS	6 month	M3_M6	Lamb	Female	Not collected	Ectodermal	2019-08-13T00:00:00Z	HiSeq X Ten	PAIRED	ILLUMINA
SAMN09811832	Previously	PRJNA485657	29256798	26155166	0.894	Muscle	Muscle	3 month	M3_M6	Lamb	Female	Not collected	Mesodermal	2019-08-13T00:00:00Z	HiSeq X Ten	PAIRED	ILLUMINA
SAMN09811833	Previously	PRJNA485657	23384507	20293170	0.8678	Muscle	Muscle	3 month	M3_M6	Lamb	Female	Not collected	Mesodermal	2019-08-13T00:00:00Z	HiSeq X Ten	PAIRED	ILLUMINA
SAMN09811834	Previously	PRJNA485657	29147060	25190138	0.8642	Muscle	Muscle	3 month	M3_M6	Lamb	Female	Not collected	Mesodermal	2019-08-13T00:00:00Z	HiSeq X Ten	PAIRED	ILLUMINA
SAMN09811835	Previously	PRJNA485657	26622456	23963427	0.9001	Adipose	Adipose	3 month	M3_M6	Lamb	Female	Not collected	Endodermal	2019-08-13T00:00:00Z	HiSeq X Ten	PAIRED	ILLUMINA
SAMN09811836	Previously	PRJNA485657	28396611	24069847	0.8476	Skin	Skin	3 month	M3_M6	Lamb	Female	Not collected	Ectodermal	2019-08-13T00:00:00Z	HiSeq X Ten	PAIRED	ILLUMINA
SAMN09811837	Previously	PRJNA485657	30791147	27522360	0.8938	Adipose	Adipose	3 month	M3_M6	Lamb	Female	Not collected	Endodermal	2019-08-13T00:00:00Z	HiSeq X Ten	PAIRED	ILLUMINA
SAMN09811838	Previously	PRJNA485657	20458621	16877562	0.825	Rumen	GI tract	3 month	M3_M6	Lamb	Male	Not collected	Endodermal	2019-08-13T00:00:00Z	HiSeq X Ten	PAIRED	ILLUMINA
SAMN09811839	Previously	PRJNA485657	24409887	21374323	0.8756	Salivary gland	Endocrine	3 month	M3_M6	Lamb	Male	Not collected	Ectodermal	2019-08-13T00:00:00Z	HiSeq X Ten	PAIRED	ILLUMINA
SAMN09811840	Previously	PRJNA485657	23497786	19487057	0.8293	Reticulum	GI tract	3 month	M3_M6	Lamb	Male	Not collected	Endodermal	2019-08-13T00:00:00Z	HiSeq X Ten	PAIRED	ILLUMINA
SAMN09811841	Previously	PRJNA485657	23542217	20296556	0.8621	Liver	Liver	3 month	M3_M6	Lamb	Female	Not collected	Endodermal	2019-08-13T00:00:00Z	HiSeq X Ten	PAIRED	ILLUMINA
SAMN09811842	Previously	PRJNA485657	21251258	18321996	0.8622	Liver	Liver	3 month	M3_M6	Lamb	Female	Not collected	Endodermal	2019-08-13T00:00:00Z	HiSeq X Ten	PAIRED	ILLUMINA
SAMN09811843	Previously	PRJNA485657	24882922	21686948	0.8716	Omasum	GI tract	3 month	M3_M6	Lamb	Male	Not collected	Endodermal	2019-08-13T00:00:00Z	HiSeq X Ten	PAIRED	ILLUMINA
SAMN09811844	Previously	PRJNA485657	24256879	20487073	0.8446	Omasum	GI tract	3 month	M3_M6	Lamb	Female	Not collected	Endodermal	2019-08-13T00:00:00Z	HiSeq X Ten	PAIRED	ILLUMINA
SAMN09811845	Previously	PRJNA485657	22227166	19939965	0.8971	Tonsil/Tongue	Immune	3 month	M3_M6	Lamb	Male	Not collected	Mesodermal	2019-08-13T00:00:00Z	HiSeq X Ten	PAIRED	ILLUMINA
SAMN09811846	Previously	PRJNA485657	22762149	20760693	0.9121	Tonsil/Tongue	Immune	3 month	M3_M6	Lamb	Female	Not collected	Mesodermal	2019-08-13T00:00:00Z	HiSeq X Ten	PAIRED	ILLUMINA
SAMN09811847	Previously	PRJNA485657	23158579	20851643	0.9004	Liver	Liver	3 month	M3_M6	Lamb	Male	Not collected	Endodermal	2019-08-13T00:00:00Z	HiSeq X Ten	PAIRED	ILLUMINA
SAMN09811848	Previously	PRJNA485657	27107482	22820821	0.8419	Liver	Liver	3 month	M3_M6	Lamb	Male	Not collected	Endodermal	2019-08-13T00:00:00Z	HiSeq X Ten	PAIRED	ILLUMINA
SAMN09811849	Previously	PRJNA485657	34917228	30947725	0.8863	Skin	Skin	3 month	M3_M6	Lamb	Male	Not collected	Ectodermal	2019-08-13T00:00:00Z	HiSeq X Ten	PAIRED	ILLUMINA
SAMN09811850	Previously	PRJNA485657	23199002	19850162	0.8556	Rumen	GI tract	3 month	M3_M6	Lamb	Female	Not collected	Endodermal	2019-08-13T00:00:00Z	HiSeq X Ten	PAIRED	ILLUMINA
SAMN09811851	Previously	PRJNA485657	27712116	24519968	0.8848	Rumen	GI tract	3 month	M3_M6	Lamb	Female	Not collected	Endodermal	2019-08-13T00:00:00Z	HiSeq X Ten	PAIRED	ILLUMINA
SAMN09811852	Previously	PRJNA485657	25908431	22446322	0.8664	Rumen	GI tract	3 month	M3_M6	Lamb	Male	Not collected	Endodermal	2019-08-13T00:00:00Z	HiSeq X Ten	PAIRED	ILLUMINA
SAMN09811853	Previously	PRJNA485657	26957142	23033112	0.8544	Pituitary	CNS	3 month	M3_M6	Lamb	Female	Not collected	Ectodermal	2019-08-13T00:00:00Z	HiSeq X Ten	PAIRED	ILLUMINA
SAMN09811854	Previously	PRJNA485657	25310998	22870475	0.9036	Esophagus	GI tract	3 month	M3_M6	Lamb	Male	Not collected	Endodermal	2019-08-13T00:00:00Z	HiSeq X Ten	PAIRED	ILLUMINA
SAMN09811855	Previously	PRJNA485657	20887771	18684867	0.8945	Esophagus	GI tract	3 month	M3_M6	Lamb	Female	Not collected	Endodermal	2019-08-13T00:00:00Z	HiSeq X Ten	PAIRED	ILLUMINA
SAMN09811856	Previously	PRJNA485657	33135503	30319887	0.915	Esophagus	GI tract	3 month	M3_M6	Lamb	Female	Not collected	Endodermal	2019-08-13T00:00:00Z	HiSeq X Ten	PAIRED	ILLUMINA
SAMN09811857	Previously	PRJNA485657	26452280	24254614	0.9169	Esophagus	GI tract	3 month	M3_M6	Lamb	Male	Not collected	Endodermal	2019-08-13T00:00:00Z	HiSeq X Ten	PAIRED	ILLUMINA
SAMN09811858	Previously	PRJNA485657	22624405	19794221	0.8749	Reticulum	GI tract	3 month	M3_M6	Lamb	Female	Not collected	Endodermal	2019-08-13T00:00:00Z	HiSeq X Ten	PAIRED	ILLUMINA
SAMN09811859	Previously	PRJNA485657	23180567	19363444	0.8353	Hypothalamus	CNS	3 month	M3_M6	Lamb	Male	Not collected	Ectodermal	2019-08-13T00:00:00Z	HiSeq X Ten	PAIRED	ILLUMINA
SAMN09811860	Previously	PRJNA485657	23976778	21219752	0.885	Hypothalamus	CNS	3 month	M3_M6	Lamb	Female	Not collected	Ectodermal	2019-08-13T00:00:00Z	HiSeq X Ten	PAIRED	ILLUMINA
SAMN09811861	Previously	PRJNA485657	27377856	23731691	0.8668	Abomasum	GI tract	3 month	M3_M6	Lamb	Male	Not collected	Endodermal	2019-08-13T00:00:00Z	HiSeq X Ten	PAIRED	ILLUMINA
SAMN09811862	Previously	PRJNA485657	24738968	21439705	0.8666	Abomasum	GI tract	3 month	M3_M6	Lamb	Female	Not collected	Endodermal	2019-08-13T00:00:00Z	HiSeq X Ten	PAIRED	ILLUMINA
SAMN09811863	Previously	PRJNA485657	21423922	19585048	0.9142	Adipose	Adipose	3 month	M3_M6	Lamb	Male	Not collected	Endodermal	2019-08-13T00:00:00Z	HiSeq X Ten	PAIRED	ILLUMINA
SAMN09811864	Previously	PRJNA485657	23626375	20718634	0.8769	Muscle	Muscle	3 month	M3_M6	Lamb	Male	Not collected	Mesodermal	2019-08-13T00:00:00Z	HiSeq X Ten	PAIRED	ILLUMINA
SAMN09811865	Previously	PRJNA485657	24697747	22404746	0.9072	Skin	Skin	3 month	M3_M6	Lamb	Male	Not collected	Ectodermal	2019-08-13T00:00:00Z	HiSeq X Ten	PAIRED	ILLUMINA
SAMN09811866	Previously	PRJNA485657	23380539	21393452	0.915	Skin	Skin	3 month	M3_M6	Lamb	Male	Not collected	Ectodermal	2019-08-13T00:00:00Z	HiSeq X Ten	PAIRED	ILLUMINA
SAMN09811867	Previously	PRJNA485657	24148961	22288850	0.923	Adipose	Adipose	3 month	M3_M6	Lamb	Male	Not collected	Endodermal	2019-08-13T00:00:00Z	HiSeq X Ten	PAIRED	ILLUMINA
SAMN09811868	Previously	PRJNA485657	20319455	17732820	0.8727	Muscle	Muscle	3 month	M3_M6	Lamb	Female	Not collected	Mesodermal	2019-08-13T00:00:00Z	HiSeq X Ten	PAIRED	ILLUMINA
SAMN09811869	Previously	PRJNA485657	22577192	18910701	0.8376	Muscle	Muscle	3 month	M3_M6	Lamb	Female	Not collected	Mesodermal	2019-08-13T00:00:00Z	HiSeq X Ten	PAIRED	ILLUMINA
SAMN09811870	Previously	PRJNA485657	23080474	21388972	0.9267	Skin	Skin	3 month	M3_M6	Lamb	Female	Not collected	Ectodermal	2019-08-13T00:00:00Z	HiSeq X Ten	PAIRED	ILLUMINA
SAMN09811871	Previously	PRJNA485657	21652659	20128995	0.9296	Adipose	Adipose	3 month	M3_M6	Lamb	Female	Not collected	Endodermal	2019-08-13T00:00:00Z	HiSeq X Ten	PAIRED	ILLUMINA
SAMN09811872	Previously	PRJNA485657	20468408	18831178	0.92	Skin	Skin	3 month	M3_M6	Lamb	Female	Not collected	Ectodermal	2019-08-13T00:00:00Z	HiSeq X Ten	PAIRED	ILLUMINA
SAMN09811873	Previously	PRJNA485657	22056755	19057822	0.864	Adipose	Adipose	3 month	M3_M6	Lamb	Female	Not collected	Endodermal	2019-08-13T00:00:00Z	HiSeq X Ten	PAIRED	ILLUMINA
SAMN09811874	Previously	PRJNA485657	21810298	18643672	0.8548	Muscle	Muscle	3 month	M3_M6	Lamb	Female	Not collected	Mesodermal	2019-08-13T00:00:00Z	HiSeq X Ten	PAIRED	ILLUMINA
SAMN09811875	Previously	PRJNA485657	18983820	16859976	0.8881	Muscle	Muscle	3 month	M3_M6	Lamb	Female	Not collected	Mesodermal	2019-08-13T00:00:00Z	HiSeq X Ten	PAIRED	ILLUMINA
SAMN09811876	Previously	PRJNA485657	20175796	17227482	0.8539	Muscle	Muscle	3 month	M3_M6	Lamb	Female	Not collected	Mesodermal	2019-08-13T00:00:00Z	HiSeq X Ten	PAIRED	ILLUMINA
SAMN09811877	Previously	PRJNA485657	23688327	21596839	0.9117	Skin	Skin	3 month	M3_M6	Lamb	Female	Not collected	Ectodermal	2019-08-13T00:00:00Z	HiSeq X Ten	PAIRED	ILLUMINA
SAMN09811878	Previously	PRJNA485657	21758010	20066791	0.9223	Adipose	Adipose	3 month	M3_M6	Lamb	Female	Not collected	Endodermal	2019-08-13T00:00:00Z	HiSeq X Ten	PAIRED	ILLUMINA
SAMN09811879	Previously	PRJNA485657	23073837	21068844	0.9131	Skin	Skin	3 month	M3_M6	Lamb	Female	Not collected	Ectodermal	2019-08-13T00:00:00Z	HiSeq X Ten	PAIRED	ILLUMINA
SAMN09811880	Previously	PRJNA485657	24272030	22200314	0.9146	Adipose	Adipose	3 month	M3_M6	Lamb	Female	Not collected	Endodermal	2019-08-13T00:00:00Z	HiSeq X Ten	PAIRED	ILLUMINA
SAMN09811881	Previously	PRJNA485657	28819035	24757455	0.8591	Muscle	Muscle	3 month	M3_M6	Lamb	Male	Not collected	Mesodermal	2019-08-13T00:00:00Z	HiSeq X Ten	PAIRED	ILLUMINA
SAMN09811882	Previously	PRJNA485657	31193165	28116141	0.9014	Muscle	Muscle	3 month	M3_M6	Lamb	Male	Not collected	Mesodermal	2019-08-13T00:00:00Z	HiSeq X Ten	PAIRED	ILLUMINA
SAMN09811883	Previously	PRJNA485657	27860201	23987147	0.861	Muscle	Muscle	3 month	M3_M6	Lamb	Male	Not collected	Mesodermal	2019-08-13T00:00:00Z	HiSeq X Ten	PAIRED	ILLUMINA
SAMN09811884	Previously	PRJNA485657	28287075	25967380	0.918	Skin	Skin	3 month	M3_M6	Lamb	Male	Not collected	Ectodermal	2019-08-13T00:00:00Z	HiSeq X Ten	PAIRED	ILLUMINA
SAMN09811885	Previously	PRJNA485657	25188155	22982538	0.9124	Skin	Skin	3 month	M3_M6	Lamb	Male	Not collected	Ectodermal	2019-08-13T00:00:00Z	HiSeq X Ten	PAIRED	ILLUMINA
SAMN09811886	Previously	PRJNA485657	22708870	20313621	0.8945	Adipose	Adipose	3 month	M3_M6	Lamb	Male	Not collected	Endodermal	2019-08-13T00:00:00Z	HiSeq X Ten	PAIRED	ILLUMINA
SAMN09811887	Previously	PRJNA485657	30842051	26600580	0.8625	Omasum	GI tract	5 month	M3_M6	Lamb	Female	Not collected	Endodermal	2019-08-13T00:00:00Z	HiSeq X Ten	PAIRED	ILLUMINA
SAMN09811888	Previously	PRJNA485657	30749458	26280176	0.8547	Omasum	GI tract	5 month	M3_M6	Lamb	Male	Not collected	Endodermal	2019-08-13T00:00:00Z	HiSeq X Ten	PAIRED	ILLUMINA
SAMN09811889	Previously	PRJNA485657	30554431	23783837	0.7784	Omasum	GI tract	5 month	M3_M6	Lamb	Male	Not collected	Endodermal	2019-08-13T00:00:00Z	HiSeq X Ten	PAIRED	ILLUMINA
SAMN09811890	Previously	PRJNA485657	30790060	23560995	0.7652	Omasum	GI tract	5 month	M3_M6	Lamb	Female	Not collected	Endodermal	2019-08-13T00:00:00Z	HiSeq X Ten	PAIRED	ILLUMINA
SAMN09811891	Previously	PRJNA485657	33583417	25630505	0.7632	Omasum	GI tract	5 month	M3_M6	Lamb	Female	Not collected	Endodermal	2019-08-13T00:00:00Z	HiSeq X Ten	PAIRED	ILLUMINA
SAMN09811892	Previously	PRJNA485657	30889671	27632042	0.8945	Muscle	Muscle	5 month	M3_M6	Lamb	Female	Not collected	Mesodermal	2019-08-13T00:00:00Z	HiSeq X Ten	PAIRED	ILLUMINA
SAMN09811893	Previously	PRJNA485657	30570758	27579617	0.9022	Muscle	Muscle	5 month	M3_M6	Lamb	Male	Not collected	Mesodermal	2019-08-13T00:00:00Z	HiSeq X Ten	PAIRED	ILLUMINA
SAMN09811894	Previously	PRJNA485657	30582523	26856913	0.8782	Muscle	Muscle	5 month	M3_M6	Lamb	Male	Not collected	Mesodermal	2019-08-13T00:00:00Z	HiSeq X Ten	PAIRED	ILLUMINA
SAMN09811895	Previously	PRJNA485657	28690180	25835326	0.9005	Muscle	Muscle	5 month	M3_M6	Lamb	Female	Not collected	Mesodermal	2019-08-13T00:00:00Z	HiSeq X Ten	PAIRED	ILLUMINA
SAMN09811896	Previously	PRJNA485657	30509781	26323113	0.8628	Muscle	Muscle	5 month	M3_M6	Lamb	Female	Not collected	Mesodermal	2019-08-13T00:00:00Z	HiSeq X Ten	PAIRED	ILLUMINA
SAMN09811897	Previously	PRJNA485657	30910430	27234227	0.8811	Muscle	Muscle	5 month	M3_M6	Lamb	Female	Not collected	Mesodermal	2019-08-13T00:00:00Z	HiSeq X Ten	PAIRED	ILLUMINA
SAMN09811898	Previously	PRJNA485657	30884620	26667026	0.8634	Muscle	Muscle	5 month	M3_M6	Lamb	Female	Not collected	Mesodermal	2019-08-13T00:00:00Z	HiSeq X Ten	PAIRED	ILLUMINA
SAMN09811899	Previously	PRJNA485657	30790370	28142300	0.914	Pituitary	CNS	5 month	M3_M6	Lamb	Female	Not collected	Ectodermal	2019-08-13T00:00:00Z	HiSeq X Ten	PAIRED	ILLUMINA
SAMN09811900	Previously	PRJNA485657	30434271	27743077	0.9116	Pituitary	CNS	5 month	M3_M6	Lamb	Male	Not collected	Ectodermal	2019-08-13T00:00:00Z	HiSeq X Ten	PAIRED	ILLUMINA
SAMN09811901	Previously	PRJNA485657	30631760	28162228	0.9194	Pituitary	CNS	5 month	M3_M6	Lamb	Male	Not collected	Ectodermal	2019-08-13T00:00:00Z	HiSeq X Ten	PAIRED	ILLUMINA
SAMN09811902	Previously	PRJNA485657	31105547	28394081	0.9128	Pituitary	CNS	5 month	M3_M6	Lamb	Female	Not collected	Ectodermal	2019-08-13T00:00:00Z	HiSeq X Ten	PAIRED	ILLUMINA
SAMN09811903	Previously	PRJNA485657	31128385	28975010	0.9308	Pituitary	CNS	5 month	M3_M6	Lamb	Female	Not collected	Ectodermal	2019-08-13T00:00:00Z	HiSeq X Ten	PAIRED	ILLUMINA
SAMN09811904	Previously	PRJNA485657	31078370	27828290	0.8954	Pituitary	CNS	5 month	M3_M6	Lamb	Female	Not collected	Ectodermal	2019-08-13T00:00:00Z	HiSeq X Ten	PAIRED	ILLUMINA
SAMN09811905	Previously	PRJNA485657	27855443	25523108	0.9163	Pituitary	CNS	5 month	M3_M6	Lamb	Female	Not collected	Ectodermal	2019-08-13T00:00:00Z	HiSeq X Ten	PAIRED	ILLUMINA
SAMN09811906	Previously	PRJNA485657	30522790	27052632	0.8863	Pituitary	CNS	5 month	M3_M6	Lamb	Female	Not collected	Ectodermal	2019-08-13T00:00:00Z	HiSeq X Ten	PAIRED	ILLUMINA
SAMN09811907	Previously	PRJNA485657	25459484	23262238	0.9137	Colon	GI tract	5 month	M3_M6	Lamb	Female	Not collected	Endodermal	2019-08-13T00:00:00Z	HiSeq X Ten	PAIRED	ILLUMINA
SAMN09811908	Previously	PRJNA485657	30741127	27581205	0.8972	Colon	GI tract	5 month	M3_M6	Lamb	Male	Not collected	Endodermal	2019-08-13T00:00:00Z	HiSeq X Ten	PAIRED	ILLUMINA
SAMN09811909	Previously	PRJNA485657	30770919	27704161	0.9003	Colon	GI tract	5 month	M3_M6	Lamb	Male	Not collected	Endodermal	2019-08-13T00:00:00Z	HiSeq X Ten	PAIRED	ILLUMINA
SAMN09811910	Previously	PRJNA485657	30520938	27753487	0.9093	Colon	GI tract	5 month	M3_M6	Lamb	Female	Not collected	Endodermal	2019-08-13T00:00:00Z	HiSeq X Ten	PAIRED	ILLUMINA
SAMN09811911	Previously	PRJNA485657	30651432	27851445	0.9087	Colon	GI tract	5 month	M3_M6	Lamb	Female	Not collected	Endodermal	2019-08-13T00:00:00Z	HiSeq X Ten	PAIRED	ILLUMINA
SAMN09811912	Previously	PRJNA485657	30760381	26947716	0.8761	Colon	GI tract	5 month	M3_M6	Lamb	Female	Not collected	Endodermal	2019-08-13T00:00:00Z	HiSeq X Ten	PAIRED	ILLUMINA
SAMN09811913	Previously	PRJNA485657	29974549	26548543	0.8857	Colon	GI tract	5 month	M3_M6	Lamb	Female	Not collected	Endodermal	2019-08-13T00:00:00Z	HiSeq X Ten	PAIRED	ILLUMINA
SAMN09811914	Previously	PRJNA485657	30951205	27880432	0.9008	Colon	GI tract	5 month	M3_M6	Lamb	Female	Not collected	Endodermal	2019-08-13T00:00:00Z	HiSeq X Ten	PAIRED	ILLUMINA
SAMN09811915	Previously	PRJNA485657	30834846	28663591	0.9296	Lung	Lung	5 month	M3_M6	Lamb	Female	Not collected	Endodermal	2019-08-13T00:00:00Z	HiSeq X Ten	PAIRED	ILLUMINA
SAMN09811916	Previously	PRJNA485657	30485837	28086978	0.9213	Lung	Lung	5 month	M3_M6	Lamb	Male	Not collected	Endodermal	2019-08-13T00:00:00Z	HiSeq X Ten	PAIRED	ILLUMINA
SAMN09811917	Previously	PRJNA485657	30692256	28316596	0.9226	Lung	Lung	5 month	M3_M6	Lamb	Male	Not collected	Endodermal	2019-08-13T00:00:00Z	HiSeq X Ten	PAIRED	ILLUMINA
SAMN09811918	Previously	PRJNA485657	31059030	28741655	0.9254	Lung	Lung	5 month	M3_M6	Lamb	Female	Not collected	Endodermal	2019-08-13T00:00:00Z	HiSeq X Ten	PAIRED	ILLUMINA
SAMN09811919	Previously	PRJNA485657	30862790	28395796	0.9201	Lung	Lung	5 month	M3_M6	Lamb	Female	Not collected	Endodermal	2019-08-13T00:00:00Z	HiSeq X Ten	PAIRED	ILLUMINA
SAMN09811920	Previously	PRJNA485657	30886790	27396861	0.887	Liver	Liver	5 month	M3_M6	Lamb	Female	Not collected	Endodermal	2019-08-13T00:00:00Z	HiSeq X Ten	PAIRED	ILLUMINA
SAMN09811921	Previously	PRJNA485657	30983763	28455440	0.9184	Lung	Lung	5 month	M3_M6	Lamb	Female	Not collected	Endodermal	2019-08-13T00:00:00Z	HiSeq X Ten	PAIRED	ILLUMINA
SAMN09811922	Previously	PRJNA485657	30710997	27490331	0.8951	Lung	Lung	5 month	M3_M6	Lamb	Female	Not collected	Endodermal	2019-08-13T00:00:00Z	HiSeq X Ten	PAIRED	ILLUMINA
SAMN09811923	Previously	PRJNA485657	31069081	28742576	0.9251	Liver	Liver	5 month	M3_M6	Lamb	Female	Not collected	Endodermal	2019-08-13T00:00:00Z	HiSeq X Ten	PAIRED	ILLUMINA
SAMN09811924	Previously	PRJNA485657	30837094	28132744	0.9123	Liver	Liver	5 month	M3_M6	Lamb	Female	Not collected	Endodermal	2019-08-13T00:00:00Z	HiSeq X Ten	PAIRED	ILLUMINA
SAMN09811925	Previously	PRJNA485657	30631107	27878292	0.9101	Liver	Liver	5 month	M3_M6	Lamb	Male	Not collected	Endodermal	2019-08-13T00:00:00Z	HiSeq X Ten	PAIRED	ILLUMINA
SAMN09811926	Previously	PRJNA485657	27263653	24694044	0.9057	Liver	Liver	5 month	M3_M6	Lamb	Male	Not collected	Endodermal	2019-08-13T00:00:00Z	HiSeq X Ten	PAIRED	ILLUMINA
SAMN09811927	Previously	PRJNA485657	30894443	27869531	0.9021	Liver	Liver	5 month	M3_M6	Lamb	Female	Not collected	Endodermal	2019-08-13T00:00:00Z	HiSeq X Ten	PAIRED	ILLUMINA
SAMN09811928	Previously	PRJNA485657	30835600	28391584	0.9207	Lung	Lung	5 month	M3_M6	Lamb	Female	Not collected	Endodermal	2019-08-13T00:00:00Z	HiSeq X Ten	PAIRED	ILLUMINA
SAMN09811929	Previously	PRJNA485657	31031463	27724849	0.8934	Liver	Liver	5 month	M3_M6	Lamb	Female	Not collected	Endodermal	2019-08-13T00:00:00Z	HiSeq X Ten	PAIRED	ILLUMINA
SAMN09811930	Previously	PRJNA485657	30760249	27561278	0.896	Liver	Liver	5 month	M3_M6	Lamb	Female	Not collected	Endodermal	2019-08-13T00:00:00Z	HiSeq X Ten	PAIRED	ILLUMINA
SAMN09811931	Previously	PRJNA485657	30763302	28492493	0.9262	Skin	Skin	5 month	M3_M6	Lamb	Female	Not collected	Ectodermal	2019-08-13T00:00:00Z	HiSeq X Ten	PAIRED	ILLUMINA
SAMN09811932	Previously	PRJNA485657	30252854	27117545	0.8964	Skin	Skin	5 month	M3_M6	Lamb	Male	Not collected	Ectodermal	2019-08-13T00:00:00Z	HiSeq X Ten	PAIRED	ILLUMINA
SAMN09811933	Previously	PRJNA485657	30617534	28487653	0.9304	Skin	Skin	5 month	M3_M6	Lamb	Female	Not collected	Ectodermal	2019-08-13T00:00:00Z	HiSeq X Ten	PAIRED	ILLUMINA
SAMN09811934	Previously	PRJNA485657	30999422	28924589	0.9331	Skin	Skin	5 month	M3_M6	Lamb	Female	Not collected	Ectodermal	2019-08-13T00:00:00Z	HiSeq X Ten	PAIRED	ILLUMINA
SAMN09811935	Previously	PRJNA485657	30867524	27565171	0.893	Adipose	Adipose	5 month	M3_M6	Lamb	Female	Not collected	Endodermal	2019-08-13T00:00:00Z	HiSeq X Ten	PAIRED	ILLUMINA
SAMN09811936	Previously	PRJNA485657	30404823	26089258	0.8581	Adipose	Adipose	5 month	M3_M6	Lamb	Male	Not collected	Endodermal	2019-08-13T00:00:00Z	HiSeq X Ten	PAIRED	ILLUMINA
SAMN09811937	Previously	PRJNA485657	30637190	27293762	0.8909	Adipose	Adipose	5 month	M3_M6	Lamb	Male	Not collected	Endodermal	2019-08-13T00:00:00Z	HiSeq X Ten	PAIRED	ILLUMINA
SAMN09811938	Previously	PRJNA485657	30788218	27396509	0.8898	Adipose	Adipose	5 month	M3_M6	Lamb	Female	Not collected	Endodermal	2019-08-13T00:00:00Z	HiSeq X Ten	PAIRED	ILLUMINA
SAMN09811939	Previously	PRJNA485657	30718926	26987751	0.8785	Adipose	Adipose	5 month	M3_M6	Lamb	Female	Not collected	Endodermal	2019-08-13T00:00:00Z	HiSeq X Ten	PAIRED	ILLUMINA
SAMN09811940	Previously	PRJNA485657	30880912	26332465	0.8527	Adipose	Adipose	5 month	M3_M6	Lamb	Female	Not collected	Endodermal	2019-08-13T00:00:00Z	HiSeq X Ten	PAIRED	ILLUMINA
SAMN09811941	Previously	PRJNA485657	36656943	32812073	0.8951	Adipose	Adipose	5 month	M3_M6	Lamb	Female	Not collected	Endodermal	2019-08-13T00:00:00Z	HiSeq X Ten	PAIRED	ILLUMINA
SAMN09811942	Previously	PRJNA485657	30893723	26334470	0.8524	Adipose	Adipose	5 month	M3_M6	Lamb	Female	Not collected	Endodermal	2019-08-13T00:00:00Z	HiSeq X Ten	PAIRED	ILLUMINA
SAMN09811943	Previously	PRJNA485657	30777468	28000379	0.9098	Spleen	Immune	5 month	M3_M6	Lamb	Female	Not collected	Mesodermal	2019-08-13T00:00:00Z	HiSeq X Ten	PAIRED	ILLUMINA
SAMN09811944	Previously	PRJNA485657	30472490	26823067	0.8802	Spleen	Immune	5 month	M3_M6	Lamb	Male	Not collected	Mesodermal	2019-08-13T00:00:00Z	HiSeq X Ten	PAIRED	ILLUMINA
SAMN09811945	Previously	PRJNA485657	30526251	26831379	0.879	Spleen	Immune	5 month	M3_M6	Lamb	Male	Not collected	Mesodermal	2019-08-13T00:00:00Z	HiSeq X Ten	PAIRED	ILLUMINA
SAMN09811946	Previously	PRJNA485657	31192125	28314921	0.9078	Spleen	Immune	5 month	M3_M6	Lamb	Female	Not collected	Mesodermal	2019-08-13T00:00:00Z	HiSeq X Ten	PAIRED	ILLUMINA
SAMN09811947	Previously	PRJNA485657	30852609	27892465	0.9041	Spleen	Immune	5 month	M3_M6	Lamb	Female	Not collected	Mesodermal	2019-08-13T00:00:00Z	HiSeq X Ten	PAIRED	ILLUMINA
SAMN09811948	Previously	PRJNA485657	31085082	28053995	0.9025	Spleen	Immune	5 month	M3_M6	Lamb	Female	Not collected	Mesodermal	2019-08-13T00:00:00Z	HiSeq X Ten	PAIRED	ILLUMINA
SAMN09811949	Previously	PRJNA485657	31074596	27793521	0.8944	Spleen	Immune	5 month	M3_M6	Lamb	Female	Not collected	Mesodermal	2019-08-13T00:00:00Z	HiSeq X Ten	PAIRED	ILLUMINA
SAMN09811950	Previously	PRJNA485657	30736485	28510155	0.9276	Skin	Skin	5 month	M3_M6	Lamb	Female	Not collected	Ectodermal	2019-08-13T00:00:00Z	HiSeq X Ten	PAIRED	ILLUMINA
SAMN09811951	Previously	PRJNA485657	30643734	28498060	0.93	Skin	Skin	5 month	M3_M6	Lamb	Male	Not collected	Ectodermal	2019-08-13T00:00:00Z	HiSeq X Ten	PAIRED	ILLUMINA
SAMN09811952	Previously	PRJNA485657	30528708	28342642	0.9284	Skin	Skin	5 month	M3_M6	Lamb	Female	Not collected	Ectodermal	2019-08-13T00:00:00Z	HiSeq X Ten	PAIRED	ILLUMINA
SAMN09811953	Previously	PRJNA485657	30334796	27693787	0.9129	Skin	Skin	5 month	M3_M6	Lamb	Female	Not collected	Ectodermal	2019-08-13T00:00:00Z	HiSeq X Ten	PAIRED	ILLUMINA
SAMN09811954	Previously	PRJNA485657	30931283	28475158	0.9206	Skin	Skin	5 month	M3_M6	Lamb	Female	Not collected	Ectodermal	2019-08-13T00:00:00Z	HiSeq X Ten	PAIRED	ILLUMINA
SAMN09811955	Previously	PRJNA485657	30971963	28791999	0.9296	Skin	Skin	5 month	M3_M6	Lamb	Female	Not collected	Ectodermal	2019-08-13T00:00:00Z	HiSeq X Ten	PAIRED	ILLUMINA
SAMN09811956	Previously	PRJNA485657	30859029	28317290	0.9176	Skin	Skin	5 month	M3_M6	Lamb	Female	Not collected	Ectodermal	2019-08-13T00:00:00Z	HiSeq X Ten	PAIRED	ILLUMINA
SAMN09811957	Previously	PRJNA485657	26518092	23744541	0.8954	Salivary gland	Endocrine	5 month	M3_M6	Lamb	Female	Not collected	Ectodermal	2019-08-13T00:00:00Z	HiSeq X Ten	PAIRED	ILLUMINA
SAMN09811958	Previously	PRJNA485657	30923489	28076379	0.9079	Salivary gland	Endocrine	5 month	M3_M6	Lamb	Male	Not collected	Ectodermal	2019-08-13T00:00:00Z	HiSeq X Ten	PAIRED	ILLUMINA
SAMN09811959	Previously	PRJNA485657	30349552	27155511	0.8948	Salivary gland	Endocrine	5 month	M3_M6	Lamb	Male	Not collected	Ectodermal	2019-08-13T00:00:00Z	HiSeq X Ten	PAIRED	ILLUMINA
SAMN09811960	Previously	PRJNA485657	30937030	27742142	0.8967	Salivary gland	Endocrine	5 month	M3_M6	Lamb	Female	Not collected	Ectodermal	2019-08-13T00:00:00Z	HiSeq X Ten	PAIRED	ILLUMINA
SAMN09811961	Previously	PRJNA485657	30273318	26730592	0.883	Salivary gland	Endocrine	5 month	M3_M6	Lamb	Female	Not collected	Ectodermal	2019-08-13T00:00:00Z	HiSeq X Ten	PAIRED	ILLUMINA
SAMN09811962	Previously	PRJNA485657	31099731	27622796	0.8882	Salivary gland	Endocrine	5 month	M3_M6	Lamb	Female	Not collected	Ectodermal	2019-08-13T00:00:00Z	HiSeq X Ten	PAIRED	ILLUMINA
SAMN09811963	Previously	PRJNA485657	30648264	26853174	0.8762	Salivary gland	Endocrine	5 month	M3_M6	Lamb	Female	Not collected	Ectodermal	2019-08-13T00:00:00Z	HiSeq X Ten	PAIRED	ILLUMINA
SAMN09811964	Previously	PRJNA485657	31054664	27514129	0.886	Salivary gland	Endocrine	5 month	M3_M6	Lamb	Female	Not collected	Ectodermal	2019-08-13T00:00:00Z	HiSeq X Ten	PAIRED	ILLUMINA
SAMN09811965	Previously	PRJNA485657	31271249	26969375	0.8624	Reticulum	GI tract	5 month	M3_M6	Lamb	Female	Not collected	Endodermal	2019-08-13T00:00:00Z	HiSeq X Ten	PAIRED	ILLUMINA
SAMN09811966	Previously	PRJNA485657	30567908	22812938	0.7463	Reticulum	GI tract	5 month	M3_M6	Lamb	Male	Not collected	Endodermal	2019-08-13T00:00:00Z	HiSeq X Ten	PAIRED	ILLUMINA
SAMN09811967	Previously	PRJNA485657	30928152	24132898	0.7803	Reticulum	GI tract	5 month	M3_M6	Lamb	Female	Not collected	Endodermal	2019-08-13T00:00:00Z	HiSeq X Ten	PAIRED	ILLUMINA
SAMN09811968	Previously	PRJNA485657	30063148	25404697	0.845	Reticulum	GI tract	5 month	M3_M6	Lamb	Female	Not collected	Endodermal	2019-08-13T00:00:00Z	HiSeq X Ten	PAIRED	ILLUMINA
SAMN09811969	Previously	PRJNA485657	30814215	24910881	0.8084	Reticulum	GI tract	5 month	M3_M6	Lamb	Female	Not collected	Endodermal	2019-08-13T00:00:00Z	HiSeq X Ten	PAIRED	ILLUMINA
SAMN09811970	Previously	PRJNA485657	26292106	18249144	0.6941	Reticulum	GI tract	5 month	M3_M6	Lamb	Female	Not collected	Endodermal	2019-08-13T00:00:00Z	HiSeq X Ten	PAIRED	ILLUMINA
SAMN09811971	Previously	PRJNA485657	30984435	24695140	0.797	Reticulum	GI tract	5 month	M3_M6	Lamb	Female	Not collected	Endodermal	2019-08-13T00:00:00Z	HiSeq X Ten	PAIRED	ILLUMINA
SAMN09811972	Previously	PRJNA485657	30436886	26217764	0.8614	Adipose	Adipose	5 month	M3_M6	Lamb	Male	Not collected	Endodermal	2019-08-13T00:00:00Z	HiSeq X Ten	PAIRED	ILLUMINA
SAMN09811973	Previously	PRJNA485657	31001229	26984268	0.8704	Adipose	Adipose	5 month	M3_M6	Lamb	Male	Not collected	Endodermal	2019-08-13T00:00:00Z	HiSeq X Ten	PAIRED	ILLUMINA
SAMN09811974	Previously	PRJNA485657	30872604	27827285	0.9014	Adipose	Adipose	5 month	M3_M6	Lamb	Female	Not collected	Endodermal	2019-08-13T00:00:00Z	HiSeq X Ten	PAIRED	ILLUMINA
SAMN09811975	Previously	PRJNA485657	30557175	27298721	0.8934	Adipose	Adipose	5 month	M3_M6	Lamb	Female	Not collected	Endodermal	2019-08-13T00:00:00Z	HiSeq X Ten	PAIRED	ILLUMINA
SAMN09811976	Previously	PRJNA485657	30877447	26560852	0.8602	Adipose	Adipose	5 month	M3_M6	Lamb	Female	Not collected	Endodermal	2019-08-13T00:00:00Z	HiSeq X Ten	PAIRED	ILLUMINA
SAMN09811977	Previously	PRJNA485657	30747367	27880855	0.9068	Adipose	Adipose	5 month	M3_M6	Lamb	Female	Not collected	Endodermal	2019-08-13T00:00:00Z	HiSeq X Ten	PAIRED	ILLUMINA
SAMN09811978	Previously	PRJNA485657	30978392	27102054	0.8749	Adipose	Adipose	5 month	M3_M6	Lamb	Female	Not collected	Endodermal	2019-08-13T00:00:00Z	HiSeq X Ten	PAIRED	ILLUMINA
SAMN09811979	Previously	PRJNA485657	30914483	28171624	0.9113	Abomasum	GI tract	5 month	M3_M6	Lamb	Female	Not collected	Endodermal	2019-08-13T00:00:00Z	HiSeq X Ten	PAIRED	ILLUMINA
SAMN09811980	Previously	PRJNA485657	30707214	27372360	0.8914	Abomasum	GI tract	5 month	M3_M6	Lamb	Male	Not collected	Endodermal	2019-08-13T00:00:00Z	HiSeq X Ten	PAIRED	ILLUMINA
SAMN09811981	Previously	PRJNA485657	30653441	27666011	0.9025	Abomasum	GI tract	5 month	M3_M6	Lamb	Male	Not collected	Endodermal	2019-08-13T00:00:00Z	HiSeq X Ten	PAIRED	ILLUMINA
SAMN09811982	Previously	PRJNA485657	30558050	27280383	0.8927	Abomasum	GI tract	5 month	M3_M6	Lamb	Female	Not collected	Endodermal	2019-08-13T00:00:00Z	HiSeq X Ten	PAIRED	ILLUMINA
SAMN09811983	Previously	PRJNA485657	30736843	27836178	0.9056	Abomasum	GI tract	5 month	M3_M6	Lamb	Female	Not collected	Endodermal	2019-08-13T00:00:00Z	HiSeq X Ten	PAIRED	ILLUMINA
SAMN09811984	Previously	PRJNA485657	30777244	26371064	0.8568	Abomasum	GI tract	5 month	M3_M6	Lamb	Female	Not collected	Endodermal	2019-08-13T00:00:00Z	HiSeq X Ten	PAIRED	ILLUMINA
SAMN09811985	Previously	PRJNA485657	32741542	28827015	0.8804	Abomasum	GI tract	5 month	M3_M6	Lamb	Female	Not collected	Endodermal	2019-08-13T00:00:00Z	HiSeq X Ten	PAIRED	ILLUMINA
SAMN09811986	Previously	PRJNA485657	31118950	27255257	0.8758	Abomasum	GI tract	5 month	M3_M6	Lamb	Female	Not collected	Endodermal	2019-08-13T00:00:00Z	HiSeq X Ten	PAIRED	ILLUMINA
SAMN09811987	Previously	PRJNA485657	30915283	27080669	0.876	Muscle	Muscle	5 month	M3_M6	Lamb	Female	Not collected	Mesodermal	2019-08-13T00:00:00Z	HiSeq X Ten	PAIRED	ILLUMINA
SAMN09811988	Previously	PRJNA485657	30568609	27436859	0.8976	Muscle	Muscle	5 month	M3_M6	Lamb	Male	Not collected	Mesodermal	2019-08-13T00:00:00Z	HiSeq X Ten	PAIRED	ILLUMINA
SAMN09811989	Previously	PRJNA485657	30614816	26571252	0.8679	Muscle	Muscle	5 month	M3_M6	Lamb	Male	Not collected	Mesodermal	2019-08-13T00:00:00Z	HiSeq X Ten	PAIRED	ILLUMINA
SAMN09811990	Previously	PRJNA485657	31008564	26749735	0.8627	Muscle	Muscle	5 month	M3_M6	Lamb	Female	Not collected	Mesodermal	2019-08-13T00:00:00Z	HiSeq X Ten	PAIRED	ILLUMINA
SAMN09811991	Previously	PRJNA485657	30700624	27204694	0.8861	Muscle	Muscle	5 month	M3_M6	Lamb	Female	Not collected	Mesodermal	2019-08-13T00:00:00Z	HiSeq X Ten	PAIRED	ILLUMINA
SAMN09811992	Previously	PRJNA485657	30826134	27007223	0.8761	Muscle	Muscle	5 month	M3_M6	Lamb	Female	Not collected	Mesodermal	2019-08-13T00:00:00Z	HiSeq X Ten	PAIRED	ILLUMINA
SAMN09811993	Previously	PRJNA485657	30812471	27030729	0.8773	Muscle	Muscle	5 month	M3_M6	Lamb	Female	Not collected	Mesodermal	2019-08-13T00:00:00Z	HiSeq X Ten	PAIRED	ILLUMINA
SAMN09811994	Previously	PRJNA485657	30794197	27527032	0.8939	Muscle	Muscle	5 month	M3_M6	Lamb	Female	Not collected	Mesodermal	2019-08-13T00:00:00Z	HiSeq X Ten	PAIRED	ILLUMINA
SAMN09811995	Previously	PRJNA485657	30669037	27559004	0.8986	Muscle	Muscle	5 month	M3_M6	Lamb	Male	Not collected	Mesodermal	2019-08-13T00:00:00Z	HiSeq X Ten	PAIRED	ILLUMINA
SAMN09811996	Previously	PRJNA485657	30992761	27231280	0.8786	Muscle	Muscle	5 month	M3_M6	Lamb	Female	Not collected	Mesodermal	2019-08-13T00:00:00Z	HiSeq X Ten	PAIRED	ILLUMINA
SAMN09811997	Previously	PRJNA485657	30642525	27709460	0.9043	Muscle	Muscle	5 month	M3_M6	Lamb	Female	Not collected	Mesodermal	2019-08-13T00:00:00Z	HiSeq X Ten	PAIRED	ILLUMINA
SAMN09811998	Previously	PRJNA485657	30744710	26900274	0.875	Muscle	Muscle	5 month	M3_M6	Lamb	Female	Not collected	Mesodermal	2019-08-13T00:00:00Z	HiSeq X Ten	PAIRED	ILLUMINA
SAMN09811999	Previously	PRJNA485657	30859125	27211107	0.8818	Muscle	Muscle	5 month	M3_M6	Lamb	Female	Not collected	Mesodermal	2019-08-13T00:00:00Z	HiSeq X Ten	PAIRED	ILLUMINA
SAMN09812000	Previously	PRJNA485657	30892808	27776244	0.8991	Muscle	Muscle	5 month	M3_M6	Lamb	Female	Not collected	Mesodermal	2019-08-13T00:00:00Z	HiSeq X Ten	PAIRED	ILLUMINA
SAMN09812001	Previously	PRJNA485657	30899608	28149045	0.911	Tonsil/Tongue	Immune	5 month	M3_M6	Lamb	Female	Not collected	Mesodermal	2019-08-13T00:00:00Z	HiSeq X Ten	PAIRED	ILLUMINA
SAMN09812002	Previously	PRJNA485657	30811031	28134110	0.9131	Tonsil/Tongue	Immune	5 month	M3_M6	Lamb	Male	Not collected	Mesodermal	2019-08-13T00:00:00Z	HiSeq X Ten	PAIRED	ILLUMINA
SAMN09812003	Previously	PRJNA485657	30607940	27710110	0.9053	Tonsil/Tongue	Immune	5 month	M3_M6	Lamb	Male	Not collected	Mesodermal	2019-08-13T00:00:00Z	HiSeq X Ten	PAIRED	ILLUMINA
SAMN09812004	Previously	PRJNA485657	30950252	28279590	0.9137	Tonsil/Tongue	Immune	5 month	M3_M6	Lamb	Female	Not collected	Mesodermal	2019-08-13T00:00:00Z	HiSeq X Ten	PAIRED	ILLUMINA
SAMN09812005	Previously	PRJNA485657	30338023	27817551	0.9169	Tonsil/Tongue	Immune	5 month	M3_M6	Lamb	Female	Not collected	Mesodermal	2019-08-13T00:00:00Z	HiSeq X Ten	PAIRED	ILLUMINA
SAMN09812006	Previously	PRJNA485657	30994576	28139611	0.9079	Tonsil/Tongue	Immune	5 month	M3_M6	Lamb	Female	Not collected	Mesodermal	2019-08-13T00:00:00Z	HiSeq X Ten	PAIRED	ILLUMINA
SAMN09812007	Previously	PRJNA485657	31039413	28436439	0.9161	Tonsil/Tongue	Immune	5 month	M3_M6	Lamb	Female	Not collected	Mesodermal	2019-08-13T00:00:00Z	HiSeq X Ten	PAIRED	ILLUMINA
SAMN09812008	Previously	PRJNA485657	31009784	28350531	0.9142	Tonsil/Tongue	Immune	5 month	M3_M6	Lamb	Female	Not collected	Mesodermal	2019-08-13T00:00:00Z	HiSeq X Ten	PAIRED	ILLUMINA
SAMN09812009	Previously	PRJNA485657	30903011	27950439	0.9045	Skin	Skin	5 month	M3_M6	Lamb	Female	Not collected	Ectodermal	2019-08-13T00:00:00Z	HiSeq X Ten	PAIRED	ILLUMINA
SAMN09812010	Previously	PRJNA485657	30744636	28514666	0.9275	Skin	Skin	5 month	M3_M6	Lamb	Male	Not collected	Ectodermal	2019-08-13T00:00:00Z	HiSeq X Ten	PAIRED	ILLUMINA
SAMN09812011	Previously	PRJNA485657	30280639	28010950	0.925	Skin	Skin	5 month	M3_M6	Lamb	Male	Not collected	Ectodermal	2019-08-13T00:00:00Z	HiSeq X Ten	PAIRED	ILLUMINA
SAMN09812012	Previously	PRJNA485657	30557722	28359161	0.9281	Skin	Skin	5 month	M3_M6	Lamb	Female	Not collected	Ectodermal	2019-08-13T00:00:00Z	HiSeq X Ten	PAIRED	ILLUMINA
SAMN09812013	Previously	PRJNA485657	29963641	27706385	0.9247	Skin	Skin	5 month	M3_M6	Lamb	Female	Not collected	Ectodermal	2019-08-13T00:00:00Z	HiSeq X Ten	PAIRED	ILLUMINA
SAMN09812014	Previously	PRJNA485657	30916892	28389086	0.9182	Skin	Skin	5 month	M3_M6	Lamb	Female	Not collected	Ectodermal	2019-08-13T00:00:00Z	HiSeq X Ten	PAIRED	ILLUMINA
SAMN09812015	Previously	PRJNA485657	31010946	28944186	0.9334	Skin	Skin	5 month	M3_M6	Lamb	Female	Not collected	Ectodermal	2019-08-13T00:00:00Z	HiSeq X Ten	PAIRED	ILLUMINA
SAMN09812016	Previously	PRJNA485657	30580658	28439936	0.93	Skin	Skin	5 month	M3_M6	Lamb	Female	Not collected	Ectodermal	2019-08-13T00:00:00Z	HiSeq X Ten	PAIRED	ILLUMINA
SAMN09812017	Previously	PRJNA485657	30852592	28258884	0.9159	Lymph node	Immune	5 month	M3_M6	Lamb	Female	Not collected	Mesodermal	2019-08-13T00:00:00Z	HiSeq X Ten	PAIRED	ILLUMINA
SAMN09812018	Previously	PRJNA485657	30273024	27578107	0.911	Lymph node	Immune	5 month	M3_M6	Lamb	Male	Not collected	Mesodermal	2019-08-13T00:00:00Z	HiSeq X Ten	PAIRED	ILLUMINA
SAMN09812019	Previously	PRJNA485657	30637047	27879173	0.91	Lymph node	Immune	5 month	M3_M6	Lamb	Male	Not collected	Mesodermal	2019-08-13T00:00:00Z	HiSeq X Ten	PAIRED	ILLUMINA
SAMN09812020	Previously	PRJNA485657	30888591	28349874	0.9178	Lymph node	Immune	5 month	M3_M6	Lamb	Female	Not collected	Mesodermal	2019-08-13T00:00:00Z	HiSeq X Ten	PAIRED	ILLUMINA
SAMN09812021	Previously	PRJNA485657	31065796	28633891	0.9217	Lymph node	Immune	5 month	M3_M6	Lamb	Female	Not collected	Mesodermal	2019-08-13T00:00:00Z	HiSeq X Ten	PAIRED	ILLUMINA
SAMN09812022	Previously	PRJNA485657	31070162	27621651	0.889	Lymph node	Immune	5 month	M3_M6	Lamb	Female	Not collected	Mesodermal	2019-08-13T00:00:00Z	HiSeq X Ten	PAIRED	ILLUMINA
SAMN09812023	Previously	PRJNA485657	25879474	23838961	0.9212	Lymph node	Immune	5 month	M3_M6	Lamb	Female	Not collected	Mesodermal	2019-08-13T00:00:00Z	HiSeq X Ten	PAIRED	ILLUMINA
SAMN09812024	Previously	PRJNA485657	30675395	27646168	0.9012	Lymph node	Immune	5 month	M3_M6	Lamb	Female	Not collected	Mesodermal	2019-08-13T00:00:00Z	HiSeq X Ten	PAIRED	ILLUMINA
SAMN09812025	Previously	PRJNA485657	30389272	26439998	0.87	Rumen	GI tract	5 month	M3_M6	Lamb	Female	Not collected	Endodermal	2019-08-13T00:00:00Z	HiSeq X Ten	PAIRED	ILLUMINA
SAMN09812026	Previously	PRJNA485657	30592561	26229837	0.8574	Rumen	GI tract	5 month	M3_M6	Lamb	Male	Not collected	Endodermal	2019-08-13T00:00:00Z	HiSeq X Ten	PAIRED	ILLUMINA
SAMN09812027	Previously	PRJNA485657	26386516	15553330	0.5894	Rumen	GI tract	5 month	M3_M6	Lamb	Male	Not collected	Endodermal	2019-08-13T00:00:00Z	HiSeq X Ten	PAIRED	ILLUMINA
SAMN09812028	Previously	PRJNA485657	30836699	12291219	0.3986	Rumen	GI tract	5 month	M3_M6	Lamb	Female	Not collected	Endodermal	2019-08-13T00:00:00Z	HiSeq X Ten	PAIRED	ILLUMINA
SAMN09812029	Previously	PRJNA485657	29944308	23592278	0.7879	Rumen	GI tract	5 month	M3_M6	Lamb	Female	Not collected	Endodermal	2019-08-13T00:00:00Z	HiSeq X Ten	PAIRED	ILLUMINA
SAMN09812030	Previously	PRJNA485657	30775072	22827327	0.7417	Rumen	GI tract	5 month	M3_M6	Lamb	Female	Not collected	Endodermal	2019-08-13T00:00:00Z	HiSeq X Ten	PAIRED	ILLUMINA
SAMN09812031	Previously	PRJNA485657	32620735	18541831	0.5684	Rumen	GI tract	5 month	M3_M6	Lamb	Female	Not collected	Endodermal	2019-08-13T00:00:00Z	HiSeq X Ten	PAIRED	ILLUMINA
SAMN09812032	Previously	PRJNA485657	31023169	22384461	0.7215	Rumen	GI tract	5 month	M3_M6	Lamb	Female	Not collected	Endodermal	2019-08-13T00:00:00Z	HiSeq X Ten	PAIRED	ILLUMINA
SAMN09812033	Previously	PRJNA485657	30904562	27431694	0.8876	Cecum	GI tract	5 month	M3_M6	Lamb	Female	Not collected	Endodermal	2019-08-13T00:00:00Z	HiSeq X Ten	PAIRED	ILLUMINA
SAMN09812034	Previously	PRJNA485657	30774725	27141518	0.8819	Cecum	GI tract	5 month	M3_M6	Lamb	Male	Not collected	Endodermal	2019-08-13T00:00:00Z	HiSeq X Ten	PAIRED	ILLUMINA
SAMN09812035	Previously	PRJNA485657	31046792	27785394	0.895	Cecum	GI tract	5 month	M3_M6	Lamb	Male	Not collected	Endodermal	2019-08-13T00:00:00Z	HiSeq X Ten	PAIRED	ILLUMINA
SAMN09812036	Previously	PRJNA485657	30525810	27067124	0.8867	Cecum	GI tract	5 month	M3_M6	Lamb	Female	Not collected	Endodermal	2019-08-13T00:00:00Z	HiSeq X Ten	PAIRED	ILLUMINA
SAMN09812037	Previously	PRJNA485657	30659553	27110186	0.8842	Colon	GI tract	5 month	M3_M6	Lamb	Female	Not collected	Endodermal	2019-08-13T00:00:00Z	HiSeq X Ten	PAIRED	ILLUMINA
SAMN09812038	Previously	PRJNA485657	6048185	5250527	0.8681	Cecum	GI tract	5 month	M3_M6	Lamb	Female	Not collected	Endodermal	2019-08-13T00:00:00Z	HiSeq X Ten	PAIRED	ILLUMINA
SAMN09812039	Previously	PRJNA485657	34320646	30346752	0.8842	Cecum	GI tract	5 month	M3_M6	Lamb	Female	Not collected	Endodermal	2019-08-13T00:00:00Z	HiSeq X Ten	PAIRED	ILLUMINA
SAMN09812040	Previously	PRJNA485657	30926312	27177026	0.8788	Cecum	GI tract	5 month	M3_M6	Lamb	Female	Not collected	Endodermal	2019-08-13T00:00:00Z	HiSeq X Ten	PAIRED	ILLUMINA
SAMN09812041	Previously	PRJNA485657	30788604	27120586	0.8809	Kidney	Kidney	5 month	M3_M6	Lamb	Female	Not collected	Mesodermal	2019-08-13T00:00:00Z	HiSeq X Ten	PAIRED	ILLUMINA
SAMN09812042	Previously	PRJNA485657	30387836	24956081	0.8213	Kidney	Kidney	5 month	M3_M6	Lamb	Male	Not collected	Mesodermal	2019-08-13T00:00:00Z	HiSeq X Ten	PAIRED	ILLUMINA
SAMN09812043	Previously	PRJNA485657	29179263	25059200	0.8588	Kidney	Kidney	5 month	M3_M6	Lamb	Male	Not collected	Mesodermal	2019-08-13T00:00:00Z	HiSeq X Ten	PAIRED	ILLUMINA
SAMN09812044	Previously	PRJNA485657	31125187	27727054	0.8908	Kidney	Kidney	5 month	M3_M6	Lamb	Female	Not collected	Mesodermal	2019-08-13T00:00:00Z	HiSeq X Ten	PAIRED	ILLUMINA
SAMN09812045	Previously	PRJNA485657	31060797	26979618	0.8686	Kidney	Kidney	5 month	M3_M6	Lamb	Female	Not collected	Mesodermal	2019-08-13T00:00:00Z	HiSeq X Ten	PAIRED	ILLUMINA
SAMN09812046	Previously	PRJNA485657	30949819	26057479	0.8419	Kidney	Kidney	5 month	M3_M6	Lamb	Female	Not collected	Mesodermal	2019-08-13T00:00:00Z	HiSeq X Ten	PAIRED	ILLUMINA
SAMN09812047	Previously	PRJNA485657	30912505	25743389	0.8328	Kidney	Kidney	5 month	M3_M6	Lamb	Female	Not collected	Mesodermal	2019-08-13T00:00:00Z	HiSeq X Ten	PAIRED	ILLUMINA
SAMN09812048	Previously	PRJNA485657	30842970	26009571	0.8433	Kidney	Kidney	5 month	M3_M6	Lamb	Female	Not collected	Mesodermal	2019-08-13T00:00:00Z	HiSeq X Ten	PAIRED	ILLUMINA
SAMN09812049	Previously	PRJNA485657	30804387	28767646	0.9339	Esophagus	GI tract	5 month	M3_M6	Lamb	Female	Not collected	Endodermal	2019-08-13T00:00:00Z	HiSeq X Ten	PAIRED	ILLUMINA
SAMN09812050	Previously	PRJNA485657	30534083	28535333	0.9345	Esophagus	GI tract	5 month	M3_M6	Lamb	Male	Not collected	Endodermal	2019-08-13T00:00:00Z	HiSeq X Ten	PAIRED	ILLUMINA
SAMN09812051	Previously	PRJNA485657	30670128	28561568	0.9313	Esophagus	GI tract	5 month	M3_M6	Lamb	Male	Not collected	Endodermal	2019-08-13T00:00:00Z	HiSeq X Ten	PAIRED	ILLUMINA
SAMN09812052	Previously	PRJNA485657	30880841	28963899	0.9379	Esophagus	GI tract	5 month	M3_M6	Lamb	Female	Not collected	Endodermal	2019-08-13T00:00:00Z	HiSeq X Ten	PAIRED	ILLUMINA
SAMN09812053	Previously	PRJNA485657	24889858	22778541	0.9152	Esophagus	GI tract	5 month	M3_M6	Lamb	Female	Not collected	Endodermal	2019-08-13T00:00:00Z	HiSeq X Ten	PAIRED	ILLUMINA
SAMN09812054	Previously	PRJNA485657	30782044	27917869	0.907	Esophagus	GI tract	5 month	M3_M6	Lamb	Female	Not collected	Endodermal	2019-08-13T00:00:00Z	HiSeq X Ten	PAIRED	ILLUMINA
SAMN09812055	Previously	PRJNA485657	32985167	30489399	0.9243	Esophagus	GI tract	5 month	M3_M6	Lamb	Female	Not collected	Endodermal	2019-08-13T00:00:00Z	HiSeq X Ten	PAIRED	ILLUMINA
SAMN09812056	Previously	PRJNA485657	30426183	27236558	0.8952	Duodenum	GI tract	5 month	M3_M6	Lamb	Female	Not collected	Endodermal	2019-08-13T00:00:00Z	HiSeq X Ten	PAIRED	ILLUMINA
SAMN09812057	Previously	PRJNA485657	30728497	26893311	0.8752	Duodenum	GI tract	5 month	M3_M6	Lamb	Male	Not collected	Endodermal	2019-08-13T00:00:00Z	HiSeq X Ten	PAIRED	ILLUMINA
SAMN09812058	Previously	PRJNA485657	30719668	27629317	0.8994	Duodenum	GI tract	5 month	M3_M6	Lamb	Male	Not collected	Endodermal	2019-08-13T00:00:00Z	HiSeq X Ten	PAIRED	ILLUMINA
SAMN09812059	Previously	PRJNA485657	31128673	27968891	0.8985	Duodenum	GI tract	5 month	M3_M6	Lamb	Female	Not collected	Endodermal	2019-08-13T00:00:00Z	HiSeq X Ten	PAIRED	ILLUMINA
SAMN09812060	Previously	PRJNA485657	30575937	27058396	0.885	Duodenum	GI tract	5 month	M3_M6	Lamb	Female	Not collected	Endodermal	2019-08-13T00:00:00Z	HiSeq X Ten	PAIRED	ILLUMINA
SAMN09812061	Previously	PRJNA485657	30851176	26385880	0.8553	Duodenum	GI tract	5 month	M3_M6	Lamb	Female	Not collected	Endodermal	2019-08-13T00:00:00Z	HiSeq X Ten	PAIRED	ILLUMINA
SAMN09812062	Previously	PRJNA485657	35336457	30802006	0.8717	Duodenum	GI tract	5 month	M3_M6	Lamb	Female	Not collected	Endodermal	2019-08-13T00:00:00Z	HiSeq X Ten	PAIRED	ILLUMINA
SAMN09812063	Previously	PRJNA485657	30721019	27120000	0.8828	Duodenum	GI tract	5 month	M3_M6	Lamb	Female	Not collected	Endodermal	2019-08-13T00:00:00Z	HiSeq X Ten	PAIRED	ILLUMINA
SAMN09812064	Previously	PRJNA485657	30757932	27469764	0.8931	Hypothalamus	CNS	5 month	M3_M6	Lamb	Female	Not collected	Ectodermal	2019-08-13T00:00:00Z	HiSeq X Ten	PAIRED	ILLUMINA
SAMN09812065	Previously	PRJNA485657	30528186	27307300	0.8945	Hypothalamus	CNS	5 month	M3_M6	Lamb	Male	Not collected	Ectodermal	2019-08-13T00:00:00Z	HiSeq X Ten	PAIRED	ILLUMINA
SAMN09812066	Previously	PRJNA485657	29505680	26211090	0.8883	Hypothalamus	CNS	5 month	M3_M6	Lamb	Male	Not collected	Ectodermal	2019-08-13T00:00:00Z	HiSeq X Ten	PAIRED	ILLUMINA
SAMN09812067	Previously	PRJNA485657	30528426	26965736	0.8833	Hypothalamus	CNS	5 month	M3_M6	Lamb	Female	Not collected	Ectodermal	2019-08-13T00:00:00Z	HiSeq X Ten	PAIRED	ILLUMINA
SAMN09812068	Previously	PRJNA485657	31176161	27929213	0.8959	Hypothalamus	CNS	5 month	M3_M6	Lamb	Female	Not collected	Ectodermal	2019-08-13T00:00:00Z	HiSeq X Ten	PAIRED	ILLUMINA
SAMN09812069	Previously	PRJNA485657	31024847	27524089	0.8872	Hypothalamus	CNS	5 month	M3_M6	Lamb	Female	Not collected	Ectodermal	2019-08-13T00:00:00Z	HiSeq X Ten	PAIRED	ILLUMINA
SAMN09812070	Previously	PRJNA485657	30944848	27327699	0.8831	Hypothalamus	CNS	5 month	M3_M6	Lamb	Female	Not collected	Ectodermal	2019-08-13T00:00:00Z	HiSeq X Ten	PAIRED	ILLUMINA
SAMN09812071	Previously	PRJNA485657	30905133	26771210	0.8662	Hypothalamus	CNS	5 month	M3_M6	Lamb	Female	Not collected	Ectodermal	2019-08-13T00:00:00Z	HiSeq X Ten	PAIRED	ILLUMINA
SAMN09812072	Previously	PRJNA485657	31285086	24461877	0.7819	Heart	Heart	5 month	M3_M6	Lamb	Female	Not collected	Mesodermal	2019-08-13T00:00:00Z	HiSeq X Ten	PAIRED	ILLUMINA
SAMN09812073	Previously	PRJNA485657	30913960	22036919	0.7128	Heart	Heart	5 month	M3_M6	Lamb	Male	Not collected	Mesodermal	2019-08-13T00:00:00Z	HiSeq X Ten	PAIRED	ILLUMINA
SAMN09812074	Previously	PRJNA485657	29869130	22974010	0.7692	Heart	Heart	5 month	M3_M6	Lamb	Male	Not collected	Mesodermal	2019-08-13T00:00:00Z	HiSeq X Ten	PAIRED	ILLUMINA
SAMN09812075	Previously	PRJNA485657	31159463	23736550	0.7618	Heart	Heart	5 month	M3_M6	Lamb	Female	Not collected	Mesodermal	2019-08-13T00:00:00Z	HiSeq X Ten	PAIRED	ILLUMINA
SAMN09812076	Previously	PRJNA485657	30848109	26123197	0.8468	Heart	Heart	5 month	M3_M6	Lamb	Female	Not collected	Mesodermal	2019-08-13T00:00:00Z	HiSeq X Ten	PAIRED	ILLUMINA
SAMN09812077	Previously	PRJNA485657	30972477	25114512	0.8109	Heart	Heart	5 month	M3_M6	Lamb	Female	Not collected	Mesodermal	2019-08-13T00:00:00Z	HiSeq X Ten	PAIRED	ILLUMINA
SAMN09812078	Previously	PRJNA485657	36940754	28681535	0.7764	Heart	Heart	5 month	M3_M6	Lamb	Female	Not collected	Mesodermal	2019-08-13T00:00:00Z	HiSeq X Ten	PAIRED	ILLUMINA
SAMN09812079	Previously	PRJNA485657	30976976	21629429	0.6982	Heart	Heart	5 month	M3_M6	Lamb	Female	Not collected	Mesodermal	2019-08-13T00:00:00Z	HiSeq X Ten	PAIRED	ILLUMINA
SAMN09812080	Previously	PRJNA485657	30616863	28234706	0.9222	Thymus	Immune	5 month	M3_M6	Lamb	Male	Not collected	Endodermal	2019-08-13T00:00:00Z	HiSeq X Ten	PAIRED	ILLUMINA
SAMN09812081	Previously	PRJNA485657	30459837	27800548	0.9127	Thymus	Immune	5 month	M3_M6	Lamb	Male	Not collected	Endodermal	2019-08-13T00:00:00Z	HiSeq X Ten	PAIRED	ILLUMINA
SAMN09812082	Previously	PRJNA485657	30830991	28150279	0.9131	Thymus	Immune	5 month	M3_M6	Lamb	Female	Not collected	Endodermal	2019-08-13T00:00:00Z	HiSeq X Ten	PAIRED	ILLUMINA
SAMN09812083	Previously	PRJNA485657	28231435	25953577	0.9193	Thymus	Immune	5 month	M3_M6	Lamb	Female	Not collected	Endodermal	2019-08-13T00:00:00Z	HiSeq X Ten	PAIRED	ILLUMINA
SAMN09812084	Previously	PRJNA485657	30932590	27717848	0.8961	Thymus	Immune	5 month	M3_M6	Lamb	Female	Not collected	Endodermal	2019-08-13T00:00:00Z	HiSeq X Ten	PAIRED	ILLUMINA
SAMN09812085	Previously	PRJNA485657	35201436	32432343	0.9213	Thymus	Immune	5 month	M3_M6	Lamb	Female	Not collected	Endodermal	2019-08-13T00:00:00Z	HiSeq X Ten	PAIRED	ILLUMINA
SAMN09812086	Previously	PRJNA485657	30943432	28295650	0.9144	Thymus	Immune	5 month	M3_M6	Lamb	Female	Not collected	Endodermal	2019-08-13T00:00:00Z	HiSeq X Ten	PAIRED	ILLUMINA
SAMN13255398	Previously	PRJNA485657	26695366	24201711	0.9066	Rumen	GI tract	embryo 61	E60_E70	Early-prenatal	Male	Hu sheep	Endodermal	2020-07-01T00:00:00Z	HiSeq X Ten	PAIRED	ILLUMINA
SAMN13255399	Previously	PRJNA485657	27705845	24915575	0.8993	Rumen	GI tract	embryo 62	E60_E70	Early-prenatal	Male	Hu sheep	Endodermal	2020-07-01T00:00:00Z	HiSeq X Ten	PAIRED	ILLUMINA
SAMN13255400	Previously	PRJNA485657	28926164	26034314	0.9	Rumen	GI tract	embryo 63	E60_E70	Early-prenatal	Male	Hu sheep	Endodermal	2020-07-01T00:00:00Z	HiSeq X Ten	PAIRED	ILLUMINA
SAMN13255401	Previously	PRJNA485657	21150057	19468338	0.9205	Esophagus	GI tract	embryo 64	E60_E70	Early-prenatal	Male	Hu sheep	Endodermal	2020-07-01T00:00:00Z	HiSeq X Ten	PAIRED	ILLUMINA
SAMN13255402	Previously	PRJNA485657	26522122	24357531	0.9184	Esophagus	GI tract	embryo 65	E60_E70	Early-prenatal	Male	Hu sheep	Endodermal	2020-07-01T00:00:00Z	HiSeq X Ten	PAIRED	ILLUMINA
SAMEA104494974	Previously	PRJNA414087	41306742	23456976	0.5679	Muscle	Muscle	adult7	Y7	Elderly	Unknown	Rambouillet	Mesodermal	2018-07-27T00:00:00Z	Illumina HiSeq 2000	PAIRED	ILLUMINA
SAMEA104494976	Previously	PRJNA414087	42936343	31156863	0.7257	Lymph node	Immune	adult7	Y7	Elderly	Unknown	Rambouillet	Mesodermal	2018-07-19T00:00:00Z	Illumina HiSeq 2000	PAIRED	ILLUMINA
SAMEA104494977	Previously	PRJNA414087	47788432	26468986	0.5539	Kidney	Kidney	adult7	Y7	Elderly	Unknown	Rambouillet	Mesodermal	2018-07-27T00:00:00Z	Illumina HiSeq 2000	PAIRED	ILLUMINA
SAMEA104494982	Previously	PRJNA414087	27899595	5536603	0.1984	Colon	GI tract	adult7	Y7	Elderly	Unknown	Rambouillet	Endodermal	2018-07-19T00:00:00Z	Illumina HiSeq 2000	PAIRED	ILLUMINA
SAMEA104494983	Previously	PRJNA414087	53830398	43927009	0.816	Ureter	Ureter	adult7	Y7	Elderly	Unknown	Rambouillet	Mesodermal	2018-07-19T00:00:00Z	Illumina HiSeq 2000	PAIRED	ILLUMINA
SAMEA104494984	Previously	PRJNA414087	36588200	29855539	0.816	Renal medulla	Kidney	adult7	Y7	Elderly	Unknown	Rambouillet	Mesodermal	2018-07-19T00:00:00Z	Illumina HiSeq 2000	PAIRED	ILLUMINA
SAMEA104494985	Previously	PRJNA414087	33604888	19197908	0.5713	Tonsil/Tongue	Immune	adult7	Y7	Elderly	Unknown	Rambouillet	Mesodermal	2018-07-27T00:00:00Z	Illumina HiSeq 2000	PAIRED	ILLUMINA
SAMEA104494987	Previously	PRJNA414087	33719732	9473818	0.281	Tonsil/Tongue	Immune	adult7	Y7	Elderly	Unknown	Rambouillet	Mesodermal	2018-07-27T00:00:00Z	Illumina HiSeq 2000	PAIRED	ILLUMINA
SAMEA104495000	Previously	PRJNA414087	28417399	12744314	0.4485	Skin	Skin	adult7	Y7	Elderly	Unknown	Rambouillet	Ectodermal	2018-07-19T00:00:00Z	Illumina HiSeq 2000	PAIRED	ILLUMINA
SAMEA104495001	Previously	PRJNA414087	39159735	18290345	0.4671	Ventricle	Heart	adult7	Y7	Elderly	Unknown	Rambouillet	Mesodermal	2018-07-27T00:00:00Z	Illumina HiSeq 2000	PAIRED	ILLUMINA
SAMEA104495006	Previously	PRJNA414087	42989249	36655342	0.8527	Oviduct	Female reproductive	adult7	Y7	Elderly	Unknown	Rambouillet	Mesodermal	2018-07-19T00:00:00Z	Illumina HiSeq 2000	PAIRED	ILLUMINA
SAMEA104495010	Previously	PRJNA414087	29783114	840341	0.0282	Epiglottis	Others	adult7	Y7	Elderly	Unknown	Rambouillet	#N/A	2018-01-30T00:00:00Z	Illumina HiSeq 2000	PAIRED	ILLUMINA
SAMEA104495017	Previously	PRJNA414087	39422529	33800043	0.8574	Cerebellum	CNS	adult7	Y7	Elderly	Unknown	Rambouillet	Ectodermal	2018-01-30T00:00:00Z	Illumina HiSeq 2000	PAIRED	ILLUMINA
SAMEA104495022	Previously	PRJNA414087	40330019	27996109	0.6942	Muscle	Muscle	adult7	Y7	Elderly	Unknown	Rambouillet	Mesodermal	2018-01-30T00:00:00Z	Illumina HiSeq 2000	PAIRED	ILLUMINA
SAMEA104495023	Previously	PRJNA414087	44685938	30010806	0.6716	Cerebrum	CNS	adult7	Y7	Elderly	Unknown	Rambouillet	Ectodermal	2018-07-27T00:00:00Z	Illumina HiSeq 2000	PAIRED	ILLUMINA
SAMEA104495024	Previously	PRJNA414087	42963978	26397861	0.6144	Muscle	Muscle	adult7	Y7	Elderly	Unknown	Rambouillet	Mesodermal	2018-07-27T00:00:00Z	Illumina HiSeq 2000	PAIRED	ILLUMINA
SAMEA104495025	Previously	PRJNA414087	35201436	17213635	0.489	Gall bladder	GI tract	adult7	Y7	Elderly	Unknown	Rambouillet	Endodermal	2018-07-19T00:00:00Z	Illumina HiSeq 2000	PAIRED	ILLUMINA
SAMEA104495026	Previously	PRJNA414087	54326624	37399691	0.6884	Liver	Liver	adult7	Y7	Elderly	Unknown	Rambouillet	Endodermal	2018-07-27T00:00:00Z	Illumina HiSeq 2000	PAIRED	ILLUMINA
SAMEA104495029	Previously	PRJNA414087	43988561	25493675	0.5796	Jejunum	GI tract	adult7	Y7	Elderly	Unknown	Rambouillet	Endodermal	2018-07-19T00:00:00Z	Illumina HiSeq 2000	PAIRED	ILLUMINA
SAMEA104495033	Previously	PRJNA414087	37826671	23286807	0.6156	Omasum	GI tract	adult7	Y7	Elderly	Unknown	Rambouillet	Endodermal	2018-07-19T00:00:00Z	Illumina HiSeq 2000	PAIRED	ILLUMINA
SAMEA104495035	Previously	PRJNA414087	90354387	44068925	0.4877	Diaphragm	Others	adult7	Y7	Elderly	Unknown	Rambouillet	Mesodermal	2018-07-27T00:00:00Z	Illumina HiSeq 2000	PAIRED	ILLUMINA
SAMEA104495046	Previously	PRJNA414087	42009609	29840795	0.7103	Adrenal gland	Endocrine	adult7	Y7	Elderly	Unknown	Rambouillet	Ectodermal	2018-07-19T00:00:00Z	Illumina HiSeq 2000	PAIRED	ILLUMINA
SAMEA104495048	Previously	PRJNA414087	31215196	19380951	0.6209	Rumen	GI tract	adult7	Y7	Elderly	Unknown	Rambouillet	Endodermal	2018-01-30T00:00:00Z	Illumina HiSeq 2000	PAIRED	ILLUMINA
SAMEA104495052	Previously	PRJNA414087	43644181	32492795	0.7445	Lung	Lung	adult7	Y7	Elderly	Unknown	Rambouillet	Endodermal	2018-01-30T00:00:00Z	Illumina HiSeq 2000	PAIRED	ILLUMINA
SAMEA104495056	Previously	PRJNA414087	39543322	22968673	0.5808	Muscle	Muscle	adult7	Y7	Elderly	Unknown	Rambouillet	Mesodermal	2018-01-30T00:00:00Z	Illumina HiSeq 2000	PAIRED	ILLUMINA
SAMEA104495058	Previously	PRJNA414087	37448665	31369772	0.8377	Macrophage	Blood	adult7	Y7	Elderly	Unknown	Rambouillet	Mesodermal	NA	Illumina HiSeq 2000	PAIRED	ILLUMINA
SAMEA104495065	Previously	PRJNA414087	45490147	36281088	0.7976	Ovary	Female reproductive	adult7	Y7	Elderly	Unknown	Rambouillet	Mesodermal	2018-01-30T00:00:00Z	Illumina HiSeq 2000	PAIRED	ILLUMINA
SAMEA104495068	Previously	PRJNA414087	36342057	26274662	0.723	Adrenal gland	Endocrine	adult7	Y7	Elderly	Unknown	Rambouillet	Ectodermal	2018-01-30T00:00:00Z	Illumina HiSeq 2000	PAIRED	ILLUMINA
SAMEA104495069	Previously	PRJNA414087	20602236	2851856	0.1384	Vagina	Female reproductive	adult7	Y7	Elderly	Unknown	Rambouillet	Mesodermal	2018-07-27T00:00:00Z	Illumina HiSeq 2000	PAIRED	ILLUMINA
SAMN03779119	Previously	PRJNA287258	33416472	20978721	0.6278	Adipose	Adipose	E132 day old fetus	E130_E135	Late-prenatal	Unknown	Merino	Endodermal	2019-07-02T00:00:00Z	Illumina HiSeq 2000	SINGLE	ILLUMINA
SAMN03779120	Previously	PRJNA287258	32379522	18631615	0.5754	Adipose	Adipose	E132 day old fetus	E130_E135	Late-prenatal	Unknown	Merino	Endodermal	2019-07-02T00:00:00Z	Illumina HiSeq 2000	SINGLE	ILLUMINA
SAMN03779121	Previously	PRJNA287258	31470726	21211204	0.674	Adipose	Adipose	E132 day old fetus	E130_E135	Late-prenatal	Unknown	Merino	Endodermal	2019-07-02T00:00:00Z	Illumina HiSeq 2000	SINGLE	ILLUMINA
SAMN03779122	Previously	PRJNA287258	34132749	27809951	0.8148	Adipose	Adipose	P89 day old lamb	M3_M6	Lamb	Unknown	Merino	Endodermal	2019-07-02T00:00:00Z	Illumina HiSeq 2000	SINGLE	ILLUMINA
SAMN03779140	Previously	PRJNA287258	31419221	25563653	0.8136	Adipose	Adipose	P89 day old lamb	M3_M6	Lamb	Unknown	Merino	Endodermal	2019-07-02T00:00:00Z	Illumina HiSeq 2000	SINGLE	ILLUMINA
SAMN03779141	Previously	PRJNA287258	34114345	27910787	0.8182	Adipose	Adipose	P89 day old lamb	M3_M6	Lamb	Unknown	Merino	Endodermal	2019-07-02T00:00:00Z	Illumina HiSeq 2000	SINGLE	ILLUMINA
SAMN04430404	Previously	PRJNA309284	20040821	14381824	0.7176	Heart	Heart	~3 years old	Y2_Y4	Adult	Unknown	Small-tailed Han sheep	Mesodermal	2017-09-06T00:00:00Z	Illumina HiSeq 2000	PAIRED	ILLUMINA
SAMN04430405	Previously	PRJNA309284	26135697	20967774	0.8023	Heart	Heart	~3 years old	Y2_Y4	Adult	Unknown	Small-tailed Han sheep	Mesodermal	2017-09-06T00:00:00Z	Illumina HiSeq 2000	PAIRED	ILLUMINA
SAMN04430409	Previously	PRJNA309284	25342548	18518446	0.7307	Heart	Heart	~3 years old	Y2_Y4	Adult	Unknown	Small-tailed Han sheep	Mesodermal	2017-09-06T00:00:00Z	Illumina HiSeq 2000	PAIRED	ILLUMINA
SAMN04430410	Previously	PRJNA309284	18653521	16059209	0.8609	Liver	Liver	~3 years old	Y2_Y4	Adult	Unknown	Small-tailed Han sheep	Endodermal	2017-09-06T00:00:00Z	Illumina HiSeq 2500	PAIRED	ILLUMINA
SAMN04430411	Previously	PRJNA309284	20103977	18154916	0.9031	Liver	Liver	~3 years old	Y2_Y4	Adult	Unknown	Small-tailed Han sheep	Endodermal	2017-09-06T00:00:00Z	Illumina HiSeq 2500	PAIRED	ILLUMINA
SAMN04430412	Previously	PRJNA309284	19858299	18035302	0.9082	Liver	Liver	~3 years old	Y2_Y4	Adult	Unknown	Small-tailed Han sheep	Endodermal	2017-09-06T00:00:00Z	Illumina HiSeq 2500	PAIRED	ILLUMINA
SAMN04430413	Previously	PRJNA309284	25288445	20249495	0.8007	Kidney	Kidney	~3 years old	Y2_Y4	Adult	Unknown	Small-tailed Han sheep	Mesodermal	2017-09-06T00:00:00Z	Illumina HiSeq 2500	PAIRED	ILLUMINA
SAMN04430414	Previously	PRJNA309284	20880955	16357426	0.7834	Kidney	Kidney	~3 years old	Y2_Y4	Adult	Unknown	Small-tailed Han sheep	Mesodermal	2017-09-06T00:00:00Z	Illumina HiSeq 2500	PAIRED	ILLUMINA
SAMN04430415	Previously	PRJNA309284	19584826	14644710	0.7478	Kidney	Kidney	~3 years old	Y2_Y4	Adult	Unknown	Small-tailed Han sheep	Mesodermal	2017-09-06T00:00:00Z	Illumina HiSeq 2500	PAIRED	ILLUMINA
SAMN04546741	Previously	PRJNA315011	38894817	29242071	0.7518	Adipose	Adipose	embryo132 day old fetus	E130_E135	Late-prenatal	Female	Merino	Endodermal	2017-04-03T00:00:00Z	Illumina HiSeq 2000	PAIRED	ILLUMINA
SAMN04546742	Previously	PRJNA315011	26000933	18394521	0.7075	Adipose	Adipose	embryo132 day old fetus	E130_E135	Late-prenatal	Female	Merino	Endodermal	2017-04-03T00:00:00Z	Illumina HiSeq 2000	PAIRED	ILLUMINA
SAMN04546743	Previously	PRJNA315011	35487068	25648355	0.7228	Adipose	Adipose	embryo132 day old fetus	E130_E135	Late-prenatal	Female	Merino	Endodermal	2017-04-03T00:00:00Z	Illumina HiSeq 2000	PAIRED	ILLUMINA
SAMN04546744	Previously	PRJNA315011	38006167	27108782	0.7133	Adipose	Adipose	embryo132 day old fetus	E130_E135	Late-prenatal	Female	Merino	Endodermal	2017-04-03T00:00:00Z	Illumina HiSeq 2000	PAIRED	ILLUMINA
SAMN04546745	Previously	PRJNA315011	44826360	32141049	0.717	Adipose	Adipose	embryo132 day old fetus	E130_E135	Late-prenatal	Female	Merino	Endodermal	2017-04-03T00:00:00Z	Illumina HiSeq 2000	PAIRED	ILLUMINA
SAMN04546746	Previously	PRJNA315011	35006167	25107217	0.7172	Adipose	Adipose	embryo132 day old fetus	E130_E135	Late-prenatal	Female	Merino	Endodermal	2017-04-03T00:00:00Z	Illumina HiSeq 2000	PAIRED	ILLUMINA
SAMN04546747	Previously	PRJNA315011	38445444	27915871	0.7261	Adipose	Adipose	embryo132 day old fetus	E130_E135	Late-prenatal	Female	Merino	Endodermal	2017-04-03T00:00:00Z	Illumina HiSeq 2000	PAIRED	ILLUMINA
SAMN04546748	Previously	PRJNA315011	39198993	27145821	0.6925	Adipose	Adipose	embryo132 day old fetus	E130_E135	Late-prenatal	Female	Merino	Endodermal	2017-04-03T00:00:00Z	Illumina HiSeq 2000	PAIRED	ILLUMINA
SAMN04546749	Previously	PRJNA315011	32193479	23145543	0.719	Adipose	Adipose	embryo132 day old fetus	E130_E135	Late-prenatal	Female	Merino	Endodermal	2017-04-03T00:00:00Z	Illumina HiSeq 2000	PAIRED	ILLUMINA
SAMN04546750	Previously	PRJNA315011	35210283	24565666	0.6977	Adipose	Adipose	embryo132 day old fetus	E130_E135	Late-prenatal	Female	Merino	Endodermal	2017-04-03T00:00:00Z	Illumina HiSeq 2000	PAIRED	ILLUMINA
SAMN04546751	Previously	PRJNA315011	39100758	28042280	0.7172	Adipose	Adipose	embryo132 day old fetus	E130_E135	Late-prenatal	Female	Merino	Endodermal	2017-04-03T00:00:00Z	Illumina HiSeq 2000	PAIRED	ILLUMINA
SAMN04546752	Previously	PRJNA315011	31388852	22762352	0.7252	Adipose	Adipose	embryo132 day old fetus	E130_E135	Late-prenatal	Female	Merino	Endodermal	2017-04-03T00:00:00Z	Illumina HiSeq 2000	PAIRED	ILLUMINA
SAMN04546753	Previously	PRJNA315011	44072858	31022304	0.7039	Adipose	Adipose	embryo132 day old fetus	E130_E135	Late-prenatal	Female	Merino	Endodermal	2017-04-03T00:00:00Z	Illumina HiSeq 2000	PAIRED	ILLUMINA
SAMN04546754	Previously	PRJNA315011	40406790	28210456	0.6982	Adipose	Adipose	embryo132 day old fetus	E130_E135	Late-prenatal	Female	Merino	Endodermal	2017-04-03T00:00:00Z	Illumina HiSeq 2000	PAIRED	ILLUMINA
SAMN04546756	Previously	PRJNA315011	31026305	22186741	0.7151	Adipose	Adipose	embryo132 day old fetus	E130_E135	Late-prenatal	Female	Merino	Endodermal	2017-04-03T00:00:00Z	Illumina HiSeq 2000	PAIRED	ILLUMINA
SAMN04546757	Previously	PRJNA315011	32870969	23590026	0.7177	Adipose	Adipose	embryo132 day old fetus	E130_E135	Late-prenatal	Female	Merino	Endodermal	2017-04-03T00:00:00Z	Illumina HiSeq 2000	PAIRED	ILLUMINA
SAMN04546758	Previously	PRJNA315011	38561562	28706380	0.7444	Adipose	Adipose	embryo132 day old fetus	E130_E135	Late-prenatal	Female	Merino	Endodermal	2017-04-03T00:00:00Z	Illumina HiSeq 2000	PAIRED	ILLUMINA
SAMN04546759	Previously	PRJNA315011	40207600	28494198	0.7087	Adipose	Adipose	embryo132 day old fetus	E130_E135	Late-prenatal	Female	Merino	Endodermal	2017-04-03T00:00:00Z	Illumina HiSeq 2000	PAIRED	ILLUMINA
SAMN06242608	Previously	PRJNA362606	19771086	17643535	0.8924	Spleen	Immune	adult(&gt;3 years old)	Y2_Y4	Adult	Female	TibeTan sheep	Mesodermal	2017-09-06T00:00:00Z	Illumina HiSeq 2500	PAIRED	ILLUMINA
SAMN06242609	Previously	PRJNA362606	19602672	17451077	0.8902	Spleen	Immune	adult(&gt;3 years old)	Y2_Y4	Adult	Female	TibeTan sheep	Mesodermal	2017-09-06T00:00:00Z	Illumina HiSeq 2500	PAIRED	ILLUMINA
SAMN06242610	Previously	PRJNA362606	21614013	18896889	0.8743	Spleen	Immune	adult(&gt;3 years old)	Y2_Y4	Adult	Female	TibeTan sheep	Mesodermal	2017-09-06T00:00:00Z	Illumina HiSeq 2500	PAIRED	ILLUMINA
SAMN06242636	Previously	PRJNA362606	18323579	16273328	0.8881	Spleen	Immune	adult(&gt;3 years old)	Y2_Y4	Adult	Female	TibeTan sheep	Mesodermal	2017-09-06T00:00:00Z	Illumina HiSeq 2500	PAIRED	ILLUMINA
SAMN06242637	Previously	PRJNA362606	17852768	16041473	0.8985	Liver	Liver	adult(&gt;3 years old)	Y2_Y4	Adult	Female	TibeTan sheep	Endodermal	2017-09-06T00:00:00Z	Illumina HiSeq 2500	PAIRED	ILLUMINA
SAMN06242638	Previously	PRJNA362606	20796167	18027830	0.8669	Spleen	Immune	adult(&gt;3 years old)	Y2_Y4	Adult	Female	TibeTan sheep	Mesodermal	2017-09-06T00:00:00Z	Illumina HiSeq 2500	PAIRED	ILLUMINA
SAMN06242639	Previously	PRJNA362606	20249973	18146583	0.8961	Liver	Liver	adult(&gt;3 years old)	Y2_Y4	Adult	Female	TibeTan sheep	Endodermal	2017-09-06T00:00:00Z	Illumina HiSeq 2500	PAIRED	ILLUMINA
SAMN06242640	Previously	PRJNA362606	19834770	17403916	0.8774	Spleen	Immune	adult(&gt;3 years old)	Y2_Y4	Adult	Female	TibeTan sheep	Mesodermal	2017-09-06T00:00:00Z	Illumina HiSeq 2500	PAIRED	ILLUMINA
SAMN06242641	Previously	PRJNA362606	21544991	18291964	0.849	Liver	Liver	adult(&gt;3 years old)	Y2_Y4	Adult	Female	TibeTan sheep	Endodermal	2017-09-06T00:00:00Z	Illumina HiSeq 2500	PAIRED	ILLUMINA
SAMN06242660	Previously	PRJNA362606	22145313	20321450	0.9176	Lung	Lung	adult(&gt;3 years old)	Y2_Y4	Adult	Female	TibeTan sheep	Endodermal	2017-09-06T00:00:00Z	Illumina HiSeq 2000	PAIRED	ILLUMINA
SAMN06242661	Previously	PRJNA362606	20609180	17747505	0.8611	Muscle	Muscle	adult(&gt;3 years old)	Y2_Y4	Adult	Female	TibeTan sheep	Mesodermal	2017-09-06T00:00:00Z	Illumina HiSeq 2000	PAIRED	ILLUMINA
SAMN06242662	Previously	PRJNA362606	25992498	23800151	0.9157	Lung	Lung	adult(&gt;3 years old)	Y2_Y4	Adult	Female	TibeTan sheep	Endodermal	2017-09-06T00:00:00Z	Illumina HiSeq 2000	PAIRED	ILLUMINA
SAMN06242663	Previously	PRJNA362606	23855892	21109746	0.8849	Muscle	Muscle	adult(&gt;3 years old)	Y2_Y4	Adult	Female	TibeTan sheep	Mesodermal	2017-09-06T00:00:00Z	Illumina HiSeq 2000	PAIRED	ILLUMINA
SAMN06242664	Previously	PRJNA362606	20378528	18496904	0.9077	Lung	Lung	adult(&gt;3 years old)	Y2_Y4	Adult	Female	TibeTan sheep	Endodermal	2017-09-06T00:00:00Z	Illumina HiSeq 2000	PAIRED	ILLUMINA
SAMN06242665	Previously	PRJNA362606	22232857	17869560	0.8037	Muscle	Muscle	adult(&gt;3 years old)	Y2_Y4	Adult	Female	TibeTan sheep	Mesodermal	2017-09-06T00:00:00Z	Illumina HiSeq 2000	PAIRED	ILLUMINA
SAMN06242693	Previously	PRJNA362606	22912138	18746683	0.8182	Heart	Heart	adult(&gt;3 years old)	Y2_Y4	Adult	Female	TibeTan sheep	Mesodermal	2017-09-06T00:00:00Z	Illumina HiSeq 2000	PAIRED	ILLUMINA
SAMN06242713	Previously	PRJNA362606	20970455	16122236	0.7688	Heart	Heart	adult(&gt;3 years old)	Y2_Y4	Adult	Female	TibeTan sheep	Mesodermal	2017-09-06T00:00:00Z	Illumina HiSeq 2000	PAIRED	ILLUMINA
SAMN06242714	Previously	PRJNA362606	25950214	23633419	0.9107	Lung	Lung	adult(&gt;3 years old)	Y2_Y4	Adult	Female	TibeTan sheep	Endodermal	2017-09-06T00:00:00Z	Illumina HiSeq 2000	PAIRED	ILLUMINA
SAMN06242715	Previously	PRJNA362606	20646276	18364345	0.8895	Lung	Lung	adult(&gt;3 years old)	Y2_Y4	Adult	Female	TibeTan sheep	Endodermal	2017-09-06T00:00:00Z	Illumina HiSeq 2000	PAIRED	ILLUMINA
SAMN06242716	Previously	PRJNA362606	18815656	16433673	0.8734	Muscle	Muscle	adult(&gt;3 years old)	Y2_Y4	Adult	Female	TibeTan sheep	Mesodermal	2017-09-06T00:00:00Z	Illumina HiSeq 2000	PAIRED	ILLUMINA
SAMN06242723	Previously	PRJNA362606	27557075	24069317	0.8734	Muscle	Muscle	adult(&gt;3 years old)	Y2_Y4	Adult	Female	TibeTan sheep	Mesodermal	2017-09-06T00:00:00Z	Illumina HiSeq 2000	PAIRED	ILLUMINA
SAMN06242724	Previously	PRJNA362606	20874501	18819867	0.9016	Lung	Lung	adult(&gt;3 years old)	Y2_Y4	Adult	Female	TibeTan sheep	Endodermal	2017-09-06T00:00:00Z	Illumina HiSeq 2000	PAIRED	ILLUMINA
SAMN06242725	Previously	PRJNA362606	30243865	23153326	0.7656	Heart	Heart	adult(&gt;3 years old)	Y2_Y4	Adult	Female	TibeTan sheep	Mesodermal	2017-09-06T00:00:00Z	Illumina HiSeq 2000	PAIRED	ILLUMINA
SAMN06242726	Previously	PRJNA362606	24243910	21300320	0.8786	Muscle	Muscle	adult(&gt;3 years old)	Y2_Y4	Adult	Female	TibeTan sheep	Mesodermal	2017-09-06T00:00:00Z	Illumina HiSeq 2000	PAIRED	ILLUMINA
SAMN06242729	Previously	PRJNA362606	25910487	19710511	0.7607	Kidney	Kidney	adult(&gt;3 years old)	Y2_Y4	Adult	Female	TibeTan sheep	Mesodermal	2017-09-06T00:00:00Z	Illumina HiSeq 2500	PAIRED	ILLUMINA
SAMN06242730	Previously	PRJNA362606	24512658	20712453	0.845	Kidney	Kidney	adult(&gt;3 years old)	Y2_Y4	Adult	Female	TibeTan sheep	Mesodermal	2017-09-06T00:00:00Z	Illumina HiSeq 2500	PAIRED	ILLUMINA
SAMN06242731	Previously	PRJNA362606	22490201	19131262	0.8506	Kidney	Kidney	adult(&gt;3 years old)	Y2_Y4	Adult	Female	TibeTan sheep	Mesodermal	2017-09-06T00:00:00Z	Illumina HiSeq 2500	PAIRED	ILLUMINA
SAMN07372123	Previously	PRJNA395156	40325298	27206952	0.6747	Muscle	Muscle	5-day lamb	P0_P8	Neonate	Female	Hu sheep	Mesodermal	2017-07-24T00:00:00Z	HiSeq X Ten	PAIRED	ILLUMINA
SAMN07372124	Previously	PRJNA395156	38649845	28289321	0.7319	Muscle	Muscle	5-day lamb	P0_P8	Neonate	Female	Hu sheep	Mesodermal	2017-07-24T00:00:00Z	HiSeq X Ten	PAIRED	ILLUMINA
SAMN07372125	Previously	PRJNA395156	42957964	30664575	0.7138	Muscle	Muscle	2-year-old adult	Y2_Y4	Adult	Female	Hu sheep	Mesodermal	2017-07-24T00:00:00Z	HiSeq X Ten	PAIRED	ILLUMINA
SAMN07372126	Previously	PRJNA395156	38427282	28734340	0.7478	Muscle	Muscle	2-year-old adult	Y2_Y4	Adult	Female	Hu sheep	Mesodermal	2017-07-24T00:00:00Z	HiSeq X Ten	PAIRED	ILLUMINA
SAMN07372127	Previously	PRJNA395156	38510067	28162238	0.7313	Muscle	Muscle	5-day lamb	P0_P8	Neonate	Female	Hu sheep	Mesodermal	2017-07-24T00:00:00Z	HiSeq X Ten	PAIRED	ILLUMINA
SAMN07372128	Previously	PRJNA395156	37244324	21532350	0.5781	Muscle	Muscle	110-day fetus	E100_E110	Late-prenatal	Female	Hu sheep	Mesodermal	2017-07-24T00:00:00Z	HiSeq X Ten	PAIRED	ILLUMINA
SAMN07372129	Previously	PRJNA395156	45960184	29003401	0.6311	Muscle	Muscle	110-day fetus	E100_E110	Late-prenatal	Female	Hu sheep	Mesodermal	2017-07-24T00:00:00Z	HiSeq X Ten	PAIRED	ILLUMINA
SAMN07372130	Previously	PRJNA395156	39972902	24880823	0.6224	Muscle	Muscle	110-day fetus	E100_E110	Late-prenatal	Female	Hu sheep	Mesodermal	2017-07-24T00:00:00Z	HiSeq X Ten	PAIRED	ILLUMINA
SAMN07372131	Previously	PRJNA395156	49172434	33931839	0.6901	Muscle	Muscle	2-year-old adult	Y2_Y4	Adult	Female	Hu sheep	Mesodermal	2017-07-24T00:00:00Z	HiSeq X Ten	PAIRED	ILLUMINA
SAMN08457365	Previously	PRJNA432669	28723358	22195877	0.7727	Adipose	Adipose	6 months	M3_M6	Lamb	Male	Fat-tailed sheep	Endodermal	2019-01-31T00:00:00Z	Illumina HiSeq 2000	PAIRED	ILLUMINA
SAMN08457366	Previously	PRJNA432669	34359803	24107890	0.7016	Adipose	Adipose	6 months	M3_M6	Lamb	Male	Fat-tailed sheep	Endodermal	2019-01-31T00:00:00Z	Illumina HiSeq 2000	PAIRED	ILLUMINA
SAMN08457367	Previously	PRJNA432669	29377813	22615596	0.7698	Adipose	Adipose	6 months	M3_M6	Lamb	Male	Fat-tailed sheep	Endodermal	2019-01-31T00:00:00Z	Illumina HiSeq 2000	PAIRED	ILLUMINA
SAMN08457368	Previously	PRJNA432669	39732639	25043413	0.6303	Adipose	Adipose	6 months	M3_M6	Lamb	Male	Small-tailed Han sheep	Endodermal	2019-01-31T00:00:00Z	Illumina HiSeq 2000	PAIRED	ILLUMINA
SAMN08457369	Previously	PRJNA432669	30494905	23239924	0.7621	Adipose	Adipose	6 months	M3_M6	Lamb	Male	Small-tailed Han sheep	Endodermal	2019-01-31T00:00:00Z	Illumina HiSeq 2000	PAIRED	ILLUMINA
SAMN08457370	Previously	PRJNA432669	33256454	26630413	0.8008	Adipose	Adipose	6 months	M3_M6	Lamb	Male	Small-tailed Han sheep	Endodermal	2019-01-31T00:00:00Z	Illumina HiSeq 2000	PAIRED	ILLUMINA
SAMN08457371	Previously	PRJNA432669	30427477	23205062	0.7626	Adipose	Adipose	6 months	M3_M6	Lamb	Male	TibeTan sheep	Endodermal	2019-01-31T00:00:00Z	Illumina HiSeq 2000	PAIRED	ILLUMINA
SAMN08457372	Previously	PRJNA432669	24117410	16272719	0.6747	Adipose	Adipose	6 months	M3_M6	Lamb	Male	TibeTan sheep	Endodermal	2019-01-31T00:00:00Z	Illumina HiSeq 2000	PAIRED	ILLUMINA
SAMN08457373	Previously	PRJNA432669	21915880	15911518	0.726	Adipose	Adipose	6 months	M3_M6	Lamb	Male	TibeTan sheep	Endodermal	2019-01-31T00:00:00Z	Illumina HiSeq 2000	PAIRED	ILLUMINA
SAMN08457374	Previously	PRJNA432669	36686688	28859093	0.7866	Muscle	Muscle	6 months	M3_M6	Lamb	Male	Fat-tailed sheep	Mesodermal	2019-01-31T00:00:00Z	Illumina HiSeq 2000	PAIRED	ILLUMINA
SAMN08457375	Previously	PRJNA432669	27370995	21641369	0.7907	Muscle	Muscle	6 months	M3_M6	Lamb	Male	Fat-tailed sheep	Mesodermal	2019-01-31T00:00:00Z	Illumina HiSeq 2000	PAIRED	ILLUMINA
SAMN08457376	Previously	PRJNA432669	38192557	29447736	0.771	Muscle	Muscle	6 months	M3_M6	Lamb	Male	Fat-tailed sheep	Mesodermal	2019-01-31T00:00:00Z	Illumina HiSeq 2000	PAIRED	ILLUMINA
SAMN08457377	Previously	PRJNA432669	22467750	17199396	0.7655	Muscle	Muscle	6 months	M3_M6	Lamb	Male	Small-tailed Han sheep	Mesodermal	2019-01-31T00:00:00Z	Illumina HiSeq 2000	PAIRED	ILLUMINA
SAMN08457378	Previously	PRJNA432669	27838314	21993863	0.7901	Muscle	Muscle	6 months	M3_M6	Lamb	Male	Small-tailed Han sheep	Mesodermal	2019-01-31T00:00:00Z	Illumina HiSeq 2000	PAIRED	ILLUMINA
SAMN08457379	Previously	PRJNA432669	36157943	27355198	0.7565	Muscle	Muscle	6 months	M3_M6	Lamb	Male	Small-tailed Han sheep	Mesodermal	2019-01-31T00:00:00Z	Illumina HiSeq 2000	PAIRED	ILLUMINA
SAMN08457380	Previously	PRJNA432669	25188533	18816042	0.747	Muscle	Muscle	6 months	M3_M6	Lamb	Male	TibeTan sheep	Mesodermal	2019-01-31T00:00:00Z	Illumina HiSeq 2000	PAIRED	ILLUMINA
SAMN08457381	Previously	PRJNA432669	40291815	29334090	0.728	Muscle	Muscle	6 months	M3_M6	Lamb	Male	TibeTan sheep	Mesodermal	2019-01-31T00:00:00Z	Illumina HiSeq 2000	PAIRED	ILLUMINA
SAMN08457382	Previously	PRJNA432669	31349559	20218489	0.6449	Muscle	Muscle	6 months	M3_M6	Lamb	Male	TibeTan sheep	Mesodermal	2019-01-31T00:00:00Z	Illumina HiSeq 2000	PAIRED	ILLUMINA
SAMN08457383	Previously	PRJNA432669	25081340	20449410	0.8153	Adipose	Adipose	6 months	M3_M6	Lamb	Male	Fat-tailed sheep	Endodermal	2019-01-31T00:00:00Z	Illumina HiSeq 2000	PAIRED	ILLUMINA
SAMN08457384	Previously	PRJNA432669	32205166	25439956	0.7899	Adipose	Adipose	6 months	M3_M6	Lamb	Male	Fat-tailed sheep	Endodermal	2019-01-31T00:00:00Z	Illumina HiSeq 2000	PAIRED	ILLUMINA
SAMN08457385	Previously	PRJNA432669	26585012	21195449	0.7973	Adipose	Adipose	6 months	M3_M6	Lamb	Male	Fat-tailed sheep	Endodermal	2019-01-31T00:00:00Z	Illumina HiSeq 2000	PAIRED	ILLUMINA
SAMN08457386	Previously	PRJNA432669	23319431	18720630	0.8028	Adipose	Adipose	6 months	M3_M6	Lamb	Male	Small-tailed Han sheep	Endodermal	2019-01-31T00:00:00Z	Illumina HiSeq 2000	PAIRED	ILLUMINA
SAMN08457387	Previously	PRJNA432669	38842619	30838131	0.7939	Adipose	Adipose	6 months	M3_M6	Lamb	Male	Small-tailed Han sheep	Endodermal	2019-01-31T00:00:00Z	Illumina HiSeq 2000	PAIRED	ILLUMINA
SAMN08457388	Previously	PRJNA432669	26477896	21649811	0.8177	Adipose	Adipose	6 months	M3_M6	Lamb	Male	Small-tailed Han sheep	Endodermal	2019-01-31T00:00:00Z	Illumina HiSeq 2000	PAIRED	ILLUMINA
SAMN08457389	Previously	PRJNA432669	21855124	18138455	0.8299	Adipose	Adipose	6 months	M3_M6	Lamb	Male	TibeTan sheep	Endodermal	2019-01-31T00:00:00Z	Illumina HiSeq 2000	PAIRED	ILLUMINA
SAMN08457390	Previously	PRJNA432669	24893622	19667476	0.7901	Adipose	Adipose	6 months	M3_M6	Lamb	Male	TibeTan sheep	Endodermal	2019-01-31T00:00:00Z	Illumina HiSeq 2000	PAIRED	ILLUMINA
SAMN08457391	Previously	PRJNA432669	19122519	15263689	0.7982	Adipose	Adipose	6 months	M3_M6	Lamb	Male	TibeTan sheep	Endodermal	2019-01-31T00:00:00Z	Illumina HiSeq 2000	PAIRED	ILLUMINA
SAMN08934744	Previously	PRJNA450309	26120770	22383714	0.8569	Muscle	Muscle	newborn	P0_P8	Neonate	Male	Hu sheep	Mesodermal	2018-04-17T00:00:00Z	Illumina HiSeq 4000	PAIRED	ILLUMINA
SAMN08934745	Previously	PRJNA450309	29547410	24226675	0.8199	Muscle	Muscle	newborn	P0_P8	Neonate	Female	Hu sheep	Mesodermal	2018-04-17T00:00:00Z	Illumina HiSeq 4000	PAIRED	ILLUMINA
SAMN08934746	Previously	PRJNA450309	25137367	21141358	0.841	Muscle	Muscle	newborn	P0_P8	Neonate	Male	Hu sheep	Mesodermal	2018-04-17T00:00:00Z	Illumina HiSeq 4000	PAIRED	ILLUMINA
SAMN08934747	Previously	PRJNA450309	27596730	22861546	0.8284	Muscle	Muscle	newborn	P0_P8	Neonate	Male	Hu sheep	Mesodermal	2018-04-17T00:00:00Z	Illumina HiSeq 4000	PAIRED	ILLUMINA
SAMN08934748	Previously	PRJNA450309	26040431	21505989	0.8259	Muscle	Muscle	newborn	P0_P8	Neonate	Female	Hu sheep	Mesodermal	2018-04-17T00:00:00Z	Illumina HiSeq 4000	PAIRED	ILLUMINA
SAMN08934749	Previously	PRJNA450309	27252027	22742859	0.8345	Muscle	Muscle	newborn	P0_P8	Neonate	Male	Hu sheep	Mesodermal	2018-04-17T00:00:00Z	Illumina HiSeq 4000	PAIRED	ILLUMINA
SAMN08934750	Previously	PRJNA450309	26513663	22171505	0.8362	Muscle	Muscle	newborn	P0_P8	Neonate	Male	Hu sheep	Mesodermal	2018-04-17T00:00:00Z	Illumina HiSeq 4000	PAIRED	ILLUMINA
SAMN08934751	Previously	PRJNA450309	26907922	22544562	0.8378	Muscle	Muscle	newborn	P0_P8	Neonate	Male	Hu sheep	Mesodermal	2018-04-17T00:00:00Z	Illumina HiSeq 4000	PAIRED	ILLUMINA
SAMN08934752	Previously	PRJNA450309	27823711	23350772	0.8392	Muscle	Muscle	newborn	P0_P8	Neonate	Female	Hu sheep	Mesodermal	2018-04-17T00:00:00Z	Illumina HiSeq 4000	PAIRED	ILLUMINA
SAMN08934753	Previously	PRJNA450309	25945088	21734537	0.8377	Muscle	Muscle	newborn	P0_P8	Neonate	Male	Hu sheep	Mesodermal	2018-04-17T00:00:00Z	Illumina HiSeq 4000	PAIRED	ILLUMINA
SAMN08934754	Previously	PRJNA450309	24562984	20014265	0.8148	Muscle	Muscle	newborn	P0_P8	Neonate	Female	Hu sheep	Mesodermal	2018-04-17T00:00:00Z	Illumina HiSeq 4000	PAIRED	ILLUMINA
SAMN08934755	Previously	PRJNA450309	28249127	23637732	0.8368	Muscle	Muscle	newborn	P0_P8	Neonate	Female	Hu sheep	Mesodermal	2018-04-17T00:00:00Z	Illumina HiSeq 4000	PAIRED	ILLUMINA
SAMN08934756	Previously	PRJNA450309	30218582	24887191	0.8236	Muscle	Muscle	newborn	P0_P8	Neonate	Male	Hu sheep	Mesodermal	2018-04-17T00:00:00Z	Illumina HiSeq 4000	PAIRED	ILLUMINA
SAMN08934757	Previously	PRJNA450309	26443572	21720299	0.8214	Muscle	Muscle	newborn	P0_P8	Neonate	Male	Hu sheep	Mesodermal	2018-04-17T00:00:00Z	Illumina HiSeq 4000	PAIRED	ILLUMINA
SAMN08934758	Previously	PRJNA450309	24293988	20020442	0.8241	Muscle	Muscle	newborn	P0_P8	Neonate	Male	Hu sheep	Mesodermal	2018-04-17T00:00:00Z	Illumina HiSeq 4000	PAIRED	ILLUMINA
SAMN08934759	Previously	PRJNA450309	22395196	18673134	0.8338	Muscle	Muscle	newborn	P0_P8	Neonate	Female	Hu sheep	Mesodermal	2018-04-17T00:00:00Z	Illumina HiSeq 4000	PAIRED	ILLUMINA
SAMN08934760	Previously	PRJNA450309	26249648	21799949	0.8305	Muscle	Muscle	newborn	P0_P8	Neonate	Male	Hu sheep	Mesodermal	2018-04-17T00:00:00Z	Illumina HiSeq 4000	PAIRED	ILLUMINA
SAMN08934761	Previously	PRJNA450309	23331896	19681636	0.8436	Muscle	Muscle	newborn	P0_P8	Neonate	Male	Hu sheep	Mesodermal	2018-04-17T00:00:00Z	Illumina HiSeq 4000	PAIRED	ILLUMINA
SAMN10059480	Previously	PRJNA490799	48965788	41174338	0.8409	Liver	Liver	1.5 years old	M7_Y1.5	Juvenile	Female	Hu sheep	Endodermal	2019-10-13T00:00:00Z	Illumina HiSeq 4000	PAIRED	ILLUMINA
SAMN10059481	Previously	PRJNA490799	46281957	39952875	0.8632	Liver	Liver	1.5 years old	M7_Y1.5	Juvenile	Female	Hu sheep	Endodermal	2019-10-13T00:00:00Z	Illumina HiSeq 4000	PAIRED	ILLUMINA
SAMN10059482	Previously	PRJNA490799	49675711	42229103	0.8501	Liver	Liver	1.5 years old	M7_Y1.5	Juvenile	Female	Hu sheep	Endodermal	2019-10-13T00:00:00Z	Illumina HiSeq 4000	PAIRED	ILLUMINA
SAMN10059483	Previously	PRJNA490799	48127329	39547883	0.8217	Liver	Liver	1.5 years old	M7_Y1.5	Juvenile	Female	Hu sheep	Endodermal	2019-10-13T00:00:00Z	Illumina HiSeq 4000	PAIRED	ILLUMINA
SAMN10059484	Previously	PRJNA490799	44046161	35312310	0.8017	Liver	Liver	1.5 years old	M7_Y1.5	Juvenile	Female	Hu sheep	Endodermal	2019-10-13T00:00:00Z	Illumina HiSeq 4000	PAIRED	ILLUMINA
SAMN10059485	Previously	PRJNA490799	49943573	42990169	0.8608	Liver	Liver	1.5 years old	M7_Y1.5	Juvenile	Female	Hu sheep	Endodermal	2019-10-13T00:00:00Z	Illumina HiSeq 4000	PAIRED	ILLUMINA
SAMN10390374	Previously	PRJNA504353	24954455	19918344	0.7982	Liver	Liver	embryo130	E130_E135	Late-prenatal	Male	Hu sheep	Endodermal	2019-12-05T00:00:00Z	HiSeq X Ten	PAIRED	ILLUMINA
SAMN10390376	Previously	PRJNA504353	19448896	15734455	0.809	Liver	Liver	embryo130	E130_E135	Late-prenatal	Male	Hu sheep	Endodermal	2019-12-05T00:00:00Z	HiSeq X Ten	PAIRED	ILLUMINA
SAMN10390377	Previously	PRJNA504353	23750257	19062513	0.8026	Liver	Liver	embryo130	E130_E135	Late-prenatal	Male	Hu sheep	Endodermal	2019-12-05T00:00:00Z	HiSeq X Ten	PAIRED	ILLUMINA
SAMN10390378	Previously	PRJNA504353	21944448	17217301	0.7846	Liver	Liver	embryo130	E130_E135	Late-prenatal	Male	Hu sheep	Endodermal	2019-12-05T00:00:00Z	HiSeq X Ten	PAIRED	ILLUMINA
SAMN10390379	Previously	PRJNA504353	18951655	15524229	0.8191	Liver	Liver	embryo130	E130_E135	Late-prenatal	Male	Hu sheep	Endodermal	2019-12-05T00:00:00Z	HiSeq X Ten	PAIRED	ILLUMINA
SAMN11029864	Previously	PRJNA524671	15838499	57416	0.0036	Muscle	Muscle	embryo 85	E80_E90	Late-prenatal	Unknown	Merino	Mesodermal	2019-11-21T00:00:00Z	Illumina HiSeq 2500	SINGLE	ILLUMINA
SAMN11029872	Previously	PRJNA524671	11604736	36815	0.0032	Muscle	Muscle	embryo 135	E130_E135	Late-prenatal	Unknown	Merino	Mesodermal	2019-11-21T00:00:00Z	Illumina HiSeq 2500	SINGLE	ILLUMINA
SAMN11029873	Previously	PRJNA524671	17389064	59292	0.0034	Muscle	Muscle	embryo 135	E130_E135	Late-prenatal	Unknown	Merino	Mesodermal	2019-11-21T00:00:00Z	Illumina HiSeq 2500	SINGLE	ILLUMINA
SAMN11029874	Previously	PRJNA524671	19632616	92778	0.0047	Muscle	Muscle	embryo 135	E130_E135	Late-prenatal	Unknown	Merino	Mesodermal	2019-11-21T00:00:00Z	Illumina HiSeq 2500	SINGLE	ILLUMINA
SAMN11029875	Previously	PRJNA524671	12498630	71457	0.0057	Muscle	Muscle	embryo 105	E100_E110	Late-prenatal	Unknown	Merino	Mesodermal	2019-11-21T00:00:00Z	Illumina HiSeq 2500	SINGLE	ILLUMINA
SAMN11029876	Previously	PRJNA524671	16680064	100052	0.006	Muscle	Muscle	embryo 105	E100_E110	Late-prenatal	Unknown	Merino	Mesodermal	2019-11-21T00:00:00Z	Illumina HiSeq 2500	SINGLE	ILLUMINA
SAMN11029877	Previously	PRJNA524671	13344825	66178	0.005	Muscle	Muscle	embryo 105	E100_E110	Late-prenatal	Unknown	Merino	Mesodermal	2019-11-21T00:00:00Z	Illumina HiSeq 2500	SINGLE	ILLUMINA
SAMN11029878	Previously	PRJNA524671	13624591	46266	0.0034	Muscle	Muscle	embryo 85	E80_E90	Late-prenatal	Unknown	Merino	Mesodermal	2019-11-21T00:00:00Z	Illumina HiSeq 2500	SINGLE	ILLUMINA
SAMN11029879	Previously	PRJNA524671	16824519	83204	0.0049	Muscle	Muscle	embryo 85	E80_E90	Late-prenatal	Unknown	Merino	Mesodermal	2019-11-21T00:00:00Z	Illumina HiSeq 2500	SINGLE	ILLUMINA
SAMN11094198	Previously	PRJNA526287	65859731	42205096	0.6408	Muscle	Muscle	B0	P0_P8	Neonate	Female	Merino	Mesodermal	2020-03-17T00:00:00Z	Illumina HiSeq 2500	PAIRED	ILLUMINA
SAMN11094199	Previously	PRJNA526287	48787162	34454228	0.7062	Muscle	Muscle	1 year old	M7_Y1.5	Juvenile	Female	Merino	Mesodermal	2020-03-17T00:00:00Z	Illumina HiSeq 2500	PAIRED	ILLUMINA
SAMN11094200	Previously	PRJNA526287	41205957	28718123	0.6969	Muscle	Muscle	E120	E120	Late-prenatal	Female	Merino	Mesodermal	2020-03-17T00:00:00Z	Illumina HiSeq 2500	PAIRED	ILLUMINA
SAMN11094201	Previously	PRJNA526287	50835965	37675879	0.7411	Muscle	Muscle	E60	E60_E70	Early-prenatal	Female	Merino	Mesodermal	2020-03-17T00:00:00Z	Illumina HiSeq 2500	PAIRED	ILLUMINA
SAMN11094202	Previously	PRJNA526287	43811315	31740939	0.7245	Muscle	Muscle	E90	E80_E90	Late-prenatal	Female	Merino	Mesodermal	2020-03-17T00:00:00Z	Illumina HiSeq 2500	PAIRED	ILLUMINA
SAMN13555574	Previously	PRJNA596252	161154404	140260230	0.8703	Adipose	Adipose	1	M7_Y1.5	Juvenile	Female	Bashibai	Endodermal	2019-12-18T00:00:00Z	Illumina HiSeq 2500	SINGLE	ILLUMINA
SAMN13555575	Previously	PRJNA596252	157406203	122242855	0.7766	Muscle	Muscle	1	M7_Y1.5	Juvenile	Female	Bashibai	Mesodermal	2019-12-18T00:00:00Z	Illumina HiSeq 2500	SINGLE	ILLUMINA
SAMN13555576	Previously	PRJNA596252	164744604	145500377	0.8832	Adipose	Adipose	1	M7_Y1.5	Juvenile	Female	Bashibai	Endodermal	2019-12-18T00:00:00Z	Illumina HiSeq 2500	SINGLE	ILLUMINA
SAMN13616205	Previously	PRJNA596252	191522464	160311239	0.837	Muscle	Muscle	1	M7_Y1.5	Juvenile	Female	Bashibai	Mesodermal	2019-12-18T00:00:00Z	Illumina HiSeq 2500	SINGLE	ILLUMINA
SAMN15165679	Previously	PRJNA638028	1436371	124959	0.087	Ovary	Female reproductive	1 months	W3_W8	Lamb	Female	Hu sheep	Mesodermal	2020-06-10T00:00:00Z	Illumina HiSeq 2500	PAIRED	ILLUMINA
SAMN15165680	Previously	PRJNA638028	752982	52119	0.0692	Ovary	Female reproductive	1 months	W3_W8	Lamb	Female	Hu sheep	Mesodermal	2020-06-10T00:00:00Z	Illumina HiSeq 2500	PAIRED	ILLUMINA
SAMN15165681	Previously	PRJNA638028	837981	50338	0.0601	Ovary	Female reproductive	1 months	W3_W8	Lamb	Female	Hu sheep	Mesodermal	2020-06-10T00:00:00Z	Illumina HiSeq 2500	PAIRED	ILLUMINA
SAMN15165682	Previously	PRJNA638028	945929	47544	0.0503	Ovary	Female reproductive	3 months	M3_M6	Lamb	Female	Hu sheep	Mesodermal	2020-06-10T00:00:00Z	Illumina HiSeq 2500	PAIRED	ILLUMINA
SAMN15165683	Previously	PRJNA638028	928105	49039	0.0528	Ovary	Female reproductive	3 months	M3_M6	Lamb	Female	Hu sheep	Mesodermal	2020-06-10T00:00:00Z	Illumina HiSeq 2500	PAIRED	ILLUMINA
SAMN15165684	Previously	PRJNA638028	994401	137469	0.1382	Ovary	Female reproductive	3 months	M3_M6	Lamb	Female	Hu sheep	Mesodermal	2020-06-10T00:00:00Z	Illumina HiSeq 2500	PAIRED	ILLUMINA
SAMN15165685	Previously	PRJNA638028	1196075	92308	0.0772	Ovary	Female reproductive	8 months	M7_Y1.5	Juvenile	Female	Hu sheep	Mesodermal	2020-06-10T00:00:00Z	Illumina HiSeq 2500	PAIRED	ILLUMINA
SAMN15165686	Previously	PRJNA638028	1222250	129294	0.1058	Ovary	Female reproductive	8 months	M7_Y1.5	Juvenile	Female	Hu sheep	Mesodermal	2020-06-10T00:00:00Z	Illumina HiSeq 2500	PAIRED	ILLUMINA
SAMN15165687	Previously	PRJNA638028	1854097	365288	0.197	Ovary	Female reproductive	8 months	M7_Y1.5	Juvenile	Female	Hu sheep	Mesodermal	2020-06-10T00:00:00Z	Illumina HiSeq 2500	PAIRED	ILLUMINA
SAMN16252636	Previously	PRJNA665351	61420654	55484702	0.9034	Tail	Tail	60d before birth	E60_E70	Early-prenatal	Unknown	Tan sheep	Endodermal	2020-10-16T00:00:00Z	HiSeq X Ten	PAIRED	ILLUMINA
SAMN16252637	Previously	PRJNA665351	54914756	50082523	0.912	Tail	Tail	60d before birth	E60_E70	Early-prenatal	Unknown	Tan sheep	Endodermal	2020-10-16T00:00:00Z	HiSeq X Ten	PAIRED	ILLUMINA
SAMN16252638	Previously	PRJNA665351	47910678	43783206	0.9139	Tail	Tail	60d before birth	E60_E70	Early-prenatal	Unknown	Tan sheep	Endodermal	2020-10-16T00:00:00Z	HiSeq X Ten	PAIRED	ILLUMINA
SAMN16252639	Previously	PRJNA665351	59223640	54204817	0.9153	Tail	Tail	60d before birth	E60_E70	Early-prenatal	Unknown	Tan sheep	Endodermal	2020-10-16T00:00:00Z	HiSeq X Ten	PAIRED	ILLUMINA
SAMN16252640	Previously	PRJNA665351	45727209	41310955	0.9034	Tail	Tail	70d before birth	E60_E70	Early-prenatal	Unknown	Tan sheep	Endodermal	2020-10-16T00:00:00Z	HiSeq X Ten	PAIRED	ILLUMINA
SAMN16252641	Previously	PRJNA665351	49036209	43810785	0.8934	Tail	Tail	70d before birth	E60_E70	Early-prenatal	Unknown	Tan sheep	Endodermal	2020-10-16T00:00:00Z	HiSeq X Ten	PAIRED	ILLUMINA
SAMN16252642	Previously	PRJNA665351	61812517	53312069	0.8625	Tail	Tail	70d before birth	E60_E70	Early-prenatal	Unknown	Tan sheep	Endodermal	2020-10-16T00:00:00Z	HiSeq X Ten	PAIRED	ILLUMINA
SAMN16252643	Previously	PRJNA665351	44995642	38996662	0.8667	Tail	Tail	80d before birth	E80_E90	Late-prenatal	Unknown	Tan sheep	Endodermal	2020-10-16T00:00:00Z	HiSeq X Ten	PAIRED	ILLUMINA
SAMN16252644	Previously	PRJNA665351	45744870	41194873	0.9005	Tail	Tail	80d before birth	E80_E90	Late-prenatal	Unknown	Tan sheep	Endodermal	2020-10-16T00:00:00Z	HiSeq X Ten	PAIRED	ILLUMINA
SAMN16252645	Previously	PRJNA665351	33161454	26830362	0.8091	Tail	Tail	80d before birth	E80_E90	Late-prenatal	Unknown	Tan sheep	Endodermal	2020-10-16T00:00:00Z	HiSeq X Ten	PAIRED	ILLUMINA
SAMN16252646	Previously	PRJNA665351	47989136	42692568	0.8896	Tail	Tail	80d before birth	E80_E90	Late-prenatal	Unknown	Tan sheep	Endodermal	2020-10-16T00:00:00Z	HiSeq X Ten	PAIRED	ILLUMINA
SAMN16252647	Previously	PRJNA665351	51487231	46233281	0.898	Tail	Tail	2-4 years	Y2_Y4	Adult	Unknown	Tan sheep	Endodermal	2020-10-16T00:00:00Z	HiSeq X Ten	PAIRED	ILLUMINA
SAMN16252648	Previously	PRJNA665351	54060301	44759858	0.828	Tail	Tail	2-4 years	Y2_Y4	Adult	Unknown	Tan sheep	Endodermal	2020-10-16T00:00:00Z	HiSeq X Ten	PAIRED	ILLUMINA
SAMN16252649	Previously	PRJNA665351	31204040	27145317	0.8699	Tail	Tail	2-4 years	Y2_Y4	Adult	Unknown	Tan sheep	Endodermal	2020-10-16T00:00:00Z	HiSeq X Ten	PAIRED	ILLUMINA
SAMN16252650	Previously	PRJNA665351	50330355	46343967	0.9208	Tail	Tail	70d before birth	E60_E70	Early-prenatal	Unknown	Suffolk sheep	Endodermal	2020-10-16T00:00:00Z	HiSeq X Ten	PAIRED	ILLUMINA
SAMN16252651	Previously	PRJNA665351	40418657	36954842	0.9143	Tail	Tail	70d before birth	E60_E70	Early-prenatal	Unknown	Suffolk sheep	Endodermal	2020-10-16T00:00:00Z	HiSeq X Ten	PAIRED	ILLUMINA
SAMN16252652	Previously	PRJNA665351	39090028	35472888	0.9075	Tail	Tail	70d before birth	E60_E70	Early-prenatal	Unknown	Suffolk sheep	Endodermal	2020-10-16T00:00:00Z	HiSeq X Ten	PAIRED	ILLUMINA
SAMN16252653	Previously	PRJNA665351	40347602	37391657	0.9267	Tail	Tail	70d before birth	E60_E70	Early-prenatal	Unknown	Suffolk sheep	Endodermal	2020-10-16T00:00:00Z	HiSeq X Ten	PAIRED	ILLUMINA
SAMN19186413	Previously	PRJNA729910	1074401	360589	0.3356	Adrenal gland	Endocrine	adult-follicular phase	Y2_Y4	Adult	Female	Small-tailed Han sheep	Ectodermal	2021-05-17T00:00:00Z	Illumina HiSeq 2500	SINGLE	ILLUMINA
SAMN19186414	Previously	PRJNA729910	346872	49932	0.1439	Adrenal gland	Endocrine	adult-follicular phase	Y2_Y4	Adult	Female	Small-tailed Han sheep	Ectodermal	2021-05-17T00:00:00Z	Illumina HiSeq 2500	SINGLE	ILLUMINA
SAMN19186415	Previously	PRJNA729910	369840	58964	0.1594	Adrenal gland	Endocrine	adult-follicular phase	Y2_Y4	Adult	Female	Small-tailed Han sheep	Ectodermal	2021-05-17T00:00:00Z	Illumina HiSeq 2500	SINGLE	ILLUMINA
SAMN19186416	Previously	PRJNA729910	401561	60754	0.1513	Adrenal gland	Endocrine	adult-follicular phase	Y2_Y4	Adult	Female	Small-tailed Han sheep	Ectodermal	2021-05-17T00:00:00Z	Illumina HiSeq 2500	SINGLE	ILLUMINA
SAMN19186417	Previously	PRJNA729910	214404	14831	0.0692	Adrenal gland	Endocrine	adult-follicular phase	Y2_Y4	Adult	Female	Small-tailed Han sheep	Ectodermal	2021-05-17T00:00:00Z	Illumina HiSeq 2500	SINGLE	ILLUMINA
SAMN19186418	Previously	PRJNA729910	288037	45086	0.1565	Adrenal gland	Endocrine	adult-follicular phase	Y2_Y4	Adult	Female	Small-tailed Han sheep	Ectodermal	2021-05-17T00:00:00Z	Illumina HiSeq 2500	SINGLE	ILLUMINA
SAMN19186419	Previously	PRJNA729910	500267	80906	0.1617	Adrenal gland	Endocrine	adult-follicular phase	Y2_Y4	Adult	Female	Small-tailed Han sheep	Ectodermal	2021-05-17T00:00:00Z	Illumina HiSeq 2500	SINGLE	ILLUMINA
SAMN19186420	Previously	PRJNA729910	348013	35201	0.1011	Adrenal gland	Endocrine	adult-follicular phase	Y2_Y4	Adult	Female	Small-tailed Han sheep	Ectodermal	2021-05-17T00:00:00Z	Illumina HiSeq 2500	SINGLE	ILLUMINA
SAMN19186421	Previously	PRJNA729910	732229	140525	0.1919	Adrenal gland	Endocrine	adult-follicular phase	Y2_Y4	Adult	Female	Small-tailed Han sheep	Ectodermal	2021-05-17T00:00:00Z	Illumina HiSeq 2500	SINGLE	ILLUMINA
SAMN19186422	Previously	PRJNA729910	470769	143952	0.3058	Adrenal gland	Endocrine	adult-follicular phase	Y2_Y4	Adult	Female	Small-tailed Han sheep	Ectodermal	2021-05-17T00:00:00Z	Illumina HiSeq 2500	SINGLE	ILLUMINA
SAMN19186423	Previously	PRJNA729910	330916	34518	0.1043	Adrenal gland	Endocrine	adult-follicular phase	Y2_Y4	Adult	Female	Small-tailed Han sheep	Ectodermal	2021-05-17T00:00:00Z	Illumina HiSeq 2500	SINGLE	ILLUMINA
SAMN19186424	Previously	PRJNA729910	343087	34658	0.101	Adrenal gland	Endocrine	adult-follicular phase	Y2_Y4	Adult	Female	Small-tailed Han sheep	Ectodermal	2021-05-17T00:00:00Z	Illumina HiSeq 2500	SINGLE	ILLUMINA
SAMN19668597	Previously	PRJNA736945	236293721	210756947	0.8919	Abomasum	GI tract	4 months	M3_M6	Lamb	Male	Texel	Endodermal	2021-07-02T00:00:00Z	Illumina NovaSeq 6000	PAIRED	ILLUMINA
SAMN19668603	Previously	PRJNA736945	344131810	307149851	0.8925	Ileum	GI tract	4 months	M3_M6	Lamb	Male	Texel	Endodermal	2021-07-02T00:00:00Z	Illumina NovaSeq 6000	PAIRED	ILLUMINA
SAMN01853598	Previously	PRJNA182914	28734090	25847755	0.8996	Skin	Skin	one month old	W3_W8	Lamb	Male	Tan sheep	Ectodermal	2013-03-13T00:00:00Z	Illumina HiSeq 2000	PAIRED	ILLUMINA
SAMN01853599	Previously	PRJNA182914	29381046	26592918	0.9051	Skin	Skin	one month old	W3_W8	Lamb	Female	Tan sheep	Ectodermal	2013-03-07T00:00:00Z	Illumina HiSeq 2000	PAIRED	ILLUMINA
SAMN01853600	Previously	PRJNA182914	27615546	25157188	0.911	Skin	Skin	four months old	M3_M6	Lamb	Female	Tan sheep	Ectodermal	2013-03-07T00:00:00Z	Illumina HiSeq 2000	PAIRED	ILLUMINA
SAMN01853601	Previously	PRJNA182914	24066379	21777708	0.9049	Skin	Skin	four months old	M3_M6	Lamb	Male	Tan sheep	Ectodermal	2013-02-27T00:00:00Z	Illumina HiSeq 2000	PAIRED	ILLUMINA
SAMN02724762	Previously	PRJNA244152	12249983	9839562	0.8032	Liver	Liver	6 months	M3_M6	Lamb	Female	Texel	Endodermal	2015-07-22T00:00:00Z	Illumina HiSeq 2000	PAIRED	ILLUMINA
SAMN02724763	Previously	PRJNA244152	316662	270277	0.8535	Lung	Lung	6 months	M3_M6	Lamb	Female	Texel	Endodermal	2015-07-22T00:00:00Z	Illumina HiSeq 2000	PAIRED	ILLUMINA
SAMN02724764	Previously	PRJNA244152	14007034	8952758	0.6392	Cerebrum	CNS	6 months	M3_M6	Lamb	Female	Texel	Ectodermal	2015-07-22T00:00:00Z	Illumina HiSeq 2000	PAIRED	ILLUMINA
SAMN02724766	Previously	PRJNA244152	13994898	11488871	0.8209	Adipose	Adipose	6 months	M3_M6	Lamb	Female	Texel	Endodermal	2015-07-22T00:00:00Z	Illumina HiSeq 2000	PAIRED	ILLUMINA
SAMN02724767	Previously	PRJNA244152	13174415	10509149	0.7977	Ovary	Female reproductive	6 months	M3_M6	Lamb	Female	Texel	Mesodermal	2015-07-22T00:00:00Z	Illumina HiSeq 2000	PAIRED	ILLUMINA
SAMN02724768	Previously	PRJNA244152	12548815	8754320	0.6976	Kidney	Kidney	6 months	M3_M6	Lamb	Female	Texel	Mesodermal	2015-07-22T00:00:00Z	Illumina HiSeq 2000	PAIRED	ILLUMINA
SAMN02724769	Previously	PRJNA244152	21842884	18775026	0.8595	Skin	Skin	2 years	Y2_Y4	Adult	Female	Merino	Ectodermal	2015-07-22T00:00:00Z	Illumina HiSeq 2000	PAIRED	ILLUMINA
SAMN02724770	Previously	PRJNA244152	12289114	6616389	0.5384	Heart	Heart	6 months	M3_M6	Lamb	Female	Texel	Mesodermal	2015-07-22T00:00:00Z	Illumina HiSeq 2000	PAIRED	ILLUMINA
SAMN06545927	Previously	PRJNA378408	22158439	19255693	0.869	Skin	Skin	9 months	M7_Y1.5	Juvenile	Female	Merino	Ectodermal	2017-11-22T00:00:00Z	Illumina HiSeq 2000	PAIRED	ILLUMINA
SAMN06545928	Previously	PRJNA378408	22491901	19942377	0.8866	Skin	Skin	9 months	M7_Y1.5	Juvenile	Female	Small-tailed Han sheep	Ectodermal	2017-11-22T00:00:00Z	Illumina HiSeq 2000	PAIRED	ILLUMINA
SAMN06545929	Previously	PRJNA378408	31492279	27383719	0.8695	Skin	Skin	9 months	M7_Y1.5	Juvenile	Female	Small-tailed Han sheep	Ectodermal	2017-11-22T00:00:00Z	Illumina HiSeq 2000	PAIRED	ILLUMINA
SAMN06545930	Previously	PRJNA378408	21978432	18976904	0.8634	Skin	Skin	9 months	M7_Y1.5	Juvenile	Female	Small-tailed Han sheep	Ectodermal	2017-11-22T00:00:00Z	Illumina HiSeq 2000	PAIRED	ILLUMINA
SAMN06545931	Previously	PRJNA378408	27866032	24598517	0.8827	Skin	Skin	9 months	M7_Y1.5	Juvenile	Female	Merino	Ectodermal	2017-11-22T00:00:00Z	Illumina HiSeq 2000	PAIRED	ILLUMINA
SAMN06545932	Previously	PRJNA378408	31837151	27707695	0.8703	Skin	Skin	9 months	M7_Y1.5	Juvenile	Female	Merino	Ectodermal	2017-11-22T00:00:00Z	Illumina HiSeq 2000	PAIRED	ILLUMINA
SAMN08148563	Previously	PRJNA421633	74334143	60660034	0.816	Skin	Skin	embryo-P0	E50_E55	Early-prenatal	Unknown	TibeTan sheep	Ectodermal	2017-12-10T00:00:00Z	Illumina HiSeq 2000	PAIRED	ILLUMINA
SAMN08148564	Previously	PRJNA421633	42492009	35329546	0.8314	Skin	Skin	embryo-P0	E50_E55	Early-prenatal	Unknown	TibeTan sheep	Ectodermal	2017-12-10T00:00:00Z	Illumina HiSeq 2000	PAIRED	ILLUMINA
SAMN08148565	Previously	PRJNA421633	45324130	37519937	0.8278	Skin	Skin	embryo-P0	E50_E55	Early-prenatal	Unknown	TibeTan sheep	Ectodermal	2017-12-10T00:00:00Z	Illumina HiSeq 2000	PAIRED	ILLUMINA
SAMN08148566	Previously	PRJNA421633	49297779	41533630	0.8425	Skin	Skin	embryo-P1	E60_E70	Early-prenatal	Unknown	TibeTan sheep	Ectodermal	2017-12-10T00:00:00Z	Illumina HiSeq 2000	PAIRED	ILLUMINA
SAMN08148567	Previously	PRJNA421633	50988848	39914746	0.7828	Skin	Skin	embryo-P1	E60_E70	Early-prenatal	Unknown	TibeTan sheep	Ectodermal	2017-12-10T00:00:00Z	Illumina HiSeq 2000	PAIRED	ILLUMINA
SAMN08148568	Previously	PRJNA421633	46864302	39746682	0.8481	Skin	Skin	embryo-P1	E60_E70	Early-prenatal	Unknown	TibeTan sheep	Ectodermal	2017-12-10T00:00:00Z	Illumina HiSeq 2000	PAIRED	ILLUMINA
SAMN10484497	Previously	PRJNA507468	27385004	23741365	0.8669	Skin	Skin	E65	E60_E70	Early-prenatal	Unknown	Carpet sheep	Ectodermal	2018-11-29T00:00:00Z	HiSeq X Ten	PAIRED	ILLUMINA
SAMN10484498	Previously	PRJNA507468	26514236	23505376	0.8865	Skin	Skin	E65	E60_E70	Early-prenatal	Unknown	Carpet sheep	Ectodermal	2018-11-29T00:00:00Z	HiSeq X Ten	PAIRED	ILLUMINA
SAMN10484499	Previously	PRJNA507468	29965489	25009293	0.8346	Skin	Skin	E65	E60_E70	Early-prenatal	Unknown	Carpet sheep	Ectodermal	2018-11-29T00:00:00Z	HiSeq X Ten	PAIRED	ILLUMINA
SAMN12769888	Previously	PRJNA565839	29290431	26593230	0.9079	Skin	Skin	1-year-old	M7_Y1.5	Juvenile	Female	Bashibai	Ectodermal	2019-09-19T00:00:00Z	HiSeq X Ten	PAIRED	ILLUMINA
SAMN12769889	Previously	PRJNA565839	37950195	34517060	0.9095	Skin	Skin	1-year-old	M7_Y1.5	Juvenile	Female	Bashibai	Ectodermal	2019-09-19T00:00:00Z	HiSeq X Ten	PAIRED	ILLUMINA
SAMN12769890	Previously	PRJNA565839	45478126	41337805	0.909	Skin	Skin	1-year-old	M7_Y1.5	Juvenile	Female	Bashibai	Ectodermal	2019-09-19T00:00:00Z	HiSeq X Ten	PAIRED	ILLUMINA
SAMN12769891	Previously	PRJNA565839	44429532	40501439	0.9116	Skin	Skin	1-year-old	M7_Y1.5	Juvenile	Female	Bashibai	Ectodermal	2019-09-19T00:00:00Z	HiSeq X Ten	PAIRED	ILLUMINA
SAMN12769892	Previously	PRJNA565839	36929208	33812069	0.9156	Skin	Skin	1-year-old	M7_Y1.5	Juvenile	Female	Bashibai	Ectodermal	2019-09-19T00:00:00Z	HiSeq X Ten	PAIRED	ILLUMINA
SAMN12769893	Previously	PRJNA565839	35641636	32638264	0.9157	Skin	Skin	1-year-old	M7_Y1.5	Juvenile	Female	Bashibai	Ectodermal	2019-09-19T00:00:00Z	HiSeq X Ten	PAIRED	ILLUMINA
SAMN12769894	Previously	PRJNA565839	36149664	32817504	0.9078	Skin	Skin	1-year-old	M7_Y1.5	Juvenile	Female	Bashibai	Ectodermal	2019-09-19T00:00:00Z	HiSeq X Ten	PAIRED	ILLUMINA
SAMN12769895	Previously	PRJNA565839	29848573	27311871	0.915	Skin	Skin	1-year-old	M7_Y1.5	Juvenile	Female	Bashibai	Ectodermal	2019-09-19T00:00:00Z	HiSeq X Ten	PAIRED	ILLUMINA
SAMN12769896	Previously	PRJNA565839	42751929	38812863	0.9079	Skin	Skin	1-year-old	M7_Y1.5	Juvenile	Female	Bashibai	Ectodermal	2019-09-19T00:00:00Z	HiSeq X Ten	PAIRED	ILLUMINA
SAMN12769897	Previously	PRJNA565839	21652076	19479280	0.8996	Skin	Skin	1-year-old	M7_Y1.5	Juvenile	Female	Bashibai	Ectodermal	2019-09-19T00:00:00Z	HiSeq X Ten	PAIRED	ILLUMINA
SAMN12769898	Previously	PRJNA565839	22768240	20209276	0.8876	Skin	Skin	1-year-old	M7_Y1.5	Juvenile	Female	Bashibai	Ectodermal	2019-09-19T00:00:00Z	HiSeq X Ten	PAIRED	ILLUMINA
SAMN12769899	Previously	PRJNA565839	22791441	19849213	0.8709	Skin	Skin	1-year-old	M7_Y1.5	Juvenile	Female	Bashibai	Ectodermal	2019-09-19T00:00:00Z	HiSeq X Ten	PAIRED	ILLUMINA
SAMN13567765_1	Previously	PRJNA595784	48520291	44192152	0.9108	Skin	Skin	Birth3	P0_P8	Neonate	Unknown	Aohan fine wool sheep	Ectodermal	2020-02-14T00:00:00Z	Illumina HiSeq 2000	PAIRED	ILLUMINA
SAMN13567765_2	Previously	PRJNA595784	47235639	43112516	0.9127	Skin	Skin	Birth2	P0_P8	Neonate	Unknown	Aohan fine wool sheep	Ectodermal	2020-02-14T00:00:00Z	Illumina HiSeq 2000	PAIRED	ILLUMINA
SAMN13567765_3	Previously	PRJNA595784	43870177	39225182	0.8941	Skin	Skin	Birth1	P0_P8	Neonate	Unknown	Aohan fine wool sheep	Ectodermal	2020-02-14T00:00:00Z	Illumina HiSeq 2000	PAIRED	ILLUMINA
SAMN13567765_4	Previously	PRJNA595784	43863330	40797180	0.9301	Skin	Skin	E120d3	E120	Late-prenatal	Unknown	Aohan fine wool sheep	Ectodermal	2020-02-14T00:00:00Z	Illumina HiSeq 2000	PAIRED	ILLUMINA
SAMN13567765_5	Previously	PRJNA595784	41463292	35482221	0.8558	Skin	Skin	E120d2	E120	Late-prenatal	Unknown	Aohan fine wool sheep	Ectodermal	2020-02-14T00:00:00Z	Illumina HiSeq 2000	PAIRED	ILLUMINA
SAMN13567765_6	Previously	PRJNA595784	43645911	40233993	0.9218	Skin	Skin	E120d1	E120	Late-prenatal	Unknown	Aohan fine wool sheep	Ectodermal	2020-02-14T00:00:00Z	Illumina HiSeq 2000	PAIRED	ILLUMINA
SAMN13567765_7	Previously	PRJNA595784	46977515	42544207	0.9056	Skin	Skin	E90d3	E80_E90	Late-prenatal	Unknown	Aohan fine wool sheep	Ectodermal	2020-02-14T00:00:00Z	Illumina HiSeq 2000	PAIRED	ILLUMINA
SAMN13567765_8	Previously	PRJNA595784	43087422	40633881	0.9431	Skin	Skin	E90d2	E80_E90	Late-prenatal	Unknown	Aohan fine wool sheep	Ectodermal	2020-02-14T00:00:00Z	Illumina HiSeq 2000	PAIRED	ILLUMINA
SAMN13567765_9	Previously	PRJNA595784	49480576	46518120	0.9401	Skin	Skin	E90d1	E80_E90	Late-prenatal	Unknown	Aohan fine wool sheep	Ectodermal	2020-02-14T00:00:00Z	Illumina HiSeq 2000	PAIRED	ILLUMINA
SAMN14593846	Previously	PRJNA625152	37122056	32662996	0.8799	Skin	Skin	born 5d	P0_P8	Neonate	Female	Tan sheep	Ectodermal	2020-04-21T00:00:00Z	HiSeq X Ten	PAIRED	ILLUMINA
SAMN14593847	Previously	PRJNA625152	34408006	30040233	0.8731	Skin	Skin	born 5d	P0_P8	Neonate	Female	Tan sheep	Ectodermal	2020-04-21T00:00:00Z	HiSeq X Ten	PAIRED	ILLUMINA
SAMN14593848	Previously	PRJNA625152	35786028	31522310	0.8809	Skin	Skin	born 5d	P0_P8	Neonate	Female	Tan sheep	Ectodermal	2020-04-21T00:00:00Z	HiSeq X Ten	PAIRED	ILLUMINA
SAMN14593849	Previously	PRJNA625152	41834894	36468473	0.8717	Skin	Skin	born 35d	W3_W8	Lamb	Female	Tan sheep	Ectodermal	2020-04-21T00:00:00Z	HiSeq X Ten	PAIRED	ILLUMINA
SAMN14593850	Previously	PRJNA625152	36728880	32567768	0.8867	Skin	Skin	born 35d	W3_W8	Lamb	Female	Tan sheep	Ectodermal	2020-04-21T00:00:00Z	HiSeq X Ten	PAIRED	ILLUMINA
SAMN14593851	Previously	PRJNA625152	42067991	37500914	0.8914	Skin	Skin	born 35d	W3_W8	Lamb	Female	Tan sheep	Ectodermal	2020-04-21T00:00:00Z	HiSeq X Ten	PAIRED	ILLUMINA
SAMN15282764	Previously	PRJNA639853	50834091	38251195	0.7525	Skin	Skin	fetus105d	E100_E110	Late-prenatal	Female	Merino	Ectodermal	2020-06-16T00:00:00Z	Illumina HiSeq 2000	PAIRED	ILLUMINA
SAMN15282765	Previously	PRJNA639853	57540161	44669887	0.7763	Skin	Skin	fetus105d	E100_E110	Late-prenatal	Female	Merino	Ectodermal	2020-06-16T00:00:00Z	Illumina HiSeq 2000	PAIRED	ILLUMINA
SAMN15282766	Previously	PRJNA639853	52762265	42311669	0.8019	Skin	Skin	fetus105d	E100_E110	Late-prenatal	Female	Merino	Ectodermal	2020-06-16T00:00:00Z	Illumina HiSeq 2000	PAIRED	ILLUMINA
SAMN15282767	Previously	PRJNA639853	59371926	48536374	0.8175	Skin	Skin	fetus135d	E130_E135	Late-prenatal	Female	Merino	Ectodermal	2020-06-16T00:00:00Z	Illumina HiSeq 2000	PAIRED	ILLUMINA
SAMN15282768	Previously	PRJNA639853	58613494	49278872	0.8407	Skin	Skin	fetus135d	E130_E135	Late-prenatal	Female	Merino	Ectodermal	2020-06-16T00:00:00Z	Illumina HiSeq 2000	PAIRED	ILLUMINA
SAMN15282769	Previously	PRJNA639853	55210905	44546833	0.8068	Skin	Skin	fetus135d	E130_E135	Late-prenatal	Female	Merino	Ectodermal	2020-06-16T00:00:00Z	Illumina HiSeq 2000	PAIRED	ILLUMINA
SAMN15282770	Previously	PRJNA639853	54276106	41306579	0.761	Skin	Skin	fetus135d	E130_E135	Late-prenatal	Female	Merino	Ectodermal	2020-06-16T00:00:00Z	Illumina HiSeq 2000	PAIRED	ILLUMINA
SAMN15282771	Previously	PRJNA639853	53258717	42245003	0.7932	Skin	Skin	fetus135d	E130_E135	Late-prenatal	Female	Merino	Ectodermal	2020-06-16T00:00:00Z	Illumina HiSeq 2000	PAIRED	ILLUMINA
SAMN15282772	Previously	PRJNA639853	48237157	38789765	0.8041	Skin	Skin	fetus135d	E130_E135	Late-prenatal	Female	Merino	Ectodermal	2020-06-16T00:00:00Z	Illumina HiSeq 2000	PAIRED	ILLUMINA
SAMC4332931	Newly	PRJCA032371	20246970	17406852	0.8597	Colon	GI tract	120d	E120	Late-prenatal	Unknown	Merino	Endodermal		Illumina NovaSeq 6000	PAIRED
SAMC4332932	Newly	PRJCA032371	23375674	19899076	0.8513	Omasum	GI tract	6wk	W3_W8	Lamb	Female	Merino	Endodermal		Illumina NovaSeq 6000	PAIRED
SAMC4332933	Newly	PRJCA032371	10926678	9196094	0.8416	Rumen	GI tract	6wk	W3_W8	Lamb	Female	Merino	Endodermal		Illumina NovaSeq 6000	PAIRED
SAMC4332934	Newly	PRJCA032371	21525280	18943797	0.8801	Colon	GI tract	120d	E120	Late-prenatal	Male	Merino	Endodermal		Illumina NovaSeq 6000	PAIRED
SAMC4332935	Newly	PRJCA032371	14688151	12572890	0.856	Colon	GI tract	120d	E120	Late-prenatal	Female	Merino	Endodermal		Illumina NovaSeq 6000	PAIRED
SAMC4332936	Newly	PRJCA032371	16828645	14622481	0.8689	Cecum	GI tract	6wk	W3_W8	Lamb	Female	Merino	Endodermal		Illumina NovaSeq 6000	PAIRED
SAMC4332937	Newly	PRJCA032371	20927581	17657983	0.8438	Omasum	GI tract	6wk	W3_W8	Lamb	Male	Merino	Endodermal		Illumina NovaSeq 6000	PAIRED
SAMC4332938	Newly	PRJCA032371	14578178	12310383	0.8444	Duodenum	GI tract	120d	E120	Late-prenatal	Female	Merino	Endodermal		Illumina NovaSeq 6000	PAIRED
SAMC4332939	Newly	PRJCA032371	19919887	16340933	0.8203	Abomasum	GI tract	6wk	W3_W8	Lamb	Male	Merino	Endodermal		Illumina NovaSeq 6000	PAIRED
SAMC4332940	Newly	PRJCA032371	17971218	14630824	0.8141	Abomasum	GI tract	12wk	M3_M6	Lamb	Female	Merino	Endodermal		Illumina NovaSeq 6000	PAIRED
SAMC4332941	Newly	PRJCA032371	23673777	20516186	0.8666	Duodenum	GI tract	2d	P0_P8	Neonate	Male	Merino	Endodermal		Illumina NovaSeq 6000	PAIRED
SAMC4332942	Newly	PRJCA032371	22612650	19329416	0.8548	Reticulum	GI tract	90d	E80_E90	Late-prenatal	Male	Merino	Endodermal		Illumina NovaSeq 6000	PAIRED
SAMC4332943	Newly	PRJCA032371	17595913	15234981	0.8658	Rumen	GI tract	50d	E50_E55	Early-prenatal	Unknown	Merino	Endodermal		Illumina NovaSeq 6000	PAIRED
SAMC4332944	Newly	PRJCA032371	21081982	18006080	0.8541	Omasum	GI tract	2d	P0_P8	Neonate	Male	Merino	Endodermal		Illumina NovaSeq 6000	PAIRED
SAMC4332945	Newly	PRJCA032371	11920754	10204125	0.856	Abomasum	GI tract	90d	E80_E90	Late-prenatal	Male	Merino	Endodermal		Illumina NovaSeq 6000	PAIRED
SAMC4332946	Newly	PRJCA032371	14507207	12512016	0.8625	Duodenum	GI tract	6wk	W3_W8	Lamb	Male	Merino	Endodermal		Illumina NovaSeq 6000	PAIRED
SAMC4332947	Newly	PRJCA032371	12666582	11125431	0.8783	Abomasum	GI tract	3wk	W3_W8	Lamb	Female	Merino	Endodermal		Illumina NovaSeq 6000	PAIRED
SAMC4332948	Newly	PRJCA032371	13399125	11063672	0.8257	Reticulum	GI tract	12wk	M3_M6	Lamb	Male	Merino	Endodermal		Illumina NovaSeq 6000	PAIRED
SAMC4332949	Newly	PRJCA032371	14660029	12499607	0.8526	Colon	GI tract	12wk	M3_M6	Lamb	Male	Merino	Endodermal		Illumina NovaSeq 6000	PAIRED
SAMC4332950	Newly	PRJCA032371	14219746	11593601	0.8153	Rumen	GI tract	12wk	M3_M6	Lamb	Male	Merino	Endodermal		Illumina NovaSeq 6000	PAIRED
SAMC4332951	Newly	PRJCA032371	7107093	5743658	0.8082	Reticulum	GI tract	120d	E120	Late-prenatal	Unknown	Merino	Endodermal		Illumina NovaSeq 6000	PAIRED
SAMC4332952	Newly	PRJCA032371	13722654	11736464	0.8553	Rumen	GI tract	50d	E50_E55	Early-prenatal	Unknown	Merino	Endodermal		Illumina NovaSeq 6000	PAIRED
SAMC4332953	Newly	PRJCA032371	17172623	14012717	0.816	Rumen	GI tract	12wk	M3_M6	Lamb	Male	Merino	Endodermal		Illumina NovaSeq 6000	PAIRED
SAMC4332954	Newly	PRJCA032371	18387119	15643992	0.8508	Rumen	GI tract	2d	P0_P8	Neonate	Male	Merino	Endodermal		Illumina NovaSeq 6000	PAIRED
SAMC4332955	Newly	PRJCA032371	20858678	18455153	0.8848	Abomasum	GI tract	3wk	W3_W8	Lamb	Male	Merino	Endodermal		Illumina NovaSeq 6000	PAIRED
SAMC4332956	Newly	PRJCA032371	16329404	13573481	0.8312	Omasum	GI tract	120d	E120	Late-prenatal	Male	Merino	Endodermal		Illumina NovaSeq 6000	PAIRED
SAMC4332957	Newly	PRJCA032371	13737712	11824462	0.8607	Cecum	GI tract	12wk	M3_M6	Lamb	Male	Merino	Endodermal		Illumina NovaSeq 6000	PAIRED
SAMC4332958	Newly	PRJCA032371	15409746	11820348	0.7671	Cecum	GI tract	6wk	W3_W8	Lamb	Male	Merino	Endodermal		Illumina NovaSeq 6000	PAIRED
SAMC4332959	Newly	PRJCA032371	14294672	12271261	0.8584	Abomasum	GI tract	90d	E80_E90	Late-prenatal	Male	Merino	Endodermal		Illumina NovaSeq 6000	PAIRED
SAMC4332960	Newly	PRJCA032371	16715969	14377678	0.8601	Reticulum	GI tract	120d	E120	Late-prenatal	Female	Merino	Endodermal		Illumina NovaSeq 6000	PAIRED
SAMC4332961	Newly	PRJCA032371	23097726	19876009	0.8605	Duodenum	GI tract	120d	E120	Late-prenatal	Unknown	Merino	Endodermal		Illumina NovaSeq 6000	PAIRED
SAMC4332962	Newly	PRJCA032371	16640651	13831311	0.8312	Omasum	GI tract	120d	E120	Late-prenatal	Male	Merino	Endodermal		Illumina NovaSeq 6000	PAIRED
SAMC4332963	Newly	PRJCA032371	21937907	19064608	0.869	Colon	GI tract	2d	P0_P8	Neonate	Female	Merino	Endodermal		Illumina NovaSeq 6000	PAIRED
SAMC4332964	Newly	PRJCA032371	15510136	13265777	0.8553	Omasum	GI tract	3wk	W3_W8	Lamb	Female	Merino	Endodermal		Illumina NovaSeq 6000	PAIRED
SAMC4332965	Newly	PRJCA032371	17617361	15235270	0.8648	Colon	GI tract	2d	P0_P8	Neonate	Male	Merino	Endodermal		Illumina NovaSeq 6000	PAIRED
SAMC4332966	Newly	PRJCA032371	20449486	17656066	0.8634	Reticulum	GI tract	3wk	W3_W8	Lamb	Male	Merino	Endodermal		Illumina NovaSeq 6000	PAIRED
SAMC4332967	Newly	PRJCA032371	15684590	13469317	0.8588	Reticulum	GI tract	2d	P0_P8	Neonate	Male	Merino	Endodermal		Illumina NovaSeq 6000	PAIRED
SAMC4332968	Newly	PRJCA032371	14855924	12646791	0.8513	Abomasum	GI tract	90d	E80_E90	Late-prenatal	Female	Merino	Endodermal		Illumina NovaSeq 6000	PAIRED
SAMC4332969	Newly	PRJCA032371	9669518	8400258	0.8687	Rumen	GI tract	2d	P0_P8	Neonate	Male	Merino	Endodermal		Illumina NovaSeq 6000	PAIRED
SAMC4332970	Newly	PRJCA032371	19920681	17509316	0.879	Abomasum	GI tract	2d	P0_P8	Neonate	Female	Merino	Endodermal		Illumina NovaSeq 6000	PAIRED
SAMC4332971	Newly	PRJCA032371	19288413	15763432	0.8172	Omasum	GI tract	12wk	M3_M6	Lamb	Female	Merino	Endodermal		Illumina NovaSeq 6000	PAIRED
SAMC4332972	Newly	PRJCA032371	17502532	15136219	0.8648	Cecum	GI tract	6wk	W3_W8	Lamb	Male	Merino	Endodermal		Illumina NovaSeq 6000	PAIRED
SAMC4332973	Newly	PRJCA032371	18519095	16050370	0.8667	Cecum	GI tract	3wk	W3_W8	Lamb	Male	Merino	Endodermal		Illumina NovaSeq 6000	PAIRED
SAMC4332974	Newly	PRJCA032371	21185434	18214968	0.8598	Reticulum	GI tract	2d	P0_P8	Neonate	Female	Merino	Endodermal		Illumina NovaSeq 6000	PAIRED
SAMC4332975	Newly	PRJCA032371	14123036	11949342	0.8461	Omasum	GI tract	12wk	M3_M6	Lamb	Male	Merino	Endodermal		Illumina NovaSeq 6000	PAIRED
SAMC4332976	Newly	PRJCA032371	20735152	17631503	0.8503	Cecum	GI tract	120d	E120	Late-prenatal	Male	Merino	Endodermal		Illumina NovaSeq 6000	PAIRED
SAMC4332977	Newly	PRJCA032371	16502085	12865692	0.7796	Rumen	GI tract	12wk	M3_M6	Lamb	Female	Merino	Endodermal		Illumina NovaSeq 6000	PAIRED
SAMC4332978	Newly	PRJCA032371	26136499	21681417	0.8295	Omasum	GI tract	6wk	W3_W8	Lamb	Male	Merino	Endodermal		Illumina NovaSeq 6000	PAIRED
SAMC4332979	Newly	PRJCA032371	19568087	17242675	0.8812	Esophagus	GI tract	30d	E30_E35	Early-prenatal	Unknown	Merino	Endodermal		Illumina NovaSeq 6000	PAIRED
SAMC4332980	Newly	PRJCA032371	12906712	10671823	0.8268	Omasum	GI tract	120d	E120	Late-prenatal	Female	Merino	Endodermal		Illumina NovaSeq 6000	PAIRED
SAMC4332981	Newly	PRJCA032371	21723665	18641233	0.8581	Abomasum	GI tract	120d	E120	Late-prenatal	Male	Merino	Endodermal		Illumina NovaSeq 6000	PAIRED
SAMC4332982	Newly	PRJCA032371	16376595	13921492	0.8501	Reticulum	GI tract	6wk	W3_W8	Lamb	Male	Merino	Endodermal		Illumina NovaSeq 6000	PAIRED
SAMC4332983	Newly	PRJCA032371	11617663	10026653	0.8631	Colon	GI tract	6wk	W3_W8	Lamb	Male	Merino	Endodermal		Illumina NovaSeq 6000	PAIRED
SAMC4332984	Newly	PRJCA032371	13556258	11712234	0.864	Cecum	GI tract	3wk	W3_W8	Lamb	Female	Merino	Endodermal		Illumina NovaSeq 6000	PAIRED
SAMC4332985	Newly	PRJCA032371	19608947	17056593	0.8698	Abomasum	GI tract	2d	P0_P8	Neonate	Male	Merino	Endodermal		Illumina NovaSeq 6000	PAIRED
SAMC4332986	Newly	PRJCA032371	16733541	13866338	0.8287	Colon	GI tract	6wk	W3_W8	Lamb	Female	Merino	Endodermal		Illumina NovaSeq 6000	PAIRED
SAMC4332987	Newly	PRJCA032371	15429859	12937707	0.8385	Omasum	GI tract	90d	E80_E90	Late-prenatal	Male	Merino	Endodermal		Illumina NovaSeq 6000	PAIRED
SAMC4332988	Newly	PRJCA032371	16005148	13531415	0.8454	Omasum	GI tract	90d	E80_E90	Late-prenatal	Female	Merino	Endodermal		Illumina NovaSeq 6000	PAIRED
SAMC4332989	Newly	PRJCA032371	14743115	12446445	0.8442	Colon	GI tract	3wk	W3_W8	Lamb	Female	Merino	Endodermal		Illumina NovaSeq 6000	PAIRED
SAMC4332990	Newly	PRJCA032371	20272632	17167671	0.8468	Omasum	GI tract	2d	P0_P8	Neonate	Male	Merino	Endodermal		Illumina NovaSeq 6000	PAIRED
SAMC4332991	Newly	PRJCA032371	15086346	12938542	0.8576	Rumen	GI tract	2d	P0_P8	Neonate	Female	Merino	Endodermal		Illumina NovaSeq 6000	PAIRED
SAMC4332992	Newly	PRJCA032371	13612133	10475489	0.7696	Abomasum	GI tract	6wk	W3_W8	Lamb	Male	Merino	Endodermal		Illumina NovaSeq 6000	PAIRED
SAMC4332993	Newly	PRJCA032371	15609211	13074242	0.8376	Esophagus	GI tract	30d	E30_E35	Early-prenatal	Unknown	Merino	Endodermal		Illumina NovaSeq 6000	PAIRED
SAMC4332994	Newly	PRJCA032371	19259197	16773213	0.8709	Cecum	GI tract	12wk	M3_M6	Lamb	Male	Merino	Endodermal		Illumina NovaSeq 6000	PAIRED
SAMC4332995	Newly	PRJCA032371	14634463	12857062	0.8785	Duodenum	GI tract	2d	P0_P8	Neonate	Female	Merino	Endodermal		Illumina NovaSeq 6000	PAIRED
SAMC4332996	Newly	PRJCA032371	20441302	17590309	0.8605	Rumen	GI tract	50d	E50_E55	Early-prenatal	Unknown	Merino	Endodermal		Illumina NovaSeq 6000	PAIRED
SAMC4332997	Newly	PRJCA032371	16216238	13904501	0.8574	Abomasum	GI tract	90d	E80_E90	Late-prenatal	Male	Merino	Endodermal		Illumina NovaSeq 6000	PAIRED
SAMC4332998	Newly	PRJCA032371	12982903	9683154	0.7458	Duodenum	GI tract	12wk	M3_M6	Lamb	Female	Merino	Endodermal		Illumina NovaSeq 6000	PAIRED
SAMC4332999	Newly	PRJCA032371	19555273	16737549	0.8559	Rumen	GI tract	90d	E80_E90	Late-prenatal	Male	Merino	Endodermal		Illumina NovaSeq 6000	PAIRED
SAMC4333000	Newly	PRJCA032371	17471113	14836469	0.8492	Reticulum	GI tract	6wk	W3_W8	Lamb	Female	Merino	Endodermal		Illumina NovaSeq 6000	PAIRED
SAMC4333001	Newly	PRJCA032371	16415459	14449349	0.8802	Abomasum	GI tract	2d	P0_P8	Neonate	Male	Merino	Endodermal		Illumina NovaSeq 6000	PAIRED
SAMC4333002	Newly	PRJCA032371	23043248	18596852	0.807	Abomasum	GI tract	12wk	M3_M6	Lamb	Male	Merino	Endodermal		Illumina NovaSeq 6000	PAIRED
SAMC4333003	Newly	PRJCA032371	18128327	15494487	0.8547	Cecum	GI tract	120d	E120	Late-prenatal	Female	Merino	Endodermal		Illumina NovaSeq 6000	PAIRED
SAMC4333004	Newly	PRJCA032371	21974894	18494360	0.8416	Reticulum	GI tract	2d	P0_P8	Neonate	Male	Merino	Endodermal		Illumina NovaSeq 6000	PAIRED
SAMC4333005	Newly	PRJCA032371	17506753	14907356	0.8515	Esophagus	GI tract	30d	E30_E35	Early-prenatal	Unknown	Merino	Endodermal		Illumina NovaSeq 6000	PAIRED
SAMC4333006	Newly	PRJCA032371	20474372	17995892	0.8789	Duodenum	GI tract	3wk	W3_W8	Lamb	Female	Merino	Endodermal		Illumina NovaSeq 6000	PAIRED
SAMC4333007	Newly	PRJCA032371	11575162	9997266	0.8637	Rumen	GI tract	90d	E80_E90	Late-prenatal	Male	Merino	Endodermal		Illumina NovaSeq 6000	PAIRED
SAMC4333008	Newly	PRJCA032371	16849412	14405833	0.855	Abomasum	GI tract	12wk	M3_M6	Lamb	Male	Merino	Endodermal		Illumina NovaSeq 6000	PAIRED
SAMC4333009	Newly	PRJCA032371	25325588	21765065	0.8594	Duodenum	GI tract	3wk	W3_W8	Lamb	Male	Merino	Endodermal		Illumina NovaSeq 6000	PAIRED
SAMC4333010	Newly	PRJCA032371	22839960	19742995	0.8644	Abomasum	GI tract	3wk	W3_W8	Lamb	Female	Merino	Endodermal		Illumina NovaSeq 6000	PAIRED
SAMC4333011	Newly	PRJCA032371	15508168	12534213	0.8082	Abomasum	GI tract	6wk	W3_W8	Lamb	Female	Merino	Endodermal		Illumina NovaSeq 6000	PAIRED
SAMC4333012	Newly	PRJCA032371	22381271	18946138	0.8465	Rumen	GI tract	120d	E120	Late-prenatal	Female	Merino	Endodermal		Illumina NovaSeq 6000	PAIRED
SAMC4333013	Newly	PRJCA032371	25458121	22008634	0.8645	Duodenum	GI tract	120d	E120	Late-prenatal	Male	Merino	Endodermal		Illumina NovaSeq 6000	PAIRED
SAMC4333014	Newly	PRJCA032371	19400383	16508219	0.8509	Abomasum	GI tract	120d	E120	Late-prenatal	Female	Merino	Endodermal		Illumina NovaSeq 6000	PAIRED
SAMC4333015	Newly	PRJCA032371	15337800	12910580	0.8417	Omasum	GI tract	120d	E120	Late-prenatal	Unknown	Merino	Endodermal		Illumina NovaSeq 6000	PAIRED
SAMC4333016	Newly	PRJCA032371	19081997	15474508	0.8109	Omasum	GI tract	12wk	M3_M6	Lamb	Male	Merino	Endodermal		Illumina NovaSeq 6000	PAIRED
SAMC4333017	Newly	PRJCA032371	12100041	10214606	0.8442	Rumen	GI tract	120d	E120	Late-prenatal	Male	Merino	Endodermal		Illumina NovaSeq 6000	PAIRED
SAMC4333018	Newly	PRJCA032371	29604596	24861812	0.8398	Colon	GI tract	12wk	M3_M6	Lamb	Female	Merino	Endodermal		Illumina NovaSeq 6000	PAIRED
SAMC4333019	Newly	PRJCA032371	9760294	8134856	0.8335	Omasum	GI tract	120d	E120	Late-prenatal	Female	Merino	Endodermal		Illumina NovaSeq 6000	PAIRED
SAMC4333020	Newly	PRJCA032371	11210898	9471600	0.8449	Reticulum	GI tract	6wk	W3_W8	Lamb	Male	Merino	Endodermal		Illumina NovaSeq 6000	PAIRED
SAMC4333021	Newly	PRJCA032371	19680195	16927912	0.8601	Cecum	GI tract	120d	E120	Late-prenatal	Male	Merino	Endodermal		Illumina NovaSeq 6000	PAIRED
SAMC4333022	Newly	PRJCA032371	17600267	10423334	0.5922	Duodenum	GI tract	12wk	M3_M6	Lamb	Male	Merino	Endodermal		Illumina NovaSeq 6000	PAIRED
SAMC4333023	Newly	PRJCA032371	17677583	15145087	0.8567	Rumen	GI tract	3wk	W3_W8	Lamb	Female	Merino	Endodermal		Illumina NovaSeq 6000	PAIRED
SAMC4333024	Newly	PRJCA032371	22746503	18959076	0.8335	Reticulum	GI tract	12wk	M3_M6	Lamb	Female	Merino	Endodermal		Illumina NovaSeq 6000	PAIRED
SAMC4333025	Newly	PRJCA032371	25622707	21631334	0.8442	Omasum	GI tract	90d	E80_E90	Late-prenatal	Male	Merino	Endodermal		Illumina NovaSeq 6000	PAIRED
SAMC4333026	Newly	PRJCA032371	18419297	15799877	0.8578	Reticulum	GI tract	3wk	W3_W8	Lamb	Female	Merino	Endodermal		Illumina NovaSeq 6000	PAIRED
SAMC4333027	Newly	PRJCA032371	15392092	12740975	0.8278	Omasum	GI tract	2d	P0_P8	Neonate	Female	Merino	Endodermal		Illumina NovaSeq 6000	PAIRED
SAMC4333028	Newly	PRJCA032371	14697678	12441454	0.8465	Colon	GI tract	6wk	W3_W8	Lamb	Male	Merino	Endodermal		Illumina NovaSeq 6000	PAIRED
SAMC4333029	Newly	PRJCA032371	19772530	16808956	0.8501	Cecum	GI tract	12wk	M3_M6	Lamb	Female	Merino	Endodermal		Illumina NovaSeq 6000	PAIRED
SAMC4333030	Newly	PRJCA032371	19497360	16828823	0.8631	Colon	GI tract	3wk	W3_W8	Lamb	Female	Merino	Endodermal		Illumina NovaSeq 6000	PAIRED
SAMC4333031	Newly	PRJCA032371	16136295	13515583	0.8376	Rumen	GI tract	120d	E120	Late-prenatal	Unknown	Merino	Endodermal		Illumina NovaSeq 6000	PAIRED
SAMC4333032	Newly	PRJCA032371	16648765	13759960	0.8265	Rumen	GI tract	120d	E120	Late-prenatal	Male	Merino	Endodermal		Illumina NovaSeq 6000	PAIRED
SAMC4333033	Newly	PRJCA032371	20211395	17376511	0.8597	Reticulum	GI tract	3wk	W3_W8	Lamb	Female	Merino	Endodermal		Illumina NovaSeq 6000	PAIRED
SAMC4333034	Newly	PRJCA032371	17421900	14552112	0.8353	Reticulum	GI tract	90d	E80_E90	Late-prenatal	Female	Merino	Endodermal		Illumina NovaSeq 6000	PAIRED
SAMC4333035	Newly	PRJCA032371	21823844	18560624	0.8505	Colon	GI tract	2d	P0_P8	Neonate	Male	Merino	Endodermal		Illumina NovaSeq 6000	PAIRED
SAMC4333036	Newly	PRJCA032371	22879765	19457735	0.8504	Omasum	GI tract	3wk	W3_W8	Lamb	Male	Merino	Endodermal		Illumina NovaSeq 6000	PAIRED
SAMC4333037	Newly	PRJCA032371	29181656	24640512	0.8444	Esophagus	GI tract	30d	E30_E35	Early-prenatal	Unknown	Merino	Endodermal		Illumina NovaSeq 6000	PAIRED
SAMC4333038	Newly	PRJCA032371	9234089	7436783	0.8054	Rumen	GI tract	90d	E80_E90	Late-prenatal	Male	Merino	Endodermal		Illumina NovaSeq 6000	PAIRED
SAMC4333039	Newly	PRJCA032371	23978101	20356100	0.8489	Duodenum	GI tract	120d	E120	Late-prenatal	Female	Merino	Endodermal		Illumina NovaSeq 6000	PAIRED
SAMC4333040	Newly	PRJCA032371	21787186	18535044	0.8507	Abomasum	GI tract	120d	E120	Late-prenatal	Female	Merino	Endodermal		Illumina NovaSeq 6000	PAIRED
SAMC4333041	Newly	PRJCA032371	25488964	21691914	0.851	Abomasum	GI tract	90d	E80_E90	Late-prenatal	Female	Merino	Endodermal		Illumina NovaSeq 6000	PAIRED
SAMC4333042	Newly	PRJCA032371	12498556	9415142	0.7533	Duodenum	GI tract	6wk	W3_W8	Lamb	Male	Merino	Endodermal		Illumina NovaSeq 6000	PAIRED
SAMC4333043	Newly	PRJCA032371	21794513	18522471	0.8499	Cecum	GI tract	2d	P0_P8	Neonate	Male	Merino	Endodermal		Illumina NovaSeq 6000	PAIRED
SAMC4333044	Newly	PRJCA032371	6358472	4769717	0.7501	Reticulum	GI tract	90d	E80_E90	Late-prenatal	Male	Merino	Endodermal		Illumina NovaSeq 6000	PAIRED
SAMC4333045	Newly	PRJCA032371	16648438	14101912	0.847	Reticulum	GI tract	90d	E80_E90	Late-prenatal	Male	Merino	Endodermal		Illumina NovaSeq 6000	PAIRED
SAMC4333046	Newly	PRJCA032371	18958725	16167920	0.8528	Colon	GI tract	120d	E120	Late-prenatal	Male	Merino	Endodermal		Illumina NovaSeq 6000	PAIRED
SAMC4333047	Newly	PRJCA032371	16470637	13974588	0.8485	Reticulum	GI tract	90d	E80_E90	Late-prenatal	Female	Merino	Endodermal		Illumina NovaSeq 6000	PAIRED
SAMC4333048	Newly	PRJCA032371	20629254	17472240	0.847	Rumen	GI tract	90d	E80_E90	Late-prenatal	Female	Merino	Endodermal		Illumina NovaSeq 6000	PAIRED
SAMC4333049	Newly	PRJCA032371	13068907	9832863	0.7524	Rumen	GI tract	120d	E120	Late-prenatal	Female	Merino	Endodermal		Illumina NovaSeq 6000	PAIRED
SAMC4333050	Newly	PRJCA032371	28552063	23421410	0.8203	Omasum	GI tract	90d	E80_E90	Late-prenatal	Male	Merino	Endodermal		Illumina NovaSeq 6000	PAIRED
SAMC4333051	Newly	PRJCA032371	23883936	20328863	0.8512	Abomasum	GI tract	120d	E120	Late-prenatal	Male	Merino	Endodermal		Illumina NovaSeq 6000	PAIRED
SAMC4333052	Newly	PRJCA032371	22833427	19470102	0.8527	Colon	GI tract	12wk	M3_M6	Lamb	Male	Merino	Endodermal		Illumina NovaSeq 6000	PAIRED
SAMC4333053	Newly	PRJCA032371	26678124	23221308	0.8704	Cecum	GI tract	3wk	W3_W8	Lamb	Female	Merino	Endodermal		Illumina NovaSeq 6000	PAIRED
SAMC4333054	Newly	PRJCA032371	15181135	11998583	0.7904	Duodenum	GI tract	12wk	M3_M6	Lamb	Male	Merino	Endodermal		Illumina NovaSeq 6000	PAIRED
SAMC4333055	Newly	PRJCA032371	22446017	19127998	0.8522	Rumen	GI tract	3wk	W3_W8	Lamb	Male	Merino	Endodermal		Illumina NovaSeq 6000	PAIRED
SAMC4333056	Newly	PRJCA032371	26318176	22282983	0.8467	Rumen	GI tract	6wk	W3_W8	Lamb	Male	Merino	Endodermal		Illumina NovaSeq 6000	PAIRED
SAMC4333057	Newly	PRJCA032371	25180111	21130131	0.8392	Duodenum	GI tract	3wk	W3_W8	Lamb	Female	Merino	Endodermal		Illumina NovaSeq 6000	PAIRED
SAMC4333058	Newly	PRJCA032371	21286210	18010165	0.8461	Omasum	GI tract	3wk	W3_W8	Lamb	Female	Merino	Endodermal		Illumina NovaSeq 6000	PAIRED
SAMC4333059	Newly	PRJCA032371	22343471	19087234	0.8543	Colon	GI tract	120d	E120	Late-prenatal	Female	Merino	Endodermal		Illumina NovaSeq 6000	PAIRED
SAMC4333060	Newly	PRJCA032371	24701780	20009599	0.81	Reticulum	GI tract	12wk	M3_M6	Lamb	Male	Merino	Endodermal		Illumina NovaSeq 6000	PAIRED
SAMC4333061	Newly	PRJCA032371	16868348	14296830	0.8476	Reticulum	GI tract	120d	E120	Late-prenatal	Female	Merino	Endodermal		Illumina NovaSeq 6000	PAIRED
SAMC4333062	Newly	PRJCA032371	18046409	14694833	0.8143	Rumen	GI tract	50d	E50_E55	Early-prenatal	Unknown	Merino	Endodermal		Illumina NovaSeq 6000	PAIRED
SAMC4333063	Newly	PRJCA032371	17723026	15065247	0.85	Rumen	GI tract	3wk	W3_W8	Lamb	Female	Merino	Endodermal		Illumina NovaSeq 6000	PAIRED
SAMC4333064	Newly	PRJCA032371	16474398	14303638	0.8682	Cecum	GI tract	120d	E120	Late-prenatal	Unknown	Merino	Endodermal		Illumina NovaSeq 6000	PAIRED
SAMC4333065	Newly	PRJCA032371	17348671	14274023	0.8228	Duodenum	GI tract	6wk	W3_W8	Lamb	Female	Merino	Endodermal		Illumina NovaSeq 6000	PAIRED
SAMC4333066	Newly	PRJCA032371	13457928	11479498	0.853	Colon	GI tract	3wk	W3_W8	Lamb	Male	Merino	Endodermal		Illumina NovaSeq 6000	PAIRED
SAMC4333067	Newly	PRJCA032371	16013998	14026339	0.8759	Abomasum	GI tract	120d	E120	Late-prenatal	Unknown	Merino	Endodermal		Illumina NovaSeq 6000	PAIRED
SAMC4333068	Newly	PRJCA032371	17209262	15087395	0.8767	Cecum	GI tract	120d	E120	Late-prenatal	Female	Merino	Endodermal		Illumina NovaSeq 6000	PAIRED
SAMC4333069	Newly	PRJCA032371	19308921	16058845	0.8317	Duodenum	GI tract	2d	P0_P8	Neonate	Male	Merino	Endodermal		Illumina NovaSeq 6000	PAIRED
SAMC4333070	Newly	PRJCA032371	21381396	18298265	0.8558	Esophagus	GI tract	30d	E30_E35	Early-prenatal	Unknown	Merino	Endodermal		Illumina NovaSeq 6000	PAIRED
SAMC4333071	Newly	PRJCA032371	21050625	17766980	0.844	Omasum	GI tract	90d	E80_E90	Late-prenatal	Female	Merino	Endodermal		Illumina NovaSeq 6000	PAIRED
SAMC4333072	Newly	PRJCA032371	21682089	18971311	0.875	Cecum	GI tract	2d	P0_P8	Neonate	Female	Merino	Endodermal		Illumina NovaSeq 6000	PAIRED
SAMC4333073	Newly	PRJCA032371	18586693	15754817	0.8476	Rumen	GI tract	6wk	W3_W8	Lamb	Male	Merino	Endodermal		Illumina NovaSeq 6000	PAIRED
SAMC4333074	Newly	PRJCA032371	29834226	25931953	0.8692	Duodenum	GI tract	120d	E120	Late-prenatal	Male	Merino	Endodermal		Illumina NovaSeq 6000	PAIRED
SAMC4333075	Newly	PRJCA032371	14147662	10399881	0.7351	Cecum	GI tract	2d	P0_P8	Neonate	Male	Merino	Endodermal		Illumina NovaSeq 6000	PAIRED
SAMC4333076	Newly	PRJCA032371	18687913	13039234	0.6977	Reticulum	GI tract	120d	E120	Late-prenatal	Male	Merino	Endodermal		Illumina NovaSeq 6000	PAIRED
SAMC4333077	Newly	PRJCA032371	11155879	7837196	0.7025	Rumen	GI tract	90d	E80_E90	Late-prenatal	Female	Merino	Endodermal		Illumina NovaSeq 6000	PAIRED
SAMC4333078	Newly	PRJCA032371	14230730	10773007	0.757	Rumen	GI tract	50d	E50_E55	Early-prenatal	Unknown	Merino	Endodermal		Illumina NovaSeq 6000	PAIRED
SAMC4333079	Newly	PRJCA032371	14472025	12112023	0.8369	Reticulum	GI tract	120d	E120	Late-prenatal	Male	Merino	Endodermal		Illumina NovaSeq 6000	PAIRED
SAMC4333080	Newly	PRJCA032371	22825950	19856715	0.8699	Lymph node	Immune	E135	E130_E135	Late-prenatal	Male	Merino	Mesodermal		Illumina NovaSeq 6000	PAIRED
SAMC4333081	Newly	PRJCA032371	22233955	19564968	0.88	Thyroid gland	Endocrine	E135	E130_E135	Late-prenatal	Male	Merino	Endodermal		Illumina NovaSeq 6000	PAIRED
SAMC4333082	Newly	PRJCA032371	21108182	17947173	0.8502	Reticulum	GI tract	E105	E100_E110	Late-prenatal	Female	Merino	Endodermal		Illumina NovaSeq 6000	PAIRED
SAMC4333083	Newly	PRJCA032371	22126687	19440450	0.8786	Cecum	GI tract	E105	E100_E110	Late-prenatal	Female	Merino	Endodermal		Illumina NovaSeq 6000	PAIRED
SAMC4333084	Newly	PRJCA032371	21650433	19295362	0.8912	Colon	GI tract	E105	E100_E110	Late-prenatal	Female	Merino	Endodermal		Illumina NovaSeq 6000	PAIRED
SAMC4333085	Newly	PRJCA032371	20529158	12320402	0.6001	Lens	Lens	E105	E100_E110	Late-prenatal	Female	Merino	Ectodermal		Illumina NovaSeq 6000	PAIRED
SAMC4333086	Newly	PRJCA032371	21176980	17061307	0.8057	Muscle	Muscle	E105	E100_E110	Late-prenatal	Male	Merino	Mesodermal		Illumina NovaSeq 6000	PAIRED
SAMC4333087	Newly	PRJCA032371	22309335	15297361	0.6857	Spleen	Immune	E85	E80_E90	Late-prenatal	Male	Merino	Mesodermal		Illumina NovaSeq 6000	PAIRED
SAMC4333088	Newly	PRJCA032371	22056604	18473309	0.8375	Rumen	GI tract	E85	E80_E90	Late-prenatal	Male	Merino	Endodermal		Illumina NovaSeq 6000	PAIRED
SAMC4333089	Newly	PRJCA032371	24619445	20539534	0.8343	Reticulum	GI tract	E85	E80_E90	Late-prenatal	Male	Merino	Endodermal		Illumina NovaSeq 6000	PAIRED
SAMC4333090	Newly	PRJCA032371	22289001	19152502	0.8593	Adipose	Adipose	E85	E80_E90	Late-prenatal	Male	Merino	Endodermal		Illumina NovaSeq 6000	PAIRED
SAMC4333091	Newly	PRJCA032371	21434445	17575713	0.82	Rumen	GI tract	E65	E60_E70	Early-prenatal	Male	Merino	Endodermal		Illumina NovaSeq 6000	PAIRED
SAMC4333092	Newly	PRJCA032371	23765209	20622375	0.8678	Tonsil/Tongue	Immune	E65	E60_E70	Early-prenatal	Male	Merino	Mesodermal		Illumina NovaSeq 6000	PAIRED
SAMC4333093	Newly	PRJCA032371	21135572	17082829	0.8083	Limb	Limb	E65	E60_E70	Early-prenatal	Male	Merino	Ectodermal		Illumina NovaSeq 6000	PAIRED
SAMC4333094	Newly	PRJCA032371	21977628	18572840	0.8451	Heart	Heart	E65	E60_E70	Early-prenatal	Female	Merino	Mesodermal		Illumina NovaSeq 6000	PAIRED
SAMC4333095	Newly	PRJCA032371	21296112	17728434	0.8325	Liver	Liver	E65	E60_E70	Early-prenatal	Female	Merino	Endodermal		Illumina NovaSeq 6000	PAIRED
SAMC4333096	Newly	PRJCA032371	20219689	17282406	0.8547	Spleen	Immune	E65	E60_E70	Early-prenatal	Female	Merino	Mesodermal		Illumina NovaSeq 6000	PAIRED
SAMC4333097	Newly	PRJCA032371	20547789	17759327	0.8643	Kidney	Kidney	E65	E60_E70	Early-prenatal	Female	Merino	Mesodermal		Illumina NovaSeq 6000	PAIRED
SAMC4333098	Newly	PRJCA032371	21857409	19216014	0.8792	Cerebrum	CNS	E65	E60_E70	Early-prenatal	Female	Merino	Ectodermal		Illumina NovaSeq 6000	PAIRED
SAMC4333099	Newly	PRJCA032371	20252218	17721953	0.8751	Cerebellum	CNS	E65	E60_E70	Early-prenatal	Female	Merino	Ectodermal		Illumina NovaSeq 6000	PAIRED
SAMC4333100	Newly	PRJCA032371	20790491	18415370	0.8858	Rumen	GI tract	E65	E60_E70	Early-prenatal	Female	Merino	Endodermal		Illumina NovaSeq 6000	PAIRED
SAMC4333101	Newly	PRJCA032371	23903788	20619324	0.8626	Reticulum	GI tract	E65	E60_E70	Early-prenatal	Female	Merino	Endodermal		Illumina NovaSeq 6000	PAIRED
SAMC4333102	Newly	PRJCA032371	22882722	20461767	0.8942	Abomasum	GI tract	E65	E60_E70	Early-prenatal	Female	Merino	Endodermal		Illumina NovaSeq 6000	PAIRED
SAMC4333103	Newly	PRJCA032371	21915515	19177956	0.8751	Abomasum	GI tract	E65	E60_E70	Early-prenatal	Female	Merino	Endodermal		Illumina NovaSeq 6000	PAIRED
SAMC4333104	Newly	PRJCA032371	20848970	18192054	0.8726	Jejunum	GI tract	E65	E60_E70	Early-prenatal	Female	Merino	Endodermal		Illumina NovaSeq 6000	PAIRED
SAMC4333105	Newly	PRJCA032371	22838788	20362296	0.8916	Colon	GI tract	E65	E60_E70	Early-prenatal	Female	Merino	Endodermal		Illumina NovaSeq 6000	PAIRED
SAMC4333106	Newly	PRJCA032371	21752792	18139767	0.8339	Muscle	Muscle	E65	E60_E70	Early-prenatal	Female	Merino	Mesodermal		Illumina NovaSeq 6000	PAIRED
SAMC4333107	Newly	PRJCA032371	22234578	19430266	0.8739	Tonsil/Tongue	Immune	E65	E60_E70	Early-prenatal	Female	Merino	Mesodermal		Illumina NovaSeq 6000	PAIRED
SAMC4333108	Newly	PRJCA032371	20840659	18335960	0.8798	Limb	Limb	E65	E60_E70	Early-prenatal	Female	Merino	Ectodermal		Illumina NovaSeq 6000	PAIRED
SAMC4333109	Newly	PRJCA032371	20373814	17139084	0.8412	Heart	Heart	E65	E60_E70	Early-prenatal	Female	Merino	Mesodermal		Illumina NovaSeq 6000	PAIRED
SAMC4333110	Newly	PRJCA032371	20566443	16742291	0.8141	Liver	Liver	E65	E60_E70	Early-prenatal	Female	Merino	Endodermal		Illumina NovaSeq 6000	PAIRED
SAMC4333111	Newly	PRJCA032371	19377319	16055571	0.8286	Lung	Lung	E65	E60_E70	Early-prenatal	Female	Merino	Endodermal		Illumina NovaSeq 6000	PAIRED
SAMC4333112	Newly	PRJCA032371	21088863	17299166	0.8203	Kidney	Kidney	E65	E60_E70	Early-prenatal	Female	Merino	Mesodermal		Illumina NovaSeq 6000	PAIRED
SAMC4333113	Newly	PRJCA032371	21738452	19014995	0.8747	Rumen	GI tract	E65	E60_E70	Early-prenatal	Female	Merino	Endodermal		Illumina NovaSeq 6000	PAIRED
SAMC4333114	Newly	PRJCA032371	20633813	17540432	0.8501	Reticulum	GI tract	E65	E60_E70	Early-prenatal	Female	Merino	Endodermal		Illumina NovaSeq 6000	PAIRED
SAMC4333115	Newly	PRJCA032371	20935410	18234806	0.871	Omasum	GI tract	E65	E60_E70	Early-prenatal	Female	Merino	Endodermal		Illumina NovaSeq 6000	PAIRED
SAMC4333116	Newly	PRJCA032371	19118595	16733755	0.8753	Abomasum	GI tract	E65	E60_E70	Early-prenatal	Female	Merino	Endodermal		Illumina NovaSeq 6000	PAIRED
SAMC4333117	Newly	PRJCA032371	20464601	17427740	0.8516	Jejunum	GI tract	E65	E60_E70	Early-prenatal	Female	Merino	Endodermal		Illumina NovaSeq 6000	PAIRED
SAMC4333118	Newly	PRJCA032371	27380733	17269764	0.6307	Limb	Limb	E65	E60_E70	Early-prenatal	Female	Merino	Ectodermal		Illumina NovaSeq 6000	PAIRED
SAMC4333119	Newly	PRJCA032371	22100071	18604988	0.8419	Heart	Heart	E105	E100_E110	Late-prenatal	Male	Merino	Mesodermal		Illumina NovaSeq 6000	PAIRED
SAMC4333120	Newly	PRJCA032371	21138202	18060602	0.8544	Spleen	Immune	E105	E100_E110	Late-prenatal	Male	Merino	Mesodermal		Illumina NovaSeq 6000	PAIRED
SAMC4333121	Newly	PRJCA032371	19079802	16653517	0.8728	Lung	Lung	E105	E100_E110	Late-prenatal	Male	Merino	Endodermal		Illumina NovaSeq 6000	PAIRED
SAMC4333122	Newly	PRJCA032371	22484387	19305279	0.8586	Kidney	Kidney	E105	E100_E110	Late-prenatal	Male	Merino	Mesodermal		Illumina NovaSeq 6000	PAIRED
SAMC4333123	Newly	PRJCA032371	21198182	18102746	0.854	Cerebrum	CNS	E105	E100_E110	Late-prenatal	Male	Merino	Ectodermal		Illumina NovaSeq 6000	PAIRED
SAMC4333124	Newly	PRJCA032371	20185026	17193731	0.8518	Hypothalamus	CNS	E105	E100_E110	Late-prenatal	Male	Merino	Ectodermal		Illumina NovaSeq 6000	PAIRED
SAMC4333125	Newly	PRJCA032371	23116422	19618553	0.8487	Hippocampus	CNS	E105	E100_E110	Late-prenatal	Male	Merino	Ectodermal		Illumina NovaSeq 6000	PAIRED
SAMC4333126	Newly	PRJCA032371	20115050	16794806	0.8349	Cerebellum	CNS	E105	E100_E110	Late-prenatal	Male	Merino	Ectodermal		Illumina NovaSeq 6000	PAIRED
SAMC4333127	Newly	PRJCA032371	23370919	19495459	0.8342	Rumen	GI tract	E105	E100_E110	Late-prenatal	Male	Merino	Endodermal		Illumina NovaSeq 6000	PAIRED
SAMC4333128	Newly	PRJCA032371	21729431	18630599	0.8574	Reticulum	GI tract	E105	E100_E110	Late-prenatal	Male	Merino	Endodermal		Illumina NovaSeq 6000	PAIRED
SAMC4333129	Newly	PRJCA032371	22071603	18807826	0.8521	Omasum	GI tract	E105	E100_E110	Late-prenatal	Male	Merino	Endodermal		Illumina NovaSeq 6000	PAIRED
SAMC4333130	Newly	PRJCA032371	22301971	19731042	0.8847	Abomasum	GI tract	E105	E100_E110	Late-prenatal	Male	Merino	Endodermal		Illumina NovaSeq 6000	PAIRED
SAMC4333131	Newly	PRJCA032371	20377089	17643116	0.8658	Duodenum	GI tract	E105	E100_E110	Late-prenatal	Male	Merino	Endodermal		Illumina NovaSeq 6000	PAIRED
SAMC4333132	Newly	PRJCA032371	22270606	19161761	0.8604	Jejunum	GI tract	E105	E100_E110	Late-prenatal	Male	Merino	Endodermal		Illumina NovaSeq 6000	PAIRED
SAMC4333133	Newly	PRJCA032371	21485931	18426466	0.8576	Ileum	GI tract	E105	E100_E110	Late-prenatal	Male	Merino	Endodermal		Illumina NovaSeq 6000	PAIRED
SAMC4333134	Newly	PRJCA032371	23082460	20221378	0.876	Cecum	GI tract	E105	E100_E110	Late-prenatal	Male	Merino	Endodermal		Illumina NovaSeq 6000	PAIRED
SAMC4333135	Newly	PRJCA032371	20600003	17917199	0.8698	Colon	GI tract	E105	E100_E110	Late-prenatal	Male	Merino	Endodermal		Illumina NovaSeq 6000	PAIRED
SAMC4333136	Newly	PRJCA032371	20444467	16737228	0.8187	Rectum	GI tract	E105	E100_E110	Late-prenatal	Male	Merino	Endodermal		Illumina NovaSeq 6000	PAIRED
SAMC4333137	Newly	PRJCA032371	24443111	21006874	0.8594	Testis	Male reproductive	E105	E100_E110	Late-prenatal	Male	Merino	Mesodermal		Illumina NovaSeq 6000	PAIRED
SAMC4333138	Newly	PRJCA032371	19055692	16471483	0.8644	Muscle	Muscle	E105	E100_E110	Late-prenatal	Male	Merino	Mesodermal		Illumina NovaSeq 6000	PAIRED
SAMC4333139	Newly	PRJCA032371	20698032	17380960	0.8397	Lymph node	Immune	E105	E100_E110	Late-prenatal	Male	Merino	Mesodermal		Illumina NovaSeq 6000	PAIRED
SAMC4333140	Newly	PRJCA032371	20828237	18699818	0.8978	Tonsil/Tongue	Immune	E105	E100_E110	Late-prenatal	Male	Merino	Mesodermal		Illumina NovaSeq 6000	PAIRED
SAMC4333141	Newly	PRJCA032371	24895802	21279534	0.8547	Thymus	Immune	E105	E100_E110	Late-prenatal	Male	Merino	Endodermal		Illumina NovaSeq 6000	PAIRED
SAMC4333142	Newly	PRJCA032371	20968883	18291784	0.8723	Limb	Limb	E105	E100_E110	Late-prenatal	Male	Merino	Ectodermal		Illumina NovaSeq 6000	PAIRED
SAMC4333143	Newly	PRJCA032371	25579678	21330988	0.8339	Lens	Lens	E105	E100_E110	Late-prenatal	Male	Merino	Ectodermal		Illumina NovaSeq 6000	PAIRED
SAMC4333144	Newly	PRJCA032371	20860660	17563242	0.8419	Heart	Heart	E85	E80_E90	Late-prenatal	Male	Merino	Mesodermal		Illumina NovaSeq 6000	PAIRED
SAMC4333145	Newly	PRJCA032371	23532237	19894140	0.8454	Liver	Liver	E85	E80_E90	Late-prenatal	Male	Merino	Endodermal		Illumina NovaSeq 6000	PAIRED
SAMC4333146	Newly	PRJCA032371	20991646	17704917	0.8434	Spleen	Immune	E85	E80_E90	Late-prenatal	Male	Merino	Mesodermal		Illumina NovaSeq 6000	PAIRED
SAMC4333147	Newly	PRJCA032371	24136562	20898910	0.8659	Lung	Lung	E85	E80_E90	Late-prenatal	Male	Merino	Endodermal		Illumina NovaSeq 6000	PAIRED
SAMC4333148	Newly	PRJCA032371	22846666	19040058	0.8334	Kidney	Kidney	E85	E80_E90	Late-prenatal	Male	Merino	Mesodermal		Illumina NovaSeq 6000	PAIRED
SAMC4333149	Newly	PRJCA032371	24420234	21307961	0.8726	Cerebrum	CNS	E85	E80_E90	Late-prenatal	Male	Merino	Ectodermal		Illumina NovaSeq 6000	PAIRED
SAMC4333150	Newly	PRJCA032371	20692307	18180991	0.8786	Hypothalamus	CNS	E85	E80_E90	Late-prenatal	Male	Merino	Ectodermal		Illumina NovaSeq 6000	PAIRED
SAMC4333151	Newly	PRJCA032371	23856401	21119011	0.8853	Hippocampus	CNS	E85	E80_E90	Late-prenatal	Male	Merino	Ectodermal		Illumina NovaSeq 6000	PAIRED
SAMC4333152	Newly	PRJCA032371	21992469	19291001	0.8772	Cerebellum	CNS	E85	E80_E90	Late-prenatal	Male	Merino	Ectodermal		Illumina NovaSeq 6000	PAIRED
SAMC4333153	Newly	PRJCA032371	23702464	19999535	0.8438	Rumen	GI tract	E85	E80_E90	Late-prenatal	Male	Merino	Endodermal		Illumina NovaSeq 6000	PAIRED
SAMC4333154	Newly	PRJCA032371	24197678	20947317	0.8657	Reticulum	GI tract	E85	E80_E90	Late-prenatal	Male	Merino	Endodermal		Illumina NovaSeq 6000	PAIRED
SAMC4333155	Newly	PRJCA032371	19341526	17312368	0.8951	Omasum	GI tract	E85	E80_E90	Late-prenatal	Male	Merino	Endodermal		Illumina NovaSeq 6000	PAIRED
SAMC4333156	Newly	PRJCA032371	21924330	19237232	0.8774	Abomasum	GI tract	E85	E80_E90	Late-prenatal	Male	Merino	Endodermal		Illumina NovaSeq 6000	PAIRED
SAMC4333157	Newly	PRJCA032371	20298315	17595471	0.8668	Duodenum	GI tract	E85	E80_E90	Late-prenatal	Male	Merino	Endodermal		Illumina NovaSeq 6000	PAIRED
SAMC4333158	Newly	PRJCA032371	24749818	21379337	0.8638	Jejunum	GI tract	E85	E80_E90	Late-prenatal	Male	Merino	Endodermal		Illumina NovaSeq 6000	PAIRED
SAMC4333159	Newly	PRJCA032371	22251434	19557118	0.8789	Ileum	GI tract	E85	E80_E90	Late-prenatal	Male	Merino	Endodermal		Illumina NovaSeq 6000	PAIRED
SAMC4333160	Newly	PRJCA032371	22072262	19414407	0.8796	Cecum	GI tract	E85	E80_E90	Late-prenatal	Male	Merino	Endodermal		Illumina NovaSeq 6000	PAIRED
SAMC4333161	Newly	PRJCA032371	22156650	18705670	0.8442	Duodenum	GI tract	E85	E80_E90	Late-prenatal	Male	Merino	Endodermal		Illumina NovaSeq 6000	PAIRED
SAMC4333162	Newly	PRJCA032371	23760050	20972064	0.8827	Testis	Male reproductive	E85	E80_E90	Late-prenatal	Male	Merino	Mesodermal		Illumina NovaSeq 6000	PAIRED
SAMC4333163	Newly	PRJCA032371	20532490	17330865	0.8441	Muscle	Muscle	E85	E80_E90	Late-prenatal	Male	Merino	Mesodermal		Illumina NovaSeq 6000	PAIRED
SAMC4333164	Newly	PRJCA032371	21009200	18151366	0.864	Adipose	Adipose	E85	E80_E90	Late-prenatal	Male	Merino	Endodermal		Illumina NovaSeq 6000	PAIRED
SAMC4333165	Newly	PRJCA032371	21973334	18952519	0.8625	Tonsil/Tongue	Immune	E85	E80_E90	Late-prenatal	Male	Merino	Mesodermal		Illumina NovaSeq 6000	PAIRED
SAMC4333166	Newly	PRJCA032371	20371761	17304483	0.8494	Thyroid gland	Endocrine	E85	E80_E90	Late-prenatal	Male	Merino	Endodermal		Illumina NovaSeq 6000	PAIRED
SAMC4333167	Newly	PRJCA032371	22852125	19629794	0.859	Thymus	Immune	E85	E80_E90	Late-prenatal	Male	Merino	Endodermal		Illumina NovaSeq 6000	PAIRED
SAMC4333168	Newly	PRJCA032371	23397372	21733412	0.9289	Lens	Lens	E85	E80_E90	Late-prenatal	Male	Merino	Ectodermal		Illumina NovaSeq 6000	PAIRED
SAMC4333169	Newly	PRJCA032371	21786220	18456383	0.8472	Heart	Heart	E85	E80_E90	Late-prenatal	Female	Merino	Mesodermal		Illumina NovaSeq 6000	PAIRED
SAMC4333170	Newly	PRJCA032371	19609370	15988373	0.8153	Liver	Liver	E85	E80_E90	Late-prenatal	Female	Merino	Endodermal		Illumina NovaSeq 6000	PAIRED
SAMC4333171	Newly	PRJCA032371	21084539	17886002	0.8483	Spleen	Immune	E85	E80_E90	Late-prenatal	Female	Merino	Mesodermal		Illumina NovaSeq 6000	PAIRED
SAMC4333172	Newly	PRJCA032371	23385836	20374275	0.8712	Lung	Lung	E85	E80_E90	Late-prenatal	Female	Merino	Endodermal		Illumina NovaSeq 6000	PAIRED
SAMC4333173	Newly	PRJCA032371	19645441	16794455	0.8549	Kidney	Kidney	E85	E80_E90	Late-prenatal	Female	Merino	Mesodermal		Illumina NovaSeq 6000	PAIRED
SAMC4333174	Newly	PRJCA032371	25212582	22288266	0.884	Cerebrum	CNS	E85	E80_E90	Late-prenatal	Female	Merino	Ectodermal		Illumina NovaSeq 6000	PAIRED
SAMC4333175	Newly	PRJCA032371	22478004	19554339	0.8699	Hypothalamus	CNS	E85	E80_E90	Late-prenatal	Female	Merino	Ectodermal		Illumina NovaSeq 6000	PAIRED
SAMC4333176	Newly	PRJCA032371	24013136	21089786	0.8783	Hippocampus	CNS	E85	E80_E90	Late-prenatal	Female	Merino	Ectodermal		Illumina NovaSeq 6000	PAIRED
SAMC4333177	Newly	PRJCA032371	23017380	20150824	0.8755	Cerebellum	CNS	E85	E80_E90	Late-prenatal	Female	Merino	Ectodermal		Illumina NovaSeq 6000	PAIRED
SAMC4333178	Newly	PRJCA032371	22607486	19091324	0.8445	Rumen	GI tract	E85	E80_E90	Late-prenatal	Female	Merino	Endodermal		Illumina NovaSeq 6000	PAIRED
SAMC4333179	Newly	PRJCA032371	22410192	18748553	0.8366	Reticulum	GI tract	E85	E80_E90	Late-prenatal	Female	Merino	Endodermal		Illumina NovaSeq 6000	PAIRED
SAMC4333180	Newly	PRJCA032371	23454847	19290765	0.8225	Omasum	GI tract	E85	E80_E90	Late-prenatal	Female	Merino	Endodermal		Illumina NovaSeq 6000	PAIRED
SAMC4333181	Newly	PRJCA032371	22427505	20033588	0.8933	Abomasum	GI tract	E85	E80_E90	Late-prenatal	Female	Merino	Endodermal		Illumina NovaSeq 6000	PAIRED
SAMC4333182	Newly	PRJCA032371	22837930	20206825	0.8848	Duodenum	GI tract	E85	E80_E90	Late-prenatal	Female	Merino	Endodermal		Illumina NovaSeq 6000	PAIRED
SAMC4333183	Newly	PRJCA032371	22430297	19549681	0.8716	Jejunum	GI tract	E85	E80_E90	Late-prenatal	Female	Merino	Endodermal		Illumina NovaSeq 6000	PAIRED
SAMC4333184	Newly	PRJCA032371	23618614	20591786	0.8718	Ileum	GI tract	E85	E80_E90	Late-prenatal	Female	Merino	Endodermal		Illumina NovaSeq 6000	PAIRED
SAMC4333185	Newly	PRJCA032371	22459146	20147134	0.8971	Colon	GI tract	E85	E80_E90	Late-prenatal	Female	Merino	Endodermal		Illumina NovaSeq 6000	PAIRED
SAMC4333186	Newly	PRJCA032371	20825297	18476267	0.8872	Rectum	GI tract	E85	E80_E90	Late-prenatal	Female	Merino	Endodermal		Illumina NovaSeq 6000	PAIRED
SAMC4333187	Newly	PRJCA032371	19954453	16731416	0.8385	Uterus	Female reproductive	E85	E80_E90	Late-prenatal	Female	Merino	Mesodermal		Illumina NovaSeq 6000	PAIRED
SAMC4333188	Newly	PRJCA032371	19735459	17306633	0.8769	Muscle	Muscle	E85	E80_E90	Late-prenatal	Female	Merino	Mesodermal		Illumina NovaSeq 6000	PAIRED
SAMC4333189	Newly	PRJCA032371	20707219	17687682	0.8542	Thymus	Immune	E85	E80_E90	Late-prenatal	Female	Merino	Endodermal		Illumina NovaSeq 6000	PAIRED
SAMC4333190	Newly	PRJCA032371	20018203	17118764	0.8552	Thyroid gland	Endocrine	E85	E80_E90	Late-prenatal	Female	Merino	Endodermal		Illumina NovaSeq 6000	PAIRED
SAMC4333191	Newly	PRJCA032371	21368763	18235556	0.8534	Thymus	Immune	E85	E80_E90	Late-prenatal	Female	Merino	Endodermal		Illumina NovaSeq 6000	PAIRED
SAMC4333192	Newly	PRJCA032371	21396489	17494995	0.8177	Limb	Limb	E85	E80_E90	Late-prenatal	Female	Merino	Ectodermal		Illumina NovaSeq 6000	PAIRED
SAMC4333193	Newly	PRJCA032371	20982593	18140182	0.8645	Muscle	Muscle	E85	E80_E90	Late-prenatal	Female	Merino	Ectodermal		Illumina NovaSeq 6000	PAIRED
SAMC4333194	Newly	PRJCA032371	21737987	18040991	0.8299	Heart	Heart	E135	E130_E135	Late-prenatal	Male	Merino	Mesodermal		Illumina NovaSeq 6000	PAIRED
SAMC4333195	Newly	PRJCA032371	21025958	18192263	0.8652	Liver	Liver	E135	E130_E135	Late-prenatal	Male	Merino	Endodermal		Illumina NovaSeq 6000	PAIRED
SAMC4333196	Newly	PRJCA032371	22035568	19252052	0.8737	Jejunum	GI tract	E135	E130_E135	Late-prenatal	Female	Merino	Endodermal		Illumina NovaSeq 6000	PAIRED
SAMC4333197	Newly	PRJCA032371	21648794	18842790	0.8704	Cerebellum	CNS	E105	E100_E110	Late-prenatal	Female	Merino	Ectodermal		Illumina NovaSeq 6000	PAIRED
SAMC4333198	Newly	PRJCA032371	19715375	15805339	0.8017	Liver	Liver	E85	E80_E90	Late-prenatal	Male	Merino	Endodermal		Illumina NovaSeq 6000	PAIRED
SAMC4333199	Newly	PRJCA032371	20293948	17111775	0.8432	Lung	Lung	E65	E60_E70	Early-prenatal	Female	Merino	Endodermal		Illumina NovaSeq 6000	PAIRED
SAMC4333200	Newly	PRJCA032371	20172930	17320956	0.8586	Liver	Liver	E105	E100_E110	Late-prenatal	Male	Merino	Endodermal		Illumina NovaSeq 6000	PAIRED
SAMC4333201	Newly	PRJCA032371	20761634	17212879	0.8291	Thyroid gland	Endocrine	E105	E100_E110	Late-prenatal	Male	Merino	Endodermal		Illumina NovaSeq 6000	PAIRED
SAMC4333202	Newly	PRJCA032371	21815716	19334722	0.8863	Cecum	GI tract	E85	E80_E90	Late-prenatal	Female	Merino	Endodermal		Illumina NovaSeq 6000	PAIRED
SAMC4333203	Newly	PRJCA032371	21553508	18347272	0.8512	Tonsil/Tongue	Immune	E135	E130_E135	Late-prenatal	Male	Merino	Mesodermal		Illumina NovaSeq 6000	PAIRED
SAMC4333204	Newly	PRJCA032371	22149574	19647414	0.887	Spleen	Immune	E135	E130_E135	Late-prenatal	Male	Merino	Mesodermal		Illumina NovaSeq 6000	PAIRED
SAMC4333205	Newly	PRJCA032371	21217057	18719754	0.8823	Lung	Lung	E135	E130_E135	Late-prenatal	Male	Merino	Endodermal		Illumina NovaSeq 6000	PAIRED
SAMC4333206	Newly	PRJCA032371	20813984	18398949	0.884	Kidney	Kidney	E135	E130_E135	Late-prenatal	Male	Merino	Mesodermal		Illumina NovaSeq 6000	PAIRED
SAMC4333207	Newly	PRJCA032371	24472499	20521204	0.8385	Cerebrum	CNS	E135	E130_E135	Late-prenatal	Male	Merino	Ectodermal		Illumina NovaSeq 6000	PAIRED
SAMC4333208	Newly	PRJCA032371	22158391	18977316	0.8564	Hippocampus	CNS	E135	E130_E135	Late-prenatal	Male	Merino	Ectodermal		Illumina NovaSeq 6000	PAIRED
SAMC4333209	Newly	PRJCA032371	21339117	18802027	0.8811	Jejunum	GI tract	E135	E130_E135	Late-prenatal	Male	Merino	Ectodermal		Illumina NovaSeq 6000	PAIRED
SAMC4333210	Newly	PRJCA032371	22635445	20386716	0.9007	Abomasum	GI tract	E135	E130_E135	Late-prenatal	Male	Merino	Endodermal		Illumina NovaSeq 6000	PAIRED
SAMC4333211	Newly	PRJCA032371	21892367	17204610	0.7859	Reticulum	GI tract	E135	E130_E135	Late-prenatal	Male	Merino	Endodermal		Illumina NovaSeq 6000	PAIRED
SAMC4333212	Newly	PRJCA032371	22216724	18117904	0.8155	Omasum	GI tract	E135	E130_E135	Late-prenatal	Male	Merino	Endodermal		Illumina NovaSeq 6000	PAIRED
SAMC4333213	Newly	PRJCA032371	20378958	17827864	0.8748	Rumen	GI tract	E135	E130_E135	Late-prenatal	Male	Merino	Endodermal		Illumina NovaSeq 6000	PAIRED
SAMC4333214	Newly	PRJCA032371	22225273	19650611	0.8842	Duodenum	GI tract	E135	E130_E135	Late-prenatal	Male	Merino	Endodermal		Illumina NovaSeq 6000	PAIRED
SAMC4333215	Newly	PRJCA032371	20317004	17054718	0.8394	Hypothalamus	CNS	E135	E130_E135	Late-prenatal	Male	Merino	Endodermal		Illumina NovaSeq 6000	PAIRED
SAMC4333216	Newly	PRJCA032371	20425074	18346722	0.8982	Ileum	GI tract	E135	E130_E135	Late-prenatal	Male	Merino	Endodermal		Illumina NovaSeq 6000	PAIRED
SAMC4333217	Newly	PRJCA032371	20415505	18451924	0.9038	Cecum	GI tract	E135	E130_E135	Late-prenatal	Male	Merino	Endodermal		Illumina NovaSeq 6000	PAIRED
SAMC4333218	Newly	PRJCA032371	25786668	22951048	0.89	Colon	GI tract	E135	E130_E135	Late-prenatal	Male	Merino	Endodermal		Illumina NovaSeq 6000	PAIRED
SAMC4333219	Newly	PRJCA032371	19981440	17628605	0.8822	Rectum	GI tract	E135	E130_E135	Late-prenatal	Male	Merino	Endodermal		Illumina NovaSeq 6000	PAIRED
SAMC4333220	Newly	PRJCA032371	21814808	19291148	0.8843	Testis	Male reproductive	E135	E130_E135	Late-prenatal	Male	Merino	Mesodermal		Illumina NovaSeq 6000	PAIRED
SAMC4333221	Newly	PRJCA032371	21385835	18062470	0.8446	Muscle	Muscle	E135	E130_E135	Late-prenatal	Male	Merino	Mesodermal		Illumina NovaSeq 6000	PAIRED
SAMC4333222	Newly	PRJCA032371	21629072	18179693	0.8405	Adipose	Adipose	E135	E130_E135	Late-prenatal	Male	Merino	Endodermal		Illumina NovaSeq 6000	PAIRED
SAMC4333223	Newly	PRJCA032371	21138427	18695854	0.8844	Thyroid gland	Endocrine	E135	E130_E135	Late-prenatal	Male	Merino	Endodermal		Illumina NovaSeq 6000	PAIRED
SAMC4333224	Newly	PRJCA032371	21314286	18925324	0.8879	Thymus	Immune	E135	E130_E135	Late-prenatal	Male	Merino	Endodermal		Illumina NovaSeq 6000	PAIRED
SAMC4333225	Newly	PRJCA032371	22936374	19123299	0.8338	Lens	Lens	E135	E130_E135	Late-prenatal	Male	Merino	Ectodermal		Illumina NovaSeq 6000	PAIRED
SAMC4333226	Newly	PRJCA032371	21118141	17400768	0.824	Heart	Heart	E135	E130_E135	Late-prenatal	Male	Merino	Mesodermal		Illumina NovaSeq 6000	PAIRED
SAMC4333227	Newly	PRJCA032371	19823666	17372385	0.8763	Liver	Liver	E135	E130_E135	Late-prenatal	Male	Merino	Endodermal		Illumina NovaSeq 6000	PAIRED
SAMC4333228	Newly	PRJCA032371	23574659	21061656	0.8934	Spleen	Immune	E135	E130_E135	Late-prenatal	Male	Merino	Mesodermal		Illumina NovaSeq 6000	PAIRED
SAMC4333229	Newly	PRJCA032371	23118015	20616114	0.8918	Lung	Lung	E135	E130_E135	Late-prenatal	Male	Merino	Endodermal		Illumina NovaSeq 6000	PAIRED
SAMC4333230	Newly	PRJCA032371	21323930	18529994	0.869	Kidney	Kidney	E135	E130_E135	Late-prenatal	Male	Merino	Ectodermal		Illumina NovaSeq 6000	PAIRED
SAMC4333231	Newly	PRJCA032371	20025709	16665826	0.8322	Hypothalamus	CNS	E135	E130_E135	Late-prenatal	Male	Merino	Ectodermal		Illumina NovaSeq 6000	PAIRED
SAMC4333232	Newly	PRJCA032371	19939534	16076591	0.8063	Hippocampus	CNS	E135	E130_E135	Late-prenatal	Male	Merino	Ectodermal		Illumina NovaSeq 6000	PAIRED
SAMC4333233	Newly	PRJCA032371	21027539	16988608	0.8079	Cerebellum	CNS	E135	E130_E135	Late-prenatal	Male	Merino	Ectodermal		Illumina NovaSeq 6000	PAIRED
SAMC4333234	Newly	PRJCA032371	23036851	20552006	0.8921	Abomasum	GI tract	E135	E130_E135	Late-prenatal	Male	Merino	Endodermal		Illumina NovaSeq 6000	PAIRED
SAMC4333235	Newly	PRJCA032371	22797553	19362533	0.8493	Reticulum	GI tract	E135	E130_E135	Late-prenatal	Male	Merino	Endodermal		Illumina NovaSeq 6000	PAIRED
SAMC4333236	Newly	PRJCA032371	20295592	17798062	0.8769	Omasum	GI tract	E135	E130_E135	Late-prenatal	Male	Merino	Endodermal		Illumina NovaSeq 6000	PAIRED
SAMC4333237	Newly	PRJCA032371	22147467	18687792	0.8438	Rumen	GI tract	E135	E130_E135	Late-prenatal	Male	Merino	Endodermal		Illumina NovaSeq 6000	PAIRED
SAMC4333238	Newly	PRJCA032371	21811907	19234293	0.8818	Duodenum	GI tract	E135	E130_E135	Late-prenatal	Male	Merino	Endodermal		Illumina NovaSeq 6000	PAIRED
SAMC4333239	Newly	PRJCA032371	22195212	19610204	0.8835	Jejunum	GI tract	E135	E130_E135	Late-prenatal	Male	Merino	Endodermal		Illumina NovaSeq 6000	PAIRED
SAMC4333240	Newly	PRJCA032371	20529746	18469046	0.8996	Ileum	GI tract	E135	E130_E135	Late-prenatal	Male	Merino	Endodermal		Illumina NovaSeq 6000	PAIRED
SAMC4333241	Newly	PRJCA032371	22929777	20458858	0.8922	Cecum	GI tract	E135	E130_E135	Late-prenatal	Male	Merino	Endodermal		Illumina NovaSeq 6000	PAIRED
SAMC4333242	Newly	PRJCA032371	22105406	20154241	0.9117	Colon	GI tract	E135	E130_E135	Late-prenatal	Male	Merino	Endodermal		Illumina NovaSeq 6000	PAIRED
SAMC4333243	Newly	PRJCA032371	22706809	20369851	0.8971	Rectum	GI tract	E135	E130_E135	Late-prenatal	Male	Merino	Endodermal		Illumina NovaSeq 6000	PAIRED
SAMC4333244	Newly	PRJCA032371	22348019	20096024	0.8992	Testis	Male reproductive	E135	E130_E135	Late-prenatal	Male	Merino	Mesodermal		Illumina NovaSeq 6000	PAIRED
SAMC4333245	Newly	PRJCA032371	22680631	19407573	0.8557	Muscle	Muscle	E135	E130_E135	Late-prenatal	Male	Merino	Mesodermal		Illumina NovaSeq 6000	PAIRED
SAMC4333246	Newly	PRJCA032371	22156487	18774314	0.8474	Adipose	Adipose	E135	E130_E135	Late-prenatal	Male	Merino	Endodermal		Illumina NovaSeq 6000	PAIRED
SAMC4333247	Newly	PRJCA032371	20427313	16972129	0.8309	Adipose	Adipose	E85	E80_E90	Late-prenatal	Female	Merino	Mesodermal		Illumina NovaSeq 6000	PAIRED
SAMC4333248	Newly	PRJCA032371	20767769	18089064	0.871	Muscle	Muscle	E85	E80_E90	Late-prenatal	Male	Merino	Mesodermal		Illumina NovaSeq 6000	PAIRED
SAMC4333249	Newly	PRJCA032371	26294720	21817377	0.8297	Tonsil/Tongue	Immune	E135	E130_E135	Late-prenatal	Male	Merino	Mesodermal		Illumina NovaSeq 6000	PAIRED
SAMC4333250	Newly	PRJCA032371	21741510	18487478	0.8503	Limb	Limb	E135	E130_E135	Late-prenatal	Male	Merino	Ectodermal		Illumina NovaSeq 6000	PAIRED
SAMC4333251	Newly	PRJCA032371	32912942	24325551	0.7391	Lens	Lens	E135	E130_E135	Late-prenatal	Male	Merino	Ectodermal		Illumina NovaSeq 6000	PAIRED
SAMC4333252	Newly	PRJCA032371	22939778	18879134	0.823	Heart	Heart	E135	E130_E135	Late-prenatal	Female	Merino	Mesodermal		Illumina NovaSeq 6000	PAIRED
SAMC4333253	Newly	PRJCA032371	21648167	19184305	0.8862	Liver	Liver	E135	E130_E135	Late-prenatal	Female	Merino	Endodermal		Illumina NovaSeq 6000	PAIRED
SAMC4333254	Newly	PRJCA032371	21695078	19062587	0.8787	Spleen	Immune	E135	E130_E135	Late-prenatal	Female	Merino	Mesodermal		Illumina NovaSeq 6000	PAIRED
SAMC4333255	Newly	PRJCA032371	20404020	18333196	0.8985	Lung	Lung	E135	E130_E135	Late-prenatal	Female	Merino	Endodermal		Illumina NovaSeq 6000	PAIRED
SAMC4333256	Newly	PRJCA032371	21839240	18862186	0.8637	Kidney	Kidney	E135	E130_E135	Late-prenatal	Female	Merino	Mesodermal		Illumina NovaSeq 6000	PAIRED
SAMC4333257	Newly	PRJCA032371	21445912	18206788	0.849	Cerebrum	CNS	E135	E130_E135	Late-prenatal	Female	Merino	Ectodermal		Illumina NovaSeq 6000	PAIRED
SAMC4333258	Newly	PRJCA032371	20595673	17756516	0.8621	Hypothalamus	CNS	E135	E130_E135	Late-prenatal	Female	Merino	Ectodermal		Illumina NovaSeq 6000	PAIRED
SAMC4333259	Newly	PRJCA032371	23757231	20491695	0.8625	Hippocampus	CNS	E135	E130_E135	Late-prenatal	Female	Merino	Ectodermal		Illumina NovaSeq 6000	PAIRED
SAMC4333260	Newly	PRJCA032371	24813922	21230028	0.8556	Cerebellum	CNS	E135	E130_E135	Late-prenatal	Female	Merino	Ectodermal		Illumina NovaSeq 6000	PAIRED
SAMC4333261	Newly	PRJCA032371	22754258	20334544	0.8937	Abomasum	GI tract	E135	E130_E135	Late-prenatal	Female	Merino	Endodermal		Illumina NovaSeq 6000	PAIRED
SAMC4333262	Newly	PRJCA032371	25082633	21677024	0.8642	Reticulum	GI tract	E135	E130_E135	Late-prenatal	Female	Merino	Endodermal		Illumina NovaSeq 6000	PAIRED
SAMC4333263	Newly	PRJCA032371	22340985	19369808	0.867	Omasum	GI tract	E135	E130_E135	Late-prenatal	Female	Merino	Endodermal		Illumina NovaSeq 6000	PAIRED
SAMC4333264	Newly	PRJCA032371	22119187	19413985	0.8777	Rumen	GI tract	E135	E130_E135	Late-prenatal	Female	Merino	Endodermal		Illumina NovaSeq 6000	PAIRED
SAMC4333265	Newly	PRJCA032371	20451586	17759829	0.8684	Duodenum	GI tract	E135	E130_E135	Late-prenatal	Female	Merino	Endodermal		Illumina NovaSeq 6000	PAIRED
SAMC4333266	Newly	PRJCA032371	22159858	19830154	0.8949	Ileum	GI tract	E135	E130_E135	Late-prenatal	Female	Merino	Endodermal		Illumina NovaSeq 6000	PAIRED
SAMC4333267	Newly	PRJCA032371	22491202	20200848	0.8982	Cecum	GI tract	E135	E130_E135	Late-prenatal	Female	Merino	Endodermal		Illumina NovaSeq 6000	PAIRED
SAMC4333268	Newly	PRJCA032371	21278745	18449923	0.8671	Colon	GI tract	E135	E130_E135	Late-prenatal	Female	Merino	Endodermal		Illumina NovaSeq 6000	PAIRED
SAMC4333269	Newly	PRJCA032371	22466189	20164544	0.8976	Rectum	GI tract	E135	E130_E135	Late-prenatal	Female	Merino	Endodermal		Illumina NovaSeq 6000	PAIRED
SAMC4333270	Newly	PRJCA032371	20212053	18171257	0.899	Uterus	Female reproductive	E135	E130_E135	Late-prenatal	Female	Merino	Mesodermal		Illumina NovaSeq 6000	PAIRED
SAMC4333271	Newly	PRJCA032371	21138544	18174402	0.8598	Muscle	Muscle	E135	E130_E135	Late-prenatal	Female	Merino	Mesodermal		Illumina NovaSeq 6000	PAIRED
SAMC4333272	Newly	PRJCA032371	20116088	17256764	0.8579	Adipose	Adipose	E135	E130_E135	Late-prenatal	Female	Merino	Endodermal		Illumina NovaSeq 6000	PAIRED
SAMC4333273	Newly	PRJCA032371	20956872	18625702	0.8888	Lymph node	Immune	E135	E130_E135	Late-prenatal	Female	Merino	Mesodermal		Illumina NovaSeq 6000	PAIRED
SAMC4333274	Newly	PRJCA032371	22052769	18262649	0.8281	Tonsil/Tongue	Immune	E135	E130_E135	Late-prenatal	Female	Merino	Mesodermal		Illumina NovaSeq 6000	PAIRED
SAMC4333275	Newly	PRJCA032371	20304240	17842430	0.8788	Thyroid gland	Endocrine	E135	E130_E135	Late-prenatal	Female	Merino	Endodermal		Illumina NovaSeq 6000	PAIRED
SAMC4333276	Newly	PRJCA032371	22194817	19700115	0.8876	Thymus	Immune	E135	E130_E135	Late-prenatal	Female	Merino	Endodermal		Illumina NovaSeq 6000	PAIRED
SAMC4333277	Newly	PRJCA032371	24652862	22606256	0.917	Lens	Lens	E135	E130_E135	Late-prenatal	Female	Merino	Ectodermal		Illumina NovaSeq 6000	PAIRED
SAMC4333278	Newly	PRJCA032371	22716594	19414683	0.8546	Heart	Heart	E105	E100_E110	Late-prenatal	Female	Merino	Mesodermal		Illumina NovaSeq 6000	PAIRED
SAMC4333279	Newly	PRJCA032371	22741535	19662846	0.8646	Spleen	Immune	E105	E100_E110	Late-prenatal	Female	Merino	Mesodermal		Illumina NovaSeq 6000	PAIRED
SAMC4333280	Newly	PRJCA032371	23821516	21306861	0.8944	Lung	Lung	E105	E100_E110	Late-prenatal	Female	Merino	Endodermal		Illumina NovaSeq 6000	PAIRED
SAMC4333281	Newly	PRJCA032371	22814368	20059172	0.8792	Kidney	Kidney	E105	E100_E110	Late-prenatal	Female	Merino	Mesodermal		Illumina NovaSeq 6000	PAIRED
SAMC4333282	Newly	PRJCA032371	23978829	21246120	0.886	Cerebrum	CNS	E105	E100_E110	Late-prenatal	Female	Merino	Ectodermal		Illumina NovaSeq 6000	PAIRED
SAMC4333283	Newly	PRJCA032371	22439837	19762784	0.8807	Hypothalamus	CNS	E105	E100_E110	Late-prenatal	Female	Merino	Ectodermal		Illumina NovaSeq 6000	PAIRED
SAMC4333284	Newly	PRJCA032371	21724917	18655722	0.8587	Hippocampus	CNS	E105	E100_E110	Late-prenatal	Female	Merino	Ectodermal		Illumina NovaSeq 6000	PAIRED
SAMC4333285	Newly	PRJCA032371	23151364	20057560	0.8664	Rumen	GI tract	E105	E100_E110	Late-prenatal	Female	Merino	Endodermal		Illumina NovaSeq 6000	PAIRED
SAMC4333286	Newly	PRJCA032371	21143672	18707419	0.8848	Abomasum	GI tract	E105	E100_E110	Late-prenatal	Female	Merino	Endodermal		Illumina NovaSeq 6000	PAIRED
SAMC4333287	Newly	PRJCA032371	21954823	19818830	0.9027	Duodenum	GI tract	E105	E100_E110	Late-prenatal	Female	Merino	Endodermal		Illumina NovaSeq 6000	PAIRED
SAMC4333288	Newly	PRJCA032371	22217994	19654194	0.8846	Jejunum	GI tract	E105	E100_E110	Late-prenatal	Female	Merino	Endodermal		Illumina NovaSeq 6000	PAIRED
SAMC4333289	Newly	PRJCA032371	22460375	19161589	0.8531	Ileum	GI tract	E105	E100_E110	Late-prenatal	Female	Merino	Endodermal		Illumina NovaSeq 6000	PAIRED
SAMC4333290	Newly	PRJCA032371	24146612	21514796	0.891	Rectum	GI tract	E105	E100_E110	Late-prenatal	Female	Merino	Endodermal		Illumina NovaSeq 6000	PAIRED
SAMC4333291	Newly	PRJCA032371	40749576	17205481	0.4222	Uterus	Female reproductive	E105	E100_E110	Late-prenatal	Female	Merino	Mesodermal		Illumina NovaSeq 6000	PAIRED
SAMC4333292	Newly	PRJCA032371	22591378	19877153	0.8799	Muscle	Muscle	E105	E100_E110	Late-prenatal	Female	Merino	Mesodermal		Illumina NovaSeq 6000	PAIRED
SAMC4333293	Newly	PRJCA032371	21785464	19133375	0.8783	Adipose	Adipose	E105	E100_E110	Late-prenatal	Female	Merino	Endodermal		Illumina NovaSeq 6000	PAIRED
SAMC4333294	Newly	PRJCA032371	21740033	18592377	0.8552	Tonsil/Tongue	Immune	E105	E100_E110	Late-prenatal	Female	Merino	Mesodermal		Illumina NovaSeq 6000	PAIRED
SAMC4333295	Newly	PRJCA032371	23975867	20503389	0.8552	Thyroid gland	Endocrine	E105	E100_E110	Late-prenatal	Female	Merino	Endodermal		Illumina NovaSeq 6000	PAIRED
SAMC4333296	Newly	PRJCA032371	24409337	21334515	0.874	Thymus	Immune	E105	E100_E110	Late-prenatal	Female	Merino	Endodermal		Illumina NovaSeq 6000	PAIRED
SAMC4333297	Newly	PRJCA032371	22431335	19272723	0.8592	Limb	Limb	E105	E100_E110	Late-prenatal	Female	Merino	Ectodermal		Illumina NovaSeq 6000	PAIRED
SAMC4333298	Newly	PRJCA032371	24159352	20294001	0.84	Heart	Heart	E105	E100_E110	Late-prenatal	Male	Merino	Mesodermal		Illumina NovaSeq 6000	PAIRED
SAMC4333299	Newly	PRJCA032371	21798973	18745170	0.8599	Liver	Liver	E105	E100_E110	Late-prenatal	Male	Merino	Endodermal		Illumina NovaSeq 6000	PAIRED
SAMC4333300	Newly	PRJCA032371	22545944	19868486	0.8812	Spleen	Immune	E105	E100_E110	Late-prenatal	Male	Merino	Mesodermal		Illumina NovaSeq 6000	PAIRED
SAMC4333301	Newly	PRJCA032371	20384746	18106713	0.8882	Lung	Lung	E105	E100_E110	Late-prenatal	Male	Merino	Endodermal		Illumina NovaSeq 6000	PAIRED
SAMC4333302	Newly	PRJCA032371	22300231	19500310	0.8744	Kidney	Kidney	E105	E100_E110	Late-prenatal	Male	Merino	Mesodermal		Illumina NovaSeq 6000	PAIRED
SAMC4333303	Newly	PRJCA032371	21919139	19234306	0.8775	Cerebrum	CNS	E105	E100_E110	Late-prenatal	Male	Merino	Ectodermal		Illumina NovaSeq 6000	PAIRED
SAMC4333304	Newly	PRJCA032371	20645258	17966611	0.8703	Hypothalamus	CNS	E105	E100_E110	Late-prenatal	Male	Merino	Ectodermal		Illumina NovaSeq 6000	PAIRED
SAMC4333305	Newly	PRJCA032371	21973552	19042173	0.8666	Hippocampus	CNS	E105	E100_E110	Late-prenatal	Male	Merino	Ectodermal		Illumina NovaSeq 6000	PAIRED
SAMC4333306	Newly	PRJCA032371	23939428	20703772	0.8648	Cerebellum	CNS	E105	E100_E110	Late-prenatal	Male	Merino	Ectodermal		Illumina NovaSeq 6000	PAIRED
SAMC4333307	Newly	PRJCA032371	29492778	26518722	0.8992	Rumen	GI tract	E105	E100_E110	Late-prenatal	Male	Merino	Endodermal		Illumina NovaSeq 6000	PAIRED
SAMC4333308	Newly	PRJCA032371	20094615	17882488	0.8899	Abomasum	GI tract	E105	E100_E110	Late-prenatal	Male	Merino	Endodermal		Illumina NovaSeq 6000	PAIRED
SAMC4333309	Newly	PRJCA032371	20672763	18282435	0.8844	Duodenum	GI tract	E105	E100_E110	Late-prenatal	Male	Merino	Endodermal		Illumina NovaSeq 6000	PAIRED
SAMC4333310	Newly	PRJCA032371	20980801	18080601	0.8618	Jejunum	GI tract	E105	E100_E110	Late-prenatal	Male	Merino	Endodermal		Illumina NovaSeq 6000	PAIRED
SAMC4333311	Newly	PRJCA032371	23193441	20566723	0.8867	Ileum	GI tract	E105	E100_E110	Late-prenatal	Male	Merino	Endodermal		Illumina NovaSeq 6000	PAIRED
SAMC4333312	Newly	PRJCA032371	23313984	20590742	0.8832	Cecum	GI tract	E105	E100_E110	Late-prenatal	Male	Merino	Endodermal		Illumina NovaSeq 6000	PAIRED
SAMC4333313	Newly	PRJCA032371	22604868	20147708	0.8913	Rectum	GI tract	E105	E100_E110	Late-prenatal	Male	Merino	Endodermal		Illumina NovaSeq 6000	PAIRED
SAMC4333314	Newly	PRJCA032371	20220758	17895116	0.885	Testis	Male reproductive	E105	E100_E110	Late-prenatal	Male	Merino	Mesodermal		Illumina NovaSeq 6000	PAIRED
SAMC4333315	Newly	PRJCA032371	24833486	21435189	0.8632	Adipose	Adipose	E105	E100_E110	Late-prenatal	Male	Merino	Endodermal		Illumina NovaSeq 6000	PAIRED
SAMC4333316	Newly	PRJCA032371	21261765	17162448	0.8072	Lymph node	Immune	E105	E100_E110	Late-prenatal	Male	Merino	Mesodermal		Illumina NovaSeq 6000	PAIRED
SAMC4333317	Newly	PRJCA032371	21994731	18994271	0.8636	Tonsil/Tongue	Immune	E105	E100_E110	Late-prenatal	Male	Merino	Mesodermal		Illumina NovaSeq 6000	PAIRED
SAMC4333318	Newly	PRJCA032371	23415460	19014639	0.8121	Thyroid gland	Endocrine	E105	E100_E110	Late-prenatal	Male	Merino	Endodermal		Illumina NovaSeq 6000	PAIRED
SAMC4333319	Newly	PRJCA032371	24815553	20817114	0.8389	Lens	Lens	E105	E100_E110	Late-prenatal	Male	Merino	Ectodermal		Illumina NovaSeq 6000	PAIRED
SAMC4333320	Newly	PRJCA032371	19523456	15082864	0.7726	Heart	Heart	E85	E80_E90	Late-prenatal	Male	Merino	Mesodermal		Illumina NovaSeq 6000	PAIRED
SAMC4333321	Newly	PRJCA032371	23666687	20820782	0.8798	Lung	Lung	E85	E80_E90	Late-prenatal	Male	Merino	Endodermal		Illumina NovaSeq 6000	PAIRED
SAMC4333322	Newly	PRJCA032371	22057466	19239487	0.8722	Kidney	Kidney	E85	E80_E90	Late-prenatal	Male	Merino	Mesodermal		Illumina NovaSeq 6000	PAIRED
SAMC4333323	Newly	PRJCA032371	21293715	18774813	0.8817	Cerebrum	CNS	E85	E80_E90	Late-prenatal	Male	Merino	Ectodermal		Illumina NovaSeq 6000	PAIRED
SAMC4333324	Newly	PRJCA032371	21985218	19068628	0.8673	Hypothalamus	CNS	E85	E80_E90	Late-prenatal	Male	Merino	Ectodermal		Illumina NovaSeq 6000	PAIRED
SAMC4333325	Newly	PRJCA032371	21435492	18898033	0.8816	Hippocampus	CNS	E85	E80_E90	Late-prenatal	Male	Merino	Ectodermal		Illumina NovaSeq 6000	PAIRED
SAMC4333326	Newly	PRJCA032371	22947652	19334745	0.8426	Cerebellum	CNS	E85	E80_E90	Late-prenatal	Male	Merino	Ectodermal		Illumina NovaSeq 6000	PAIRED
SAMC4333327	Newly	PRJCA032371	23368284	20934865	0.8959	Abomasum	GI tract	E85	E80_E90	Late-prenatal	Male	Merino	Endodermal		Illumina NovaSeq 6000	PAIRED
SAMC4333328	Newly	PRJCA032371	20554170	17834341	0.8677	Duodenum	GI tract	E85	E80_E90	Late-prenatal	Male	Merino	Endodermal		Illumina NovaSeq 6000	PAIRED
SAMC4333329	Newly	PRJCA032371	23678223	21417937	0.9045	Jejunum	GI tract	E85	E80_E90	Late-prenatal	Male	Merino	Endodermal		Illumina NovaSeq 6000	PAIRED
SAMC4333330	Newly	PRJCA032371	20750632	18295628	0.8817	Ileum	GI tract	E85	E80_E90	Late-prenatal	Male	Merino	Endodermal		Illumina NovaSeq 6000	PAIRED
SAMC4333331	Newly	PRJCA032371	21340437	18843526	0.883	Cecum	GI tract	E85	E80_E90	Late-prenatal	Male	Merino	Endodermal		Illumina NovaSeq 6000	PAIRED
SAMC4333332	Newly	PRJCA032371	19255638	15337852	0.7965	Colon	GI tract	E85	E80_E90	Late-prenatal	Male	Merino	Endodermal		Illumina NovaSeq 6000	PAIRED
SAMC4333333	Newly	PRJCA032371	20886318	18250605	0.8738	Rectum	GI tract	E85	E80_E90	Late-prenatal	Male	Merino	Endodermal		Illumina NovaSeq 6000	PAIRED
SAMC4333334	Newly	PRJCA032371	24523622	20374215	0.8308	Testis	Male reproductive	E85	E80_E90	Late-prenatal	Male	Merino	Mesodermal		Illumina NovaSeq 6000	PAIRED
SAMC4333335	Newly	PRJCA032371	24971620	20798156	0.8329	Tonsil/Tongue	Immune	E85	E80_E90	Late-prenatal	Male	Merino	Mesodermal		Illumina NovaSeq 6000	PAIRED
SAMC4333336	Newly	PRJCA032371	21409033	18001836	0.8409	Thyroid gland	Endocrine	E85	E80_E90	Late-prenatal	Male	Merino	Endodermal		Illumina NovaSeq 6000	PAIRED
SAMC4333337	Newly	PRJCA032371	23313480	19956608	0.856	Lens	Lens	E85	E80_E90	Late-prenatal	Male	Merino	Ectodermal		Illumina NovaSeq 6000	PAIRED
SAMC4333338	Newly	PRJCA032371	20724116	17991072	0.8681	Heart	Heart	E65	E60_E70	Early-prenatal	Male	Merino	Mesodermal		Illumina NovaSeq 6000	PAIRED
SAMC4333339	Newly	PRJCA032371	21188676	18453899	0.8709	Liver	Liver	E65	E60_E70	Early-prenatal	Male	Merino	Endodermal		Illumina NovaSeq 6000	PAIRED
SAMC4333340	Newly	PRJCA032371	19953098	17677629	0.886	Spleen	Immune	E65	E60_E70	Early-prenatal	Male	Merino	Mesodermal		Illumina NovaSeq 6000	PAIRED
SAMC4333341	Newly	PRJCA032371	20751917	18599303	0.8963	Lung	Lung	E65	E60_E70	Early-prenatal	Male	Merino	Endodermal		Illumina NovaSeq 6000	PAIRED
SAMC4333342	Newly	PRJCA032371	23977366	21138914	0.8816	Kidney	Kidney	E65	E60_E70	Early-prenatal	Male	Merino	Mesodermal		Illumina NovaSeq 6000	PAIRED
SAMC4333343	Newly	PRJCA032371	24419689	21776951	0.8918	Cerebrum	CNS	E65	E60_E70	Early-prenatal	Male	Merino	Ectodermal		Illumina NovaSeq 6000	PAIRED
SAMC4333344	Newly	PRJCA032371	25663059	23010714	0.8966	Reticulum	GI tract	E65	E60_E70	Early-prenatal	Male	Merino	Endodermal		Illumina NovaSeq 6000	PAIRED
SAMC4333345	Newly	PRJCA032371	23345072	21024748	0.9006	Abomasum	GI tract	E65	E60_E70	Early-prenatal	Male	Merino	Endodermal		Illumina NovaSeq 6000	PAIRED
SAMC4333346	Newly	PRJCA032371	23030580	20226620	0.8783	Duodenum	GI tract	E65	E60_E70	Early-prenatal	Male	Merino	Endodermal		Illumina NovaSeq 6000	PAIRED
SAMC4333347	Newly	PRJCA032371	20981792	18586376	0.8858	Jejunum	GI tract	E65	E60_E70	Early-prenatal	Male	Merino	Endodermal		Illumina NovaSeq 6000	PAIRED
SAMC4333348	Newly	PRJCA032371	22561793	20258470	0.8979	Colon	GI tract	E65	E60_E70	Early-prenatal	Male	Merino	Endodermal		Illumina NovaSeq 6000	PAIRED
SAMC4333349	Newly	PRJCA032371	22314955	19586252	0.8777	Muscle	Muscle	E65	E60_E70	Early-prenatal	Male	Merino	Mesodermal		Illumina NovaSeq 6000	PAIRED
SAMC4333350	Newly	PRJCA032371	22933366	19831602	0.8647	Liver	Liver	E105	E100_E110	Late-prenatal	Female	Merino	Endodermal		Illumina NovaSeq 6000	PAIRED
SAMC4333351	Newly	PRJCA032371	21212287	18887128	0.8904	Omasum	GI tract	E105	E100_E110	Late-prenatal	Female	Merino	Endodermal		Illumina NovaSeq 6000	PAIRED
SAMC4333352	Newly	PRJCA032371	21713744	19079699	0.8787	Reticulum	GI tract	E105	E100_E110	Late-prenatal	Male	Merino	Endodermal		Illumina NovaSeq 6000	PAIRED
SAMC4333353	Newly	PRJCA032371	24354791	22193760	0.9113	Limb	Limb	E135	E130_E135	Late-prenatal	Male	Merino	Ectodermal		Illumina NovaSeq 6000	PAIRED
SAMC4333354	Newly	PRJCA032371	21983341	19584740	0.8909	Limb	Limb	E105	E100_E110	Late-prenatal	Male	Merino	Ectodermal		Illumina NovaSeq 6000	PAIRED
SAMC4333355	Newly	PRJCA032371	25081645	22287832	0.8886	Thymus	Immune	E85	E80_E90	Late-prenatal	Male	Merino	Endodermal		Illumina NovaSeq 6000	PAIRED
SAMC4333356	Newly	PRJCA032371	23540135	21181231	0.8998	Rectum	GI tract	E85	E80_E90	Late-prenatal	Male	Merino	Endodermal		Illumina NovaSeq 6000	PAIRED
SAMN18091909	Previously	PRJNA705554	34176440	29784774	0.8715	Skin	Skin	E65	E60_E70	Early-prenatal	Male	Merino	Ectodermal		Illumina NovaSeq 6000	PAIRED
SAMN18091910	Previously	PRJNA705554	41602202	37139365	0.8927	Skin	Skin	E65	E60_E70	Early-prenatal	Male	Merino	Ectodermal		Illumina NovaSeq 6000	PAIRED
SAMN18091911	Previously	PRJNA705554	37313348	33815063	0.9062	Skin	Skin	E65	E60_E70	Early-prenatal	Male	Merino	Ectodermal		Illumina NovaSeq 6000	PAIRED
SAMN18091912	Previously	PRJNA705554	44780304	39974671	0.8927	Skin	Skin	E85	E80_E90	Late-prenatal	Male	Merino	Ectodermal		Illumina NovaSeq 6000	PAIRED
SAMN18091913	Previously	PRJNA705554	51592356	46117618	0.8939	Skin	Skin	E85	E80_E90	Late-prenatal	Male	Merino	Ectodermal		Illumina NovaSeq 6000	PAIRED
SAMN18091914	Previously	PRJNA705554	49979702	44186671	0.8841	Skin	Skin	E85	E80_E90	Late-prenatal	Male	Merino	Ectodermal		Illumina NovaSeq 6000	PAIRED
SAMN18091915	Previously	PRJNA705554	35025978	31398685	0.8964	Skin	Skin	E105	E100_E110	Late-prenatal	Male	Merino	Ectodermal		Illumina NovaSeq 6000	PAIRED
SAMN18091916	Previously	PRJNA705554	35189008	30634533	0.8706	Skin	Skin	E105	E100_E110	Late-prenatal	Male	Merino	Ectodermal		Illumina NovaSeq 6000	PAIRED
SAMN18091917	Previously	PRJNA705554	34565828	29962535	0.8668	Skin	Skin	E105	E100_E110	Late-prenatal	Male	Merino	Ectodermal		Illumina NovaSeq 6000	PAIRED
SAMN18091918	Previously	PRJNA705554	34931410	29946189	0.8573	Skin	Skin	E135	E130_E135	Late-prenatal	Male	Merino	Ectodermal		Illumina NovaSeq 6000	PAIRED
SAMN18091919	Previously	PRJNA705554	53665069	44611605	0.8313	Skin	Skin	E135	E130_E135	Late-prenatal	Male	Merino	Ectodermal		Illumina NovaSeq 6000	PAIRED
SAMN18091920	Previously	PRJNA705554	44477039	37379232	0.8404	Skin	Skin	E135	E130_E135	Late-prenatal	Male	Merino	Ectodermal		Illumina NovaSeq 6000	PAIRED
SAMN18091921	Previously	PRJNA705554	65940663	57012160	0.8646	Skin	Skin	P7	P0_P8	Neonate	Male	Merino	Ectodermal		Illumina NovaSeq 6000	PAIRED
SAMN18091922	Previously	PRJNA705554	101620429	88605233	0.8719	Skin	Skin	P7	P0_P8	Neonate	Male	Merino	Ectodermal		Illumina NovaSeq 6000	PAIRED
SAMN18091923	Previously	PRJNA705554	33406208	29653358	0.8877	Skin	Skin	P7	P0_P8	Neonate	Male	Merino	Ectodermal		Illumina NovaSeq 6000	PAIRED
SAMN18091924	Previously	PRJNA705554	55744989	48819539	0.8758	Skin	Skin	P30	W3_W8	Lamb	Male	Merino	Ectodermal		Illumina NovaSeq 6000	PAIRED
SAMN18091925	Previously	PRJNA705554	46622381	37121646	0.7962	Skin	Skin	P30	W3_W8	Lamb	Male	Merino	Ectodermal		Illumina NovaSeq 6000	PAIRED
SAMN18091926	Previously	PRJNA705554	41165301	35043207	0.8513	Skin	Skin	P30	W3_W8	Lamb	Male	Merino	Ectodermal		Illumina NovaSeq 6000	PAIRED
