# Supplementary material for: A Developmental Gene Expression Atlas Reveals Novel Biological Basis of Complex Phenotypes in Sheep
Source: Genomics Proteomics Bioinformatics. 2025 Mar 4;23(1):qzaf020. doi: 10.1093/gpbjnl/qzaf020 (PMC12228968; doi:10.1093/gpbjnl/qzaf020)
Supplement: qzaf020_Supplementary_Data [file qzaf020_supplementary_data.zip › Table_S6.xlsx]

## Sheet: Sheet1
Table S6 Fine-mapping for significant SNPs associated with wool, reproduction, and growth traits in sheep
chrom	rsid	pos	effect_allele	other_allele	Freq	beta	se	P value	trait	padjust	PIP
4	oar3_OAR4_63939074	70756234	A	C	0.112943	1.70365	0.267511	1.90856e-10	CN	9.63451e-05	0.999998
6	oar3_OAR6_53553082	59119036	G	A	0.313685	-0.565055	0.108557	1.93867e-07	CN	0.0489325	0.996872
1	OAR1_238252235.1	242751574	A	G	0.010468	-0.271607	0.0556973	1.0799e-06	LSB	0.0134088	0.996405
1	oar3_OAR1_192801379	212783549	A	G	0.0418719	-0.140889	0.0279067	4.45114e-07	LSB	0.00704553	0.997425
1	oar3_OAR1_241872769	266473991	A	G	0.0227833	0.181438	0.0374047	1.23046e-06	LSB	0.0139144	0.992326
1	oar3_OAR1_263206086	288437042	A	G	0.0166256	-0.217342	0.043106	4.60579e-07	LSB	0.00704553	0.497743
1	oar3_OAR1_263216766	288448522	G	A	0.0166256	-0.217342	0.043106	4.60579e-07	LSB	0.00704553	0.497732
1	oar3_OAR1_264087562	289315994	G	A	0.010468	-0.2591	0.0556874	3.27518e-06	LSB	0.0261744	0.982282
11	oar3_OAR11_27159105	35827845	G	A	0.0110837	-0.247614	0.054415	5.35229e-06	LSB	0.0389637	0.626063
12	oar3_OAR12_52691631	58691090	G	A	0.00615764	-0.430546	0.0720697	2.31464e-09	LSB	0.000106222	0.999977
13	oar3_OAR13_30559272	32402751	C	A	0.0166256	0.251457	0.042666	3.77827e-09	LSB	0.000158941	0.999954
13	oar3_OAR13_56907240	59946817	A	G	0.0492611	-0.121995	0.0256934	2.05344e-06	LSB	0.0181857	0.986346
13	oar3_OAR13_61483821	64508456	A	G	0.010468	-0.255728	0.0563692	5.71521e-06	LSB	0.0403831	0.637653
13	oar3_OAR13_6992838	7604457	G	A	0.010468	-0.268701	0.0555854	1.33803e-06	LSB	0.013925	0.994721
14	oar3_OAR14_9567622	10773432	A	G	0.010468	-0.266148	0.0558661	1.89761e-06	LSB	0.0171058	0.969466
15	oar3_OAR15_37587403	41016583	G	A	0.0597291	-0.104699	0.0234004	7.66851e-06	LSB	0.0476302	0.966141
16	oar3_OAR16_28841948	30362452	G	A	0.0110837	-0.245389	0.0539078	5.31361e-06	LSB	0.0389637	0.562318
16	oar3_OAR16_66143394	72396437	A	G	0.0166256	-0.268421	0.042794	3.55564e-10	LSB	2.24363e-05	0.999994
17	oar3_OAR17_48314207	56615305	G	A	0.0110837	-0.256057	0.0543506	2.46258e-06	LSB	0.0207187	0.98324
18	oar3_OAR18_55931551	57336808	A	G	0.044335	-0.139886	0.0274233	3.37886e-07	LSB	0.00631728	0.0941449
18	oar3_OAR18_55947940	57353264	G	A	0.0400246	-0.157155	0.0285671	3.77066e-08	LSB	0.00126897	0.57808
18	oar3_OAR18_55950910	57357050	G	A	0.0412562	-0.147459	0.0277626	1.08774e-07	LSB	0.00288998	0.333399
18	oar3_OAR18_55961696	57367833	A	G	0.0529557	-0.116525	0.0246938	2.3724e-06	LSB	0.0202983	0.113893
18	oar3_OAR18_55965632	57371758	A	G	0.0529557	-0.116525	0.0246938	2.3724e-06	LSB	0.0202983	0.116169
18	oar3_OAR18_55971686	57377813	A	G	0.0400246	-0.14967	0.0280933	9.9524e-08	LSB	0.00279112	0.36098
18	oar3_OAR18_56008282	57414138	A	G	0.0486453	-0.135021	0.0256552	1.41808e-07	LSB	0.00357927	0.803259
18	oar3_OAR18_56792901	58202129	A	G	0.0449507	-0.13035	0.0269728	1.34735e-06	LSB	0.013925	0.986715
19	oar3_OAR19_18920838	20234526	A	G	0.0110837	-0.264096	0.0513751	2.73949e-07	LSB	0.00619448	0.998237
19	oar3_OAR19_47753659	49750685	G	A	0.010468	-0.25273	0.0558569	6.05109e-06	LSB	0.0412787	0.973764
19	oar3_OAR19_58616952	60649613	A	G	0.00985222	-0.259704	0.0572664	5.75981e-06	LSB	0.0403831	0.146689
19	oar3_OAR19_58633384	60666137	A	G	0.00800493	-0.316802	0.0633916	5.80659e-07	LSB	0.00837484	0.886542
2	oar3_OAR2_108141703	118151854	G	A	0.00738916	-0.398135	0.0659015	1.52815e-09	LSB	7.71418e-05	0.999977
2	oar3_OAR2_225878109	241963110	A	C	0.0283251	0.170746	0.0337161	4.10042e-07	LSB	0.00704553	0.996582
2	oar3_OAR2_237826495	254470367	G	A	0.0190887	0.191452	0.0419275	4.96506e-06	LSB	0.0378104	0.952682
2	oar3_OAR2_47163919	50158909	G	A	0.00307882	-0.833852	0.101655	2.34866e-16	LSB	1.18562e-10	1
2	oar3_OAR2_55355197	59400105	A	G	0.00615764	-0.413864	0.0723232	1.05014e-08	LSB	0.000407781	0.999939
2	oar3_OAR2_60026199	64317297	A	G	0.0301724	-0.154192	0.0316494	1.10533e-06	LSB	0.0134088	0.964181
2	oar3_OAR2_87746505	95486228	A	G	0.0240148	0.177089	0.0366798	1.37925e-06	LSB	0.013925	0.498177
2	oar3_OAR2_87758274	95495887	A	G	0.0240148	0.177089	0.0366798	1.37925e-06	LSB	0.013925	0.498188
2	oar3_OAR2_90375270	98760019	G	A	0.0412562	-0.134009	0.028093	1.84057e-06	LSB	0.0168933	0.990872
21	oar3_OAR21_39043438	41521135	G	A	0.0289409	-0.174444	0.0333974	1.75792e-07	LSB	0.00422575	0.995558
21	oar3_OAR21_39644401	42121215	G	C	0.054803	-0.110314	0.0246568	7.67794e-06	LSB	0.0476302	0.464126
21	oar3_OAR21_39648036	42124877	G	A	0.054803	-0.110314	0.0246568	7.67794e-06	LSB	0.0476302	0.463831
22	oar3_OAR22_10515949	12488614	G	A	0.0264778	-0.158999	0.0348374	5.01837e-06	LSB	0.0378104	0.056939
22	oar3_OAR22_10556450	12526876	A	G	0.0178571	-0.211943	0.0414613	3.19047e-07	LSB	0.00619448	0.253629
22	oar3_OAR22_10617489	12589151	A	C	0.0166256	-0.229435	0.0428221	8.42057e-08	LSB	0.00250044	0.753073
22	oar3_OAR22_44847094	49310219	A	G	0.00923645	-0.302552	0.0590672	3.02052e-07	LSB	0.00619448	0.998341
24	oar3_OAR24_25366706	25903442	A	G	0.0899015	-0.0945922	0.0195248	1.26794e-06	LSB	0.0139144	0.951201
25	oar3_OAR25_26295019	27398725	G	A	0.0634236	-0.0993884	0.0220797	6.75268e-06	LSB	0.0444024	0.941679
25	oar3_OAR25_6209191	5827519	G	A	0.00862069	-0.312184	0.0609237	2.98843e-07	LSB	0.00619448	0.997589
3	oar3_OAR3_178188395	191151215	G	A	0.0240148	-0.218309	0.0353962	6.93334e-10	LSB	3.88887e-05	0.999965
3	oar3_OAR3_184109069	197646162	A	G	0.00492611	-0.546037	0.0806058	1.25121e-11	LSB	1.57904e-06	1
3	oar3_OAR3_188416727	202423851	A	G	0.00862069	-0.308648	0.0609222	4.05707e-07	LSB	0.00704553	0.997574
3	oar3_OAR3_201656340	217052004	G	A	0.012931	0.331879	0.0484286	7.23389e-12	LSB	1.21723e-06	1
3	oar3_OAR3_23851636	25121987	A	G	0.0221675	-0.235934	0.036882	1.58457e-10	LSB	1.14271e-05	0.999949
3	oar3_OAR3_23883228	25153677	G	A	0.0726601	-0.0977494	0.0218348	7.57831e-06	LSB	0.0476302	0.0851883
3	oar3_OAR3_25345325	26744912	G	A	0.00800493	0.286251	0.0641565	8.12903e-06	LSB	0.0494407	0.952773
3	oar3_OAR3_39744149	41647264	G	A	0.00431034	-0.636037	0.085945	1.35668e-13	LSB	3.42429e-08	1
3	oar3_OAR3_53800051	57312635	G	A	0.00862069	-0.274747	0.0610454	6.77288e-06	LSB	0.0444024	0.977142
3	oar3_OAR3_87610453	93281597	A	G	0.00862069	0.293682	0.0612853	1.65088e-06	LSB	0.0163406	0.988629
5	oar3_OAR5_91021498	99516040	A	G	0.0394089	0.137143	0.0303032	6.01962e-06	LSB	0.0412787	0.909524
6	oar3_OAR6_106200962	117499452	G	A	0.0123153	-0.233835	0.0514092	5.403e-06	LSB	0.0389637	0.975018
6	oar3_OAR6_31287717	35958832	G	A	0.00862069	-0.300473	0.061163	8.98532e-07	LSB	0.0116303	0.519189
6	oar3_OAR6_31295452	35966565	A	G	0.00862069	-0.300473	0.061163	8.98532e-07	LSB	0.0116303	0.519333
6	oar3_OAR6_4816141	5599204	A	G	0.00554187	-0.408255	0.0759329	7.59388e-08	LSB	0.00239589	0.999159
6	oar3_OAR6_49241524	54810906	C	A	0.00800493	-0.281891	0.0589434	1.73209e-06	LSB	0.0164975	0.986726
6	oar3_OAR6_5619758	6710459	A	G	0.0116995	-0.243223	0.0525143	3.62911e-06	LSB	0.0281845	0.994299
6	oar3_OAR6_83428002	92610086	C	A	0.0252463	-0.165159	0.0339455	1.14218e-06	LSB	0.0134088	0.976089
6	oar3_OAR6_96652341	107348184	G	A	0.010468	-0.273873	0.0554093	7.70404e-07	LSB	0.0108029	0.991303
7	oar3_OAR7_14816255	16025851	G	A	0.0431034	0.137023	0.028263	1.24612e-06	LSB	0.0139144	0.973334
7	oar3_OAR7_73088936	79487557	A	G	0.0116995	-0.234873	0.0525169	7.737e-06	LSB	0.0476302	0.0713341
7	oar3_OAR7_73117430	79515941	A	G	0.00800493	-0.319491	0.063281	4.44672e-07	LSB	0.00704553	0.925414
7	oar3_OAR7_82243412	89083879	T	A	0.010468	-0.25834	0.0554277	3.14908e-06	LSB	0.0256399	0.528448
7	oar3_OAR7_84596972	91626537	A	G	0.0184729	-0.268856	0.0408565	4.68908e-11	LSB	3.94512e-06	0.999999
7	oar3_OAR7_99354597	106963645	G	A	0.00985222	0.282147	0.057279	8.40014e-07	LSB	0.0114606	0.993955
8	oar3_OAR8_20993758	23306693	A	G	0.00615764	-0.405812	0.0722237	1.9227e-08	LSB	0.000693278	0.999883
8	oar3_OAR8_42640864	47933705	G	A	0.0387931	-0.1474	0.0288213	3.14983e-07	LSB	0.00619448	0.998557
8	oar3_OAR8_6474505	7514201	G	A	0.0387931	-0.13303	0.029489	6.44712e-06	LSB	0.0433938	0.669847
8	oar3_OAR8_71393989	78332795	A	G	0.0652709	-0.101752	0.0228288	8.30416e-06	LSB	0.0499045	0.897906
8	oar3_OAR8_87124060	95168885	G	A	0.0110837	-0.252918	0.0542156	3.08556e-06	LSB	0.0255345	0.979783
9	oar3_OAR9_13045236	14237556	G	A	0.0147783	0.225024	0.0470042	1.69022e-06	LSB	0.0164083	0.991975
9	oar3_OAR9_28802651	31254323	A	G	0.012931	0.232947	0.0500954	3.31843e-06	LSB	0.0261744	0.773417
9	oar3_OAR9_29612927	32082468	G	A	0.0178571	0.21036	0.0417726	4.75764e-07	LSB	0.00706377	0.99684
9	oar3_OAR9_33500351	36210163	C	A	0.00985222	0.278057	0.0571217	1.1285e-06	LSB	0.0134088	0.995602
6	OAR6_26927518_X.1	27160132	A	G	0.0264778	0.161941	0.0339112	1.79327e-06	LSB	0.0167639	0.987156
13	s31919.1	36249757	A	G	0.00307882	0.677134	0.101342	2.36274e-11	LSB	2.38545e-06	1
3	CL635750_128.1	240542537	G	A	0.17107	1.33997	0.266722	5.06494e-07	LW	0.0409676	0.988079
12	oar3_OAR12_52359252	58353282	A	G	0.0657216	2.18624	0.441199	7.22469e-07	LW	0.0409676	0.996254
16	oar3_OAR16_43077942	45782167	G	A	0.284794	-1.06885	0.208133	2.81501e-07	LW	0.0409676	0.99857
4	oar3_OAR4_63939074	70756234	A	C	0.086018	3.66927	0.561972	6.60875e-11	LW	3.33613e-05	0.999999
5	oar3_OAR5_11913753	12511482	C	A	0.34826	-1.01051	0.204865	8.11553e-07	LW	0.0409676	0.997934
5	oar3_OAR5_15086067	15727738	G	A	0.0583119	2.38485	0.474511	5.01061e-07	LW	0.0409676	0.997663
5	oar3_OAR5_61482041	66655776	A	C	0.0708763	2.03264	0.406823	5.842e-07	LW	0.0409676	0.996565
6	oar3_OAR6_45593676	51154956	A	G	0.352771	-0.999219	0.20182	7.38213e-07	LW	0.0409676	0.999579
7	oar3_OAR7_10648414	11742035	A	C	0.394974	-1.00261	0.200052	5.39413e-07	LW	0.0409676	0.995788
9	OAR9_33933945.1	34889880	G	A	0.279317	-1.15258	0.218823	1.38528e-07	LW	0.0349648	0.998393
4	oar3_OAR4_63939074	70756234	A	C	0.102135	1.33883	0.197204	1.12865e-11	MFD	5.69748e-06	1
11	oar3_OAR11_57540230	4703782	G	A	0.193038	0.236399	0.041495	1.21893e-08	MSL	0.00615322	0.998559
1	OAR1_103772253.1	103811381	A	G	0.0922208	0.00574371	0.00135636	2.28908e-05	NI	0.0483489	0.772518
1	OAR1_187015243.1	192503765	A	G	0.0169385	0.0140858	0.00307213	4.53954e-06	NI	0.0164862	0.136874
17	OAR17_24882089.1	24902784	C	A	0.0828105	0.00786564	0.00146098	7.29244e-08	NI	0.000603485	0.997832
26	OAR26_36350340.1	36324624	A	G	0.0313676	0.0121175	0.00221463	4.46083e-08	NI	0.000396039	0.999541
1	oar3_OAR1_100757554	107599518	A	G	0.0263488	0.0119238	0.00250425	1.92229e-06	NI	0.00829386	0.958582
1	oar3_OAR1_102256631	109790078	G	A	0.0269762	0.0138586	0.00251795	3.71412e-08	NI	0.000360559	0.988631
1	oar3_OAR1_102273532	109806944	A	C	0.0332497	0.010401	0.00230346	6.32e-06	NI	0.0214119	0.0487591
1	oar3_OAR1_102889635	110478173	A	G	0.0414053	0.0094951	0.0020619	4.12436e-06	NI	0.0151971	0.978342
1	oar3_OAR1_105864943	113932096	C	A	0.00752823	0.0304273	0.00456842	2.73158e-11	NI	1.53213e-06	1
1	oar3_OAR1_10770655	11380153	A	G	0.00815558	0.0193835	0.00446299	1.40451e-05	NI	0.0358083	0.489203
1	oar3_OAR1_10773101	11382599	A	G	0.00815558	0.0193835	0.00446299	1.40451e-05	NI	0.0358083	0.49127
1	oar3_OAR1_111273130	120354200	G	A	0.0664994	0.00663608	0.00156614	2.26298e-05	NI	0.048201	0.907085
1	oar3_OAR1_15859540	16672626	G	A	0.0156838	0.0179468	0.00317611	1.59929e-08	NI	0.000201832	0.999871
1	oar3_OAR1_164511520	182077011	C	A	0.0282309	0.0106785	0.00239011	7.90359e-06	NI	0.0250187	0.963161
1	oar3_OAR1_173636121	192569362	A	G	0.0112923	0.0189078	0.00378432	5.84193e-07	NI	0.0032407	0.859793
1	oar3_OAR1_18938371	19760890	A	G	0.00815558	0.0217778	0.00431354	4.44837e-07	NI	0.00261112	0.997264
1	oar3_OAR1_1989195	2019734	A	G	0.187578	0.00462622	0.00102976	7.03773e-06	NI	0.0233869	0.995069
1	oar3_OAR1_201974234	222281771	G	A	0.0771644	0.0076387	0.00155821	9.4756e-07	NI	0.00464401	0.0164553
1	oar3_OAR1_201994725	222302178	A	G	0.0796738	0.00837475	0.00152542	4.01611e-08	NI	0.00036861	0.286988
1	oar3_OAR1_202000043	222307512	G	C	0.0771644	0.00859032	0.00154527	2.71147e-08	NI	0.000297557	0.409361
1	oar3_OAR1_202010725	222327687	A	C	0.0796738	0.00837475	0.00152542	4.01611e-08	NI	0.00036861	0.286988
1	oar3_OAR1_205892220	226280459	C	A	0.274153	0.00386414	0.000906011	1.99895e-05	NI	0.0446985	0.949708
1	oar3_OAR1_216646483	237728577	G	A	0.0326223	0.0104763	0.00235397	8.5676e-06	NI	0.0266973	0.955213
1	oar3_OAR1_236025343	259202492	G	A	0.00690088	0.0245879	0.00474779	2.23313e-07	NI	0.00154424	0.990879
1	oar3_OAR1_237937794	261349693	G	A	0.122334	0.00598906	0.00120059	6.08773e-07	NI	0.00334034	0.996227
1	oar3_OAR1_253722177	278406862	G	A	0.00941029	0.0239563	0.00387714	6.4569e-10	NI	1.55213e-05	0.999991
1	oar3_OAR1_262464283	287701708	G	A	0.00815558	0.0191371	0.00432982	9.8779e-06	NI	0.0295054	0.937884
1	oar3_OAR1_37377421	39717716	G	A	0.00501882	0.0302709	0.00547064	3.1417e-08	NI	0.000327566	0.999791
1	oar3_OAR1_40937862	43334003	A	C	0.0125471	0.0173253	0.00313225	3.17959e-08	NI	0.000327566	0.999832
1	oar3_OAR1_43484307	46066733	G	A	0.0156838	0.0175947	0.00331695	1.13003e-07	NI	0.000865427	0.995415
1	oar3_OAR1_89236505	94861074	G	A	0.0859473	0.00651409	0.00146916	9.25463e-06	NI	0.0281433	0.883629
1	oar3_OAR1_95553440	101396413	G	A	0.0313676	0.0105055	0.00223497	2.59516e-06	NI	0.0104804	0.970179
1	oar3_OAR1_98068242	104755859	A	C	0.0439147	0.0138007	0.00242676	1.29396e-08	NI	0.000167487	0.999868
1	oar3_OAR1_98941051	105780694	G	A	0.0138018	0.0215467	0.00328795	5.63068e-11	NI	2.38021e-06	0.999996
1	oar3_OAR1_99892672	106732342	C	A	0.0539523	0.0079423	0.00185671	1.88895e-05	NI	0.0436802	0.706303
11	oar3_OAR11_18225165	45019500	A	G	0.0181932	0.0156039	0.00300858	2.14318e-07	NI	0.00150262	0.99509
11	oar3_OAR11_20312352	42693520	C	A	0.0131744	0.0210894	0.0033013	1.67844e-10	NI	6.05204e-06	0.999998
11	oar3_OAR11_28679643	34312477	C	A	0.00878294	0.0194479	0.00433671	7.3091e-06	NI	0.0236517	0.957755
11	oar3_OAR11_29694715	33311689	A	G	0.0614806	0.00824655	0.00165789	6.55414e-07	NI	0.00344642	0.993505
11	oar3_OAR11_35507292	27355200	A	G	0.0163112	0.0185912	0.0031421	3.2824e-09	NI	5.17804e-05	0.999945
11	oar3_OAR11_40521462	22239813	G	A	0.00250941	0.0645142	0.00774186	7.87145e-17	NI	1.98677e-11	1
11	oar3_OAR11_51426967	10836144	A	G	0.031995	0.0110914	0.00238778	3.4e-06	NI	0.0127255	0.967497
11	oar3_OAR11_51711089	10553144	G	A	0.0238394	0.0120047	0.00258537	3.4284e-06	NI	0.0127255	0.559832
11	oar3_OAR11_51723368	10540855	G	A	0.0244668	0.0112597	0.00255972	1.08848e-05	NI	0.0309485	0.210157
11	oar3_OAR11_51733805	10531038	G	A	0.0244668	0.0112597	0.00255972	1.08848e-05	NI	0.0309485	0.215446
11	oar3_OAR11_55545688	6737540	A	G	0.0181932	0.0234265	0.00289587	5.98484e-16	NI	1.00706e-10	1
11	oar3_OAR11_55548936	6734191	A	G	0.0526976	0.00807237	0.00185233	1.31289e-05	NI	0.0348818	0.0431927
11	oar3_OAR11_55836804	6401987	A	G	0.00878294	0.0177778	0.00414534	1.79791e-05	NI	0.0420182	0.0929434
11	oar3_OAR11_55845466	6393325	A	G	0.00878294	0.0177778	0.00414534	1.79791e-05	NI	0.0420182	2.71401e-10
11	oar3_OAR11_7487699	59409577	A	G	0.107905	0.00646434	0.00128603	4.99259e-07	NI	0.00289688	0.569254
11	oar3_OAR11_7488734	59408542	A	G	0.0796738	0.00740135	0.00147954	5.66003e-07	NI	0.00317468	0.455823
12	oar3_OAR12_39237236	44465955	G	A	0.0294856	0.0118721	0.00229978	2.43996e-07	NI	0.00162066	0.998811
12	oar3_OAR12_55977110	62116721	C	A	0.0138018	0.0203136	0.00323027	3.20511e-10	NI	8.51556e-06	0.286179
12	oar3_OAR12_55980514	62120119	G	C	0.0131744	0.0213461	0.00330145	1.00855e-10	NI	3.91632e-06	0.7464
13	oar3_OAR13_29036499	31173711	A	C	0.0112923	0.0162619	0.00369294	1.06512e-05	NI	0.0307245	0.511159
13	oar3_OAR13_29039200	31176418	G	A	0.0112923	0.0162619	0.00369294	1.06512e-05	NI	0.0307245	0.510878
13	oar3_OAR13_29701709	31546754	G	A	0.0451694	0.00852272	0.00189924	7.20856e-06	NI	0.0235388	0.958031
13	oar3_OAR13_4893812	5355677	C	A	0.0100376	0.0179215	0.00421403	2.11092e-05	NI	0.0463306	0.91829
13	oar3_OAR13_50954277	53683384	A	G	0.033877	0.0099705	0.00225518	9.81783e-06	NI	0.0295005	0.929952
13	oar3_OAR13_61570982	64595664	A	G	0.00439147	0.0330878	0.00629031	1.43965e-07	NI	0.00106874	0.999119
13	oar3_OAR13_62357899	65657910	A	G	0.0194479	0.0145883	0.00305649	1.81592e-06	NI	0.00790246	0.989044
13	oar3_OAR13_67419897	70629133	A	C	0.0100376	0.017316	0.00406649	2.06054e-05	NI	0.0456215	0.480188
13	oar3_OAR13_67421376	70630612	A	C	0.0100376	0.017316	0.00406649	2.06054e-05	NI	0.0456215	0.480138
14	oar3_OAR14_58119745	64990292	G	A	0.0696361	0.00676744	0.00154841	1.2392e-05	NI	0.0334521	0.386868
14	oar3_OAR14_58119765	64990312	G	A	0.0683814	0.00693271	0.00156174	9.03432e-06	NI	0.0277661	0.492994
14	oar3_OAR14_6102326	6904819	G	A	0.010665	0.0184116	0.00403398	5.01558e-06	NI	0.0179567	0.954026
14	oar3_OAR14_61487526	69652951	G	A	0.00941029	0.0206512	0.00414604	6.32763e-07	NI	0.00339811	0.971588
15	oar3_OAR15_25980358	29049187	G	A	0.0395232	0.011616	0.00206905	1.97474e-08	NI	0.000231828	0.999874
15	oar3_OAR15_28228681	31551867	G	A	0.0276035	0.0122388	0.00239671	3.28204e-07	NI	0.00215168	0.996441
15	oar3_OAR15_29961856	33242005	A	G	0.0370138	0.00930803	0.00219592	2.24731e-05	NI	0.0480701	0.487451
16	oar3_OAR16_12367326	12812558	A	C	0.0257215	0.0126845	0.00271912	3.0873e-06	NI	0.0121757	0.432584
16	oar3_OAR16_12406900	12850713	A	G	0.0250941	0.0125007	0.00263933	2.17655e-06	NI	0.00908044	0.723122
16	oar3_OAR16_12421861	12865779	A	G	0.0690088	0.00710128	0.00160906	1.018e-05	NI	0.0298774	0.173004
16	oar3_OAR16_12423215	12867149	A	G	0.0690088	0.00710128	0.00160906	1.018e-05	NI	0.0298774	0.173004
16	oar3_OAR16_20194562	21389768	A	G	0.0401506	0.0127272	0.00210662	1.52668e-09	NI	2.6575e-05	0.999985
16	oar3_OAR16_38879053	41151345	C	A	0.0313676	0.0102949	0.00221558	3.37419e-06	NI	0.0127255	0.0826336
16	oar3_OAR16_40414546	42691161	A	G	0.0332497	0.0107358	0.00224576	1.74885e-06	NI	0.00767677	0.99029
16	oar3_OAR16_4289745	4531200	A	G	0.0207026	0.0146989	0.00267327	3.83043e-08	NI	0.000364834	0.998621
16	oar3_OAR16_4327318	4568825	G	A	0.0721455	0.00636329	0.00145585	1.23769e-05	NI	0.0334521	0.23639
16	oar3_OAR16_4327928	4569436	G	A	0.0721455	0.00636329	0.00145585	1.23769e-05	NI	0.0334521	0.236812
17	oar3_OAR17_12372639	13935841	G	A	0.0276035	0.0110902	0.00238788	3.41116e-06	NI	0.0127255	0.954956
17	oar3_OAR17_1250247	1832132	A	G	0.0181932	0.0137231	0.00314375	1.27007e-05	NI	0.0341031	0.965478
17	oar3_OAR17_19587370	21438740	A	G	0.2133	0.00450882	0.000994349	5.77559e-06	NI	0.0199695	0.492793
17	oar3_OAR17_19591303	21442672	G	A	0.2133	0.00450882	0.000994349	5.77559e-06	NI	0.0199695	0.493472
17	oar3_OAR17_51806603	61201501	A	G	0.02133	0.012128	0.00282079	1.71177e-05	NI	0.041708	0.870916
18	oar3_OAR18_13713815	14726625	A	G	0.0501882	0.00887502	0.00179472	7.61131e-07	NI	0.00384223	0.994439
11	oar3_OAR18_17626389	55192864	A	G	0.00690088	0.028591	0.00507188	1.72873e-08	NI	0.00020867	0.999865
18	oar3_OAR18_43544758	43392042	A	C	0.0257215	0.0156092	0.00259782	1.87155e-09	NI	3.14923e-05	0.00567117
18	oar3_OAR18_43564399	43411663	G	A	0.0225847	0.0181273	0.00273281	3.28515e-11	NI	1.65836e-06	0.224558
18	oar3_OAR18_43584124	43431398	G	A	0.023212	0.0176313	0.00269077	5.65813e-11	NI	2.38021e-06	0.137062
18	oar3_OAR18_43592848	43440366	G	A	0.0200753	0.0197068	0.00289817	1.04818e-11	NI	7.55895e-07	0.632708
18	oar3_OAR18_445777	596206	C	A	0.0376412	0.00939025	0.00201935	3.3173e-06	NI	0.0127255	0.992778
19	oar3_OAR19_13684582	14348675	A	C	0.0407779	0.00962992	0.00194359	7.24367e-07	NI	0.00369358	0.995237
19	oar3_OAR19_13744289	14408817	A	G	0.146801	0.00556951	0.00114781	1.22043e-06	NI	0.00575775	0.985862
19	oar3_OAR19_18405546	19577984	A	G	0.0144291	0.0159109	0.00354171	7.04194e-06	NI	0.0233869	0.761015
19	oar3_OAR19_27962233	29260735	A	G	0.00815558	0.0193341	0.0042597	5.65671e-06	NI	0.0198301	0.953611
19	oar3_OAR19_28636548	29937051	C	A	0.0307403	0.00980379	0.00229226	1.89498e-05	NI	0.0436802	0.478977
19	oar3_OAR19_28644082	29944687	G	A	0.0307403	0.00980379	0.00229226	1.89498e-05	NI	0.0436802	0.479084
19	oar3_OAR19_32608708	34179794	A	G	0.0621079	0.00748846	0.00174462	1.76811e-05	NI	0.041708	0.862286
19	oar3_OAR19_33803439	35513522	A	G	0.0345044	0.0101218	0.00222985	5.64619e-06	NI	0.0198301	1
19	oar3_OAR19_35320328	37125273	C	A	0.0163112	0.018874	0.00316559	2.48798e-09	NI	4.05143e-05	0.99994
19	oar3_OAR19_59809791	61828033	C	A	0.0163112	0.0139055	0.00317161	1.16327e-05	NI	0.0328058	0.95846
19	oar3_OAR19_8149386	8823203	C	A	0.0244668	0.0124608	0.00266063	2.82151e-06	NI	0.0112151	0.987717
19	oar3_OAR19_9917507	10594077	G	A	0.031995	0.0109091	0.00229791	2.0606e-06	NI	0.00874119	0.330595
19	oar3_OAR19_9936297	10612943	C	A	0.0288582	0.0116999	0.00237003	7.95062e-07	NI	0.00397377	0.692002
2	oar3_OAR2_118495334	129412800	G	A	0.163739	0.00462385	0.0010819	1.92157e-05	NI	0.0440917	0.41662
2	oar3_OAR2_128755051	140420273	A	G	0.0470514	0.0100889	0.00195194	2.35801e-07	NI	0.00158711	0.596539
2	oar3_OAR2_128804147	140469964	G	A	0.0470514	0.0098973	0.00195183	3.96195e-07	NI	0.00246915	0.396318
2	oar3_OAR2_131045551	142772561	G	A	0.0169385	0.0156158	0.00314714	6.98014e-07	NI	0.00359552	0.995942
2	oar3_OAR2_138295372	150502640	A	G	0.0156838	0.0143312	0.0031722	6.25011e-06	NI	0.0213182	0.970011
2	oar3_OAR2_147562780	160584677	A	G	0.00627353	0.0253828	0.00529946	1.67043e-06	NI	0.00739685	0.989966
2	oar3_OAR2_16951933	17522441	G	A	0.0382685	0.0104547	0.00216859	1.42864e-06	NI	0.00649716	0.992397
2	oar3_OAR2_174182376	187810009	A	G	0.00313676	0.0474802	0.00689669	5.79972e-12	NI	4.87955e-07	1
2	oar3_OAR2_177460388	191010907	A	G	0.0119197	0.0213639	0.00367966	6.4005e-09	NI	8.97501e-05	0.999968
2	oar3_OAR2_208706129	223907311	G	A	0.243413	0.00385327	0.000907816	2.19033e-05	NI	0.0473576	0.885221
2	oar3_OAR2_224445016	240422569	G	A	0.00690088	0.0255296	0.00477541	8.9897e-08	NI	0.000731943	0.99949
2	oar3_OAR2_224966944	240970768	G	A	0.0495609	0.00958223	0.00189793	4.44653e-07	NI	0.00261112	0.99496
2	oar3_OAR2_243353510	259994908	G	A	0.0119197	0.0155603	0.00364366	1.95022e-05	NI	0.0441103	0.88416
2	oar3_OAR2_9481392	9868028	A	G	0.0294856	0.0124783	0.00226117	3.41857e-08	NI	0.000338375	0.49992
2	oar3_OAR2_9490168	9876804	A	G	0.0294856	0.0124783	0.00226117	3.41857e-08	NI	0.000338375	0.49992
2	oar3_OAR2_95048581	103491611	G	A	0.0677541	0.0068685	0.00161787	2.18217e-05	NI	0.0473576	0.855899
21	oar3_OAR21_31074828	32912892	A	G	0.0464241	0.00817024	0.00191299	1.94664e-05	NI	0.0441103	0.46691
21	oar3_OAR21_31076946	32915011	A	G	0.0464241	0.00817024	0.00191299	1.94664e-05	NI	0.0441103	0.46691
21	oar3_OAR21_3267978	4249877	A	G	0.0407779	0.0108201	0.00204223	1.16954e-07	NI	0.000881179	0.974453
21	oar3_OAR21_3302892	4292888	A	C	0.0156838	0.0141623	0.00317037	7.92977e-06	NI	0.0250187	0.10222
21	oar3_OAR21_35477833	37339398	A	C	0.0288582	0.0108223	0.00241977	7.73318e-06	NI	0.0248133	0.972015
22	oar3_OAR22_14119008	16458316	A	G	0.0483061	0.00852304	0.00194838	1.2175e-05	NI	0.0334521	0.924228
22	oar3_OAR22_19320699	22790357	G	A	0.0294856	0.0133463	0.00227832	4.68638e-09	NI	6.95796e-05	0.510479
22	oar3_OAR22_19344859	22814303	A	G	0.0294856	0.0133463	0.00227832	4.68638e-09	NI	6.95796e-05	0.5176
22	oar3_OAR22_45904140	50461669	A	G	0.00627353	0.022041	0.00492919	7.76637e-06	NI	0.0248133	0.966597
24	oar3_OAR24_1321733	1292351	A	G	0.0370138	0.00993574	0.00203355	1.02952e-06	NI	0.00499718	0.926091
24	oar3_OAR24_1374695	1343888	A	G	0.0307403	0.00945352	0.00220097	1.74574e-05	NI	0.041708	0.12967
24	oar3_OAR24_6372938	6569688	A	G	0.0357591	0.0114643	0.00220548	2.01327e-07	NI	0.00143142	0.998561
24	oar3_OAR24_6893350	7134803	G	A	0.0119197	0.016148	0.00370872	1.33635e-05	NI	0.0353183	0.923312
26	oar3_OAR26_22994382	26600428	G	A	0.053325	0.00804269	0.001819	9.80287e-06	NI	0.0295005	0.953739
26	oar3_OAR26_23651261	27256884	C	G	0.0131744	0.0226736	0.00299698	3.86422e-14	NI	4.87669e-09	0.999844
26	oar3_OAR26_23655336	27261030	G	A	0.0131744	0.018779	0.00309705	1.3319e-09	NI	2.52558e-05	0.0192356
26	oar3_OAR26_23780018	27487672	A	G	0.0363864	0.0112888	0.00201412	2.08446e-08	NI	0.000233832	0.317201
26	oar3_OAR26_23931795	27640324	A	G	0.0947302	0.00561655	0.00130805	1.75627e-05	NI	0.041708	0.258776
26	oar3_OAR26_24137828	27842967	G	A	0.0269762	0.0104165	0.00234706	9.07559e-06	NI	0.0277661	0.206547
26	oar3_OAR26_24474058	28174605	G	A	0.0169385	0.0150357	0.00282909	1.06844e-07	NI	0.00084274	0.996279
26	oar3_OAR26_24964720	28664647	G	A	0.228984	0.00465509	0.000957656	1.16839e-06	NI	0.00556424	0.988129
3	oar3_OAR3_111736997	119050215	A	G	0.130489	0.00669538	0.00123811	6.38254e-08	NI	0.000555507	0.995975
3	oar3_OAR3_116466256	124264717	A	G	0.033877	0.0122853	0.00212731	7.69237e-09	NI	0.00010495	0.785796
3	oar3_OAR3_116469807	124268344	G	A	0.0608532	0.00770053	0.00161975	1.99287e-06	NI	0.00852551	0.00511224
3	oar3_OAR3_116502001	124300454	A	G	0.0501882	0.00795356	0.00180572	1.05959e-05	NI	0.0307245	0.00112706
3	oar3_OAR3_116522541	124320943	A	G	0.0432873	0.00995796	0.00184863	7.17736e-08	NI	0.000603485	0.103959
3	oar3_OAR3_116531796	124330210	A	G	0.0432873	0.00995796	0.00184863	7.17736e-08	NI	0.000603485	0.103959
3	oar3_OAR3_144970325	155834776	A	G	0.0163112	0.0135601	0.00320217	2.28889e-05	NI	0.0483489	0.94124
3	oar3_OAR3_148676532	159829870	A	G	0.0414053	0.00852172	0.00198507	1.76341e-05	NI	0.041708	0.22696
3	oar3_OAR3_148736130	159888958	A	G	0.031995	0.0126822	0.00241252	1.46583e-07	NI	0.0010724	0.995437
3	oar3_OAR3_162145629	174060783	A	C	0.0244668	0.0157643	0.00260335	1.40086e-09	NI	2.52558e-05	0.326649
3	oar3_OAR3_162149331	174064401	G	A	0.0244668	0.0157643	0.00260335	1.40086e-09	NI	2.52558e-05	0.323517
3	oar3_OAR3_162183066	174097987	A	G	0.0238394	0.0160294	0.0026326	1.13753e-09	NI	2.29692e-05	0.379418
3	oar3_OAR3_167504205	180170024	C	A	0.174404	0.00523507	0.00104314	5.20628e-07	NI	0.00298654	0.995872
3	oar3_OAR3_192304203	206567233	C	A	0.00752823	0.0240144	0.0049395	1.16373e-06	NI	0.00556424	0.994252
3	oar3_OAR3_200178739	215506086	A	G	0.0144291	0.0139623	0.00319445	1.23799e-05	NI	0.0334521	0.393052
3	oar3_OAR3_205611089	221793006	A	G	0.00815558	0.0200519	0.00460729	1.34765e-05	NI	0.0353183	0.968678
3	oar3_OAR3_215318131	232151736	A	G	0.00752823	0.0188201	0.00442153	2.07677e-05	NI	0.0457801	0.925725
3	oar3_OAR3_220539749	237326182	A	G	0.0401506	0.00989917	0.00199181	6.69769e-07	NI	0.0034856	0.986088
3	oar3_OAR3_220927230	237682405	G	A	0.0520703	0.00756253	0.00174476	1.46134e-05	NI	0.0368846	0.790478
3	oar3_OAR3_30293203	31963082	A	G	0.0207026	0.0179287	0.00282943	2.35034e-10	NI	7.4154e-06	0.515919
3	oar3_OAR3_30316732	31986634	G	A	0.0207026	0.0179287	0.00282943	2.35034e-10	NI	7.4154e-06	0.516973
3	oar3_OAR3_30325611	31995350	G	A	0.0357591	0.0104194	0.00222361	2.78886e-06	NI	0.0111733	0.0470128
3	oar3_OAR3_3868142	4108793	A	G	0.0966123	0.00625407	0.00140861	9.00074e-06	NI	0.0277661	0.970355
3	oar3_OAR3_45998237	48064754	G	A	0.00627353	0.02184	0.00500753	1.29218e-05	NI	0.0345132	0.927833
3	oar3_OAR3_48695434	51130853	A	G	0.00752823	0.0214508	0.00460635	3.212e-06	NI	0.0125693	0.980937
3	oar3_OAR3_91505921	97893857	A	G	0.0100376	0.0201523	0.00401981	5.35208e-07	NI	0.00303568	0.997354
3	oar3_OAR3_97693403	104189617	G	A	0.00627353	0.0221826	0.00486453	5.11392e-06	NI	0.0181798	0.992505
4	oar3_OAR4_119142316	129943362	A	G	0.0263488	0.0108582	0.00249577	1.35744e-05	NI	0.0353183	0.960188
4	oar3_OAR4_16032414	18394947	G	A	0.0181932	0.0176222	0.00288196	9.67738e-10	NI	2.124e-05	0.999978
4	oar3_OAR4_16561490	18923415	A	G	0.0457967	0.00849002	0.00197678	1.74797e-05	NI	0.041708	0.0989178
4	oar3_OAR4_16562312	18924235	C	A	0.0457967	0.00849002	0.00197678	1.74797e-05	NI	0.041708	0.0997556
4	oar3_OAR4_16574800	18936674	A	G	0.0514429	0.00883816	0.00186377	2.11516e-06	NI	0.00889786	0.440024
4	oar3_OAR4_18771834	21364204	C	A	0.0690088	0.00679609	0.00159946	2.14751e-05	NI	0.0469296	0.732901
4	oar3_OAR4_24184493	27382618	G	A	0.0382685	0.00993625	0.00210771	2.42611e-06	NI	0.00995701	0.0451601
4	oar3_OAR4_24263908	27462291	A	G	0.0401506	0.0125956	0.00206646	1.09263e-09	NI	2.29692e-05	0.999054
4	oar3_OAR4_24786967	28029782	G	A	0.0144291	0.01427	0.00328829	1.42708e-05	NI	0.0362009	0.948995
4	oar3_OAR4_53717455	60236436	A	G	0.00878294	0.0182447	0.00414817	1.09128e-05	NI	0.0309485	0.956509
4	oar3_OAR4_55611037	62365440	A	G	0.00690088	0.0220009	0.00485829	5.93951e-06	NI	0.0203966	0.966305
4	oar3_OAR4_60308286	66920874	A	G	0.0558344	0.00729218	0.00169877	1.76579e-05	NI	0.041708	0.481992
4	oar3_OAR4_60308604	66921192	A	G	0.0558344	0.00729218	0.00169877	1.76579e-05	NI	0.041708	0.481992
4	oar3_OAR4_65305491	72121597	A	G	0.023212	0.0168432	0.00266355	2.55568e-10	NI	7.58894e-06	0.999993
4	oar3_OAR4_65916509	72732313	A	G	0.0207026	0.0154722	0.00270657	1.0871e-08	NI	0.000144414	0.9752
4	oar3_OAR4_65961986	72777800	A	G	0.0395232	0.0105908	0.00212827	6.48215e-07	NI	0.00344444	0.10796
4	oar3_OAR4_68327184	75216714	G	A	0.00564617	0.0249129	0.0051427	1.27048e-06	NI	0.00583041	0.228054
4	oar3_OAR4_68369786	75260004	A	G	0.00564617	0.0249129	0.0051427	1.27048e-06	NI	0.00583041	0.228696
4	oar3_OAR4_68379288	75269426	G	A	0.00564617	0.0249129	0.0051427	1.27048e-06	NI	0.00583041	0.228696
4	oar3_OAR4_99616222	108556807	A	G	0.0696361	0.00704364	0.00161982	1.3713e-05	NI	0.0353183	0.446235
4	oar3_OAR4_99629386	108570114	A	G	0.0696361	0.00704364	0.00161982	1.3713e-05	NI	0.0353183	0.446235
5	oar3_OAR5_102454097	111857306	A	G	0.0100376	0.0188144	0.0040517	3.42419e-06	NI	0.0127255	0.989022
5	oar3_OAR5_104924690	114558592	G	A	0.0721455	0.00859854	0.00153301	2.03578e-08	NI	0.000233562	0.999463
5	oar3_OAR5_42877771	47580668	A	G	0.0131744	0.0150338	0.00347775	1.54026e-05	NI	0.038302	0.232018
5	oar3_OAR5_42886589	47589546	A	G	0.0131744	0.0150338	0.00347775	1.54026e-05	NI	0.038302	0.232039
5	oar3_OAR5_42906383	47608885	A	G	0.0131744	0.0150338	0.00347775	1.54026e-05	NI	0.038302	0.231771
5	oar3_OAR5_42933877	47636351	A	G	0.0112923	0.0166263	0.00380219	1.22659e-05	NI	0.0334521	0.289925
5	oar3_OAR5_44366883	49197646	G	A	0.0326223	0.00981081	0.00224068	1.195e-05	NI	0.0334521	0.6677
5	oar3_OAR5_61288335	69103192	A	G	0.00878294	0.0234898	0.00429342	4.47187e-08	NI	0.000396039	0.999813
5	oar3_OAR5_62438357	67614950	A	G	0.0263488	0.0122397	0.00266554	4.39347e-06	NI	0.0160713	0.97467
5	oar3_OAR5_68154336	73751085	A	G	0.0207026	0.0141851	0.00284764	6.3144e-07	NI	0.00339811	0.086078
5	oar3_OAR5_68193624	73790590	A	G	0.00376412	0.0507622	0.00679755	8.16e-14	NI	8.23842e-09	0.999999
5	oar3_OAR5_84935063	92392146	A	G	0.16123	0.00452432	0.00106086	2.00114e-05	NI	0.0446985	0.813776
6	oar3_OAR6_111765015	124419334	G	A	0.0238394	0.0115373	0.00270212	1.95733e-05	NI	0.0441103	0.000118864
6	oar3_OAR6_24748425	28374576	G	A	0.0112923	0.0186116	0.00367224	4.01614e-07	NI	0.0024724	0.996153
6	oar3_OAR6_92064904	102264785	A	G	0.0138018	0.0183074	0.00329568	2.77653e-08	NI	0.000298214	0.999649
7	oar3_OAR7_10479556	11572933	C	A	0.0131744	0.0159842	0.00350192	5.0092e-06	NI	0.0179567	0.966103
7	oar3_OAR7_16393044	17815206	G	A	0.00627353	0.0412736	0.00456033	1.42215e-19	NI	7.17908e-14	1
7	oar3_OAR7_32486416	35462317	A	G	0.0194479	0.0189559	0.00300686	2.89653e-10	NI	8.12324e-06	0.999997
7	oar3_OAR7_43293169	47280595	A	G	0.023212	0.0129268	0.00254554	3.80946e-07	NI	0.00240379	0.993993
7	oar3_OAR7_44798209	48776644	A	G	0.0382685	0.00929318	0.00210374	9.98682e-06	NI	0.0296553	0.912234
7	oar3_OAR7_52523961	57069826	C	A	0.0595985	0.00738243	0.00171487	1.67028e-05	NI	0.04113	0.8039
7	oar3_OAR7_64004970	69234554	A	G	0.0225847	0.0164444	0.00243661	1.48999e-11	NI	9.40193e-07	0.999981
7	oar3_OAR7_78436219	85062376	A	G	0.023212	0.0148007	0.00290499	3.48879e-07	NI	0.00222931	0.993442
7	oar3_OAR7_97583990	105037506	A	G	0.0250941	0.0136644	0.00257612	1.13149e-07	NI	0.000865427	0.999319
8	oar3_OAR8_14688006	16436245	A	G	0.0244668	0.015474	0.00249836	5.87798e-10	NI	1.48362e-05	0.999994
8	oar3_OAR8_22006725	24511819	G	A	0.0388959	0.0107099	0.0020486	1.71423e-07	NI	0.00123622	0.995736
8	oar3_OAR8_47319851	53106462	G	A	0.00690088	0.0242809	0.00455489	9.78252e-08	NI	0.000783852	0.999367
8	oar3_OAR8_49774443	55567263	G	A	0.0652447	0.00708937	0.00162128	1.22717e-05	NI	0.0334521	0.921427
8	oar3_OAR8_6598103	7636926	C	A	0.0112923	0.0176412	0.00368307	1.66928e-06	NI	0.00739685	0.991861
9	oar3_OAR9_17339749	18734133	A	G	0.0483061	0.00831224	0.00185255	7.22576e-06	NI	0.0235388	0.948744
9	oar3_OAR9_25262641	27136449	A	G	0.0188206	0.0128889	0.00303693	2.19524e-05	NI	0.0473576	0.908688
9	oar3_OAR9_2696327	2540064	G	A	0.010665	0.0177422	0.0038206	3.42025e-06	NI	0.0127255	0.969873
9	oar3_OAR9_28401346	30857513	A	G	0.0175659	0.0150594	0.00313895	1.6059e-06	NI	0.00723809	0.990043
9	oar3_OAR9_37483306	40387373	A	G	0.138645	0.00522679	0.00116491	7.22756e-06	NI	0.0235388	0.941253
2	oar3_OAR9_4521840	70642299	A	C	0.0112923	0.0187152	0.00370004	4.23443e-07	NI	0.00254472	0.499619
4	OAR4_16815214.1	18934778	A	G	0.0514429	0.00880285	0.00186929	2.48695e-06	NI	0.0101244	0.388176
7	OAR7_70071978.1	69239415	A	G	0.0577164	0.00798595	0.00168875	2.25729e-06	NI	0.00934009	1.87871e-05
1	s09080.1	100019908	A	G	0.0388959	0.010245	0.00201015	3.45731e-07	NI	0.00222931	0.997841
16	s33178.1	41171893	A	G	0.0282309	0.0117712	0.00227638	2.32798e-07	NI	0.00158711	0.915235
6	s34802.1	124415053	A	G	0.00690088	0.0309653	0.00506082	9.4386e-10	NI	2.124e-05	0.999873
2	s36701.1	140283247	A	G	0.0677541	0.00719744	0.00159802	6.66922e-06	NI	0.0224444	0.0294867
16	s41238.1	4756156	G	A	0.140527	0.00491123	0.00112903	1.36175e-05	NI	0.0353183	0.870941
4	s48142.1	75161707	G	A	0.00564617	0.0251435	0.0051204	9.08627e-07	NI	0.00449686	0.307857
4	s50871.1	114629044	A	G	0.0269762	0.0141801	0.00244181	6.35225e-09	NI	8.97501e-05	0.999917
15	s56127.1	33242665	A	G	0.0370138	0.00930803	0.00219592	2.24731e-05	NI	0.0480701	0.487301
3	s56244.1	215481577	A	G	0.0288582	0.0104479	0.00234321	8.24165e-06	NI	0.0258412	0.563272
2	s60826.1	70643154	G	A	0.0112923	0.0187152	0.00370004	4.23443e-07	NI	0.00254472	0.499618
21	s64749.1	51480264	A	G	0.0225847	0.0112256	0.00260027	1.58094e-05	NI	0.0391209	0.948511
3	s72073.1	231128840	A	G	0.0144291	0.0189378	0.0033599	1.73614e-08	NI	0.00020867	0.99975
